# Supplementary material for: Transcriptional Profiling Reveals Lineage-Specific Characteristics in ATR/CHK1 Inhibitor-Resistant Endometrial Cancer
Source: Biomolecules. 2026 Jan 20;16(1):169. doi: 10.3390/biom16010169 (PMC12839321; doi:10.3390/biom16010169)
Supplement: Supplementary file 1 [file biomolecules-16-00169-s001.zip]

Archive with 2 entries (2 files):
- Supplementary Figures.pdf
- Supplementary Tables S1-S16.xlsx
