# Supplementary material for: Transcriptional Profiling Reveals Lineage-Specific Characteristics in ATR/CHK1 Inhibitor-Resistant Endometrial Cancer
Source: Biomolecules. 2026 Jan 20;16(1):169. doi: 10.3390/biom16010169 (PMC12839321; doi:10.3390/biom16010169)
Supplement: Supplementary file 1 [file biomolecules-16-00169-s001.zip › Supplementary Tables S1-S16.xlsx]

## Sheet: Table S1
Supplementary Table S1. GSEA of baseline ATRi- or CHK1i-resistant clones versus parental HEC1A cells.
contrast	NAME	GS<br> follow link to MSigDB	GS DETAILS	SIZE	ES	NES	NOM_p_val	FDR_q_val	FWER p-val	RANK AT MAX	LEADING EDGE
HEC1A-CamR1 vs. HEC1A	HALLMARK_COAGULATION	HALLMARK_COAGULATION	Details ...	78	0.646076	2.02475	0	0	0	2789	tags=46%, list=19%, signal=56%
HEC1A-CamR1 vs. HEC1A	HALLMARK_EPITHELIAL_MESENCHYMAL_TRANSITION	HALLMARK_EPITHELIAL_MESENCHYMAL_TRANSITION	Details ...	117	0.600522	1.9678	0	0.00075	0.001	2264	tags=46%, list=15%, signal=54%
HEC1A-CamR1 vs. HEC1A	HALLMARK_INTERFERON_GAMMA_RESPONSE	HALLMARK_INTERFERON_GAMMA_RESPONSE	Details ...	133	0.561692	1.88375	0	0.00212485	0.004	3323	tags=46%, list=22%, signal=58%
HEC1A-CamR1 vs. HEC1A	HALLMARK_KRAS_SIGNALING_DN	HALLMARK_KRAS_SIGNALING_DN	Details ...	62	0.623819	1.87097	0.00158983	0.00159364	0.004	2290	tags=45%, list=15%, signal=53%
HEC1A-CamR1 vs. HEC1A	HALLMARK_KRAS_SIGNALING_UP	HALLMARK_KRAS_SIGNALING_UP	Details ...	115	0.556806	1.79687	0	0.00326652	0.011	2217	tags=37%, list=15%, signal=43%
HEC1A-CamR1 vs. HEC1A	HALLMARK_XENOBIOTIC_METABOLISM	HALLMARK_XENOBIOTIC_METABOLISM	Details ...	128	0.525858	1.74653	0	0.00369403	0.015	2536	tags=25%, list=17%, signal=30%
HEC1A-CamR1 vs. HEC1A	HALLMARK_INFLAMMATORY_RESPONSE	HALLMARK_INFLAMMATORY_RESPONSE	Details ...	98	0.545537	1.73184	0	0.00416684	0.019	2488	tags=34%, list=17%, signal=40%
HEC1A-CamR1 vs. HEC1A	HALLMARK_IL6_JAK_STAT3_SIGNALING	HALLMARK_IL6_JAK_STAT3_SIGNALING	Details ...	52	0.607166	1.73084	0	0.00364599	0.019	1284	tags=31%, list=9%, signal=34%
HEC1A-CamR1 vs. HEC1A	HALLMARK_COMPLEMENT	HALLMARK_COMPLEMENT	Details ...	132	0.518906	1.72603	0	0.00324088	0.019	2985	tags=38%, list=20%, signal=47%
HEC1A-CamR1 vs. HEC1A	HALLMARK_HYPOXIA	HALLMARK_HYPOXIA	Details ...	155	0.505825	1.72524	0	0.00291679	0.019	2832	tags=38%, list=19%, signal=46%
HEC1A-CamR1 vs. HEC1A	HALLMARK_TNFA_SIGNALING_VIA_NFKB	HALLMARK_TNFA_SIGNALING_VIA_NFKB	Details ...	153	0.50671	1.70659	0	0.00377791	0.027	2829	tags=42%, list=19%, signal=52%
HEC1A-CamR1 vs. HEC1A	HALLMARK_INTERFERON_ALPHA_RESPONSE	HALLMARK_INTERFERON_ALPHA_RESPONSE	Details ...	76	0.530585	1.62274	0.00160514	0.0110721	0.087	4408	tags=57%, list=29%, signal=80%
HEC1A-CamR1 vs. HEC1A	HALLMARK_IL2_STAT5_SIGNALING	HALLMARK_IL2_STAT5_SIGNALING	Details ...	140	0.48908	1.62098	0.00148368	0.0105231	0.09	2478	tags=35%, list=17%, signal=42%
HEC1A-CamR1 vs. HEC1A	HALLMARK_CHOLESTEROL_HOMEOSTASIS	HALLMARK_CHOLESTEROL_HOMEOSTASIS	Details ...	66	0.527116	1.60378	0.00668896	0.013215	0.119	2589	tags=48%, list=17%, signal=58%
HEC1A-CamR1 vs. HEC1A	HALLMARK_ALLOGRAFT_REJECTION	HALLMARK_ALLOGRAFT_REJECTION	Details ...	91	0.508374	1.59455	0.00596125	0.014438	0.136	3106	tags=36%, list=21%, signal=45%
HEC1A-CamR1 vs. HEC1A	HALLMARK_NOTCH_SIGNALING	HALLMARK_NOTCH_SIGNALING	Details ...	27	0.592659	1.53186	0.0199005	0.0266846	0.253	1694	tags=41%, list=11%, signal=46%
HEC1A-CamR1 vs. HEC1A	HALLMARK_APOPTOSIS	HALLMARK_APOPTOSIS	Details ...	120	0.465869	1.52579	0.00452489	0.0269106	0.268	3199	tags=29%, list=21%, signal=37%
HEC1A-CamR1 vs. HEC1A	HALLMARK_PANCREAS_BETA_CELLS	HALLMARK_PANCREAS_BETA_CELLS	Details ...	16	0.672625	1.51282	0.0433213	0.0289722	0.3	2747	tags=56%, list=18%, signal=69%
HEC1A-CamR1 vs. HEC1A	HALLMARK_HEDGEHOG_SIGNALING	HALLMARK_HEDGEHOG_SIGNALING	Details ...	26	0.560506	1.45378	0.0729685	0.0510951	0.483	1328	tags=38%, list=9%, signal=42%
HEC1A-CamR1 vs. HEC1A	HALLMARK_MYOGENESIS	HALLMARK_MYOGENESIS	Details ...	101	0.447092	1.43165	0.0295031	0.0617161	0.567	4259	tags=45%, list=28%, signal=62%
HEC1A-CamR1 vs. HEC1A	HALLMARK_ESTROGEN_RESPONSE_LATE	HALLMARK_ESTROGEN_RESPONSE_LATE		150	0.412016	1.38433	0.0197269	0.0884666	0.711	3277	tags=35%, list=22%, signal=45%
HEC1A-CamR1 vs. HEC1A	HALLMARK_ADIPOGENESIS	HALLMARK_ADIPOGENESIS		166	0.3917	1.36471	0.0282738	0.0977173	0.762	4728	tags=39%, list=32%, signal=57%
HEC1A-CamR1 vs. HEC1A	HALLMARK_FATTY_ACID_METABOLISM	HALLMARK_FATTY_ACID_METABOLISM		120	0.417372	1.35668	0.0434109	0.0998352	0.788	5661	tags=58%, list=38%, signal=93%
HEC1A-CamR1 vs. HEC1A	HALLMARK_ESTROGEN_RESPONSE_EARLY	HALLMARK_ESTROGEN_RESPONSE_EARLY		155	0.398279	1.35264	0.0384615	0.0987545	0.8	1408	tags=20%, list=9%, signal=22%
HEC1A-CamR1 vs. HEC1A	HALLMARK_TGF_BETA_SIGNALING	HALLMARK_TGF_BETA_SIGNALING		48	0.469411	1.326	0.0895766	0.116288	0.861	5064	tags=44%, list=34%, signal=66%
HEC1A-CamR1 vs. HEC1A	HALLMARK_REACTIVE_OXYGEN_SPECIES_PATHWAY	HALLMARK_REACTIVE_OXYGEN_SPECIES_PATHWAY		42	0.457471	1.27984	0.114809	0.159468	0.942	6661	tags=69%, list=44%, signal=124%
HEC1A-CamR1 vs. HEC1A	HALLMARK_GLYCOLYSIS	HALLMARK_GLYCOLYSIS		167	0.377048	1.27953	0.0570175	0.153979	0.942	3588	tags=29%, list=24%, signal=37%
HEC1A-CamR1 vs. HEC1A	HALLMARK_APICAL_SURFACE	HALLMARK_APICAL_SURFACE		25	0.508873	1.27654	0.162544	0.152493	0.948	1917	tags=28%, list=13%, signal=32%
HEC1A-CamR1 vs. HEC1A	HALLMARK_UV_RESPONSE_UP	HALLMARK_UV_RESPONSE_UP		123	0.384951	1.2689	0.0826709	0.15466	0.956	2488	tags=24%, list=17%, signal=29%
HEC1A-CamR1 vs. HEC1A	HALLMARK_OXIDATIVE_PHOSPHORYLATION	HALLMARK_OXIDATIVE_PHOSPHORYLATION		198	0.341933	1.20149	0.111773	0.242114	0.999	8258	tags=71%, list=55%, signal=156%
HEC1A-CamR1 vs. HEC1A	HALLMARK_SPERMATOGENESIS	HALLMARK_SPERMATOGENESIS		61	0.38522	1.15678	0.228896	0.311178	1	1688	tags=11%, list=11%, signal=13%
HEC1A-CamR1 vs. HEC1A	HALLMARK_HEME_METABOLISM	HALLMARK_HEME_METABOLISM		146	0.335288	1.13133	0.20438	0.349529	1	4752	tags=39%, list=32%, signal=57%
HEC1A-CamR1 vs. HEC1A	HALLMARK_DNA_REPAIR	HALLMARK_DNA_REPAIR		146	0.32632	1.10047	0.251885	0.402846	1	7084	tags=51%, list=47%, signal=96%
HEC1A-CamR1 vs. HEC1A	HALLMARK_P53_PATHWAY	HALLMARK_P53_PATHWAY		172	0.322318	1.08581	0.283383	0.425039	1	3362	tags=28%, list=22%, signal=36%
HEC1A-CamR1 vs. HEC1A	HALLMARK_PEROXISOME	HALLMARK_PEROXISOME		85	0.34184	1.07481	0.325509	0.43968	1	2996	tags=27%, list=20%, signal=34%
HEC1A-CamR1 vs. HEC1A	HALLMARK_MITOTIC_SPINDLE	HALLMARK_MITOTIC_SPINDLE		195	0.3088	1.07289	0.292507	0.431237	1	6623	tags=48%, list=44%, signal=84%
HEC1A-CamR1 vs. HEC1A	HALLMARK_ANGIOGENESIS	HALLMARK_ANGIOGENESIS		20	0.44526	1.04797	0.418685	0.478038	1	4465	tags=60%, list=30%, signal=85%
HEC1A-CamR1 vs. HEC1A	HALLMARK_APICAL_JUNCTION	HALLMARK_APICAL_JUNCTION		130	0.315216	1.04772	0.369048	0.46605	1	2576	tags=23%, list=17%, signal=28%
HEC1A-CamR1 vs. HEC1A	HALLMARK_BILE_ACID_METABOLISM	HALLMARK_BILE_ACID_METABOLISM		70	0.338694	1.03345	0.4125	0.485666	1	3434	tags=31%, list=23%, signal=41%
HEC1A-CamR1 vs. HEC1A	HALLMARK_PROTEIN_SECRETION	HALLMARK_PROTEIN_SECRETION		90	0.327119	1.03229	0.4112	0.4759	1	7556	tags=66%, list=50%, signal=131%
HEC1A-CamR1 vs. HEC1A	HALLMARK_UV_RESPONSE_DN	HALLMARK_UV_RESPONSE_DN		115	0.317279	1.02611	0.41018	0.477199	1	3091	tags=24%, list=21%, signal=30%
HEC1A-CamR1 vs. HEC1A	HALLMARK_MYC_TARGETS_V1	HALLMARK_MYC_TARGETS_V1		195	0.277528	0.963587	0.557423	0.60735	1	8424	tags=67%, list=56%, signal=151%
HEC1A-CamR1 vs. HEC1A	HALLMARK_G2M_CHECKPOINT	HALLMARK_G2M_CHECKPOINT		191	0.259899	0.900873	0.711048	0.746285	1	8043	tags=58%, list=54%, signal=124%
HEC1A-CamR1 vs. HEC1A	HALLMARK_MTORC1_SIGNALING	HALLMARK_MTORC1_SIGNALING		183	0.249868	0.870899	0.796407	0.801145	1	3651	tags=26%, list=24%, signal=34%
HEC1A-CamR1 vs. HEC1A	HALLMARK_ANDROGEN_RESPONSE	HALLMARK_ANDROGEN_RESPONSE		83	0.277862	0.869225	0.726984	0.787345	1	5048	tags=57%, list=34%, signal=85%
HEC1A-CamR1 vs. HEC1A	HALLMARK_WNT_BETA_CATENIN_SIGNALING	HALLMARK_WNT_BETA_CATENIN_SIGNALING		29	0.309253	0.803387	0.76936	0.894842	1	1900	tags=21%, list=13%, signal=24%
HEC1A-CamR1 vs. HEC1A	HALLMARK_PI3K_AKT_MTOR_SIGNALING	HALLMARK_PI3K_AKT_MTOR_SIGNALING		88	0.249066	0.788814	0.870866	0.896879	1	6394	tags=39%, list=43%, signal=67%
HEC1A-CamR1 vs. HEC1A	HALLMARK_E2F_TARGETS	HALLMARK_E2F_TARGETS		198	0.194003	0.673897	0.997199	0.974539	1	8349	tags=60%, list=56%, signal=133%
HEC1A-CamR1 vs. HEC1A	HALLMARK_UNFOLDED_PROTEIN_RESPONSE	HALLMARK_UNFOLDED_PROTEIN_RESPONSE	Details ...	106	-0.203764	-0.715231	0.988235	1	1	2022	tags=12%, list=13%, signal=14%
HEC1A-CamR1 vs. HEC1A	HALLMARK_MYC_TARGETS_V2	HALLMARK_MYC_TARGETS_V2	Details ...	56	-0.110374	-0.342392	1	1	1	11219	tags=96%, list=75%, signal=380%
HEC1A-CamR2 vs. HEC1A	HALLMARK_KRAS_SIGNALING_DN	HALLMARK_KRAS_SIGNALING_DN	Details ...	63	0.588775	1.91884	0	0.00325	0.001	785	tags=32%, list=5%, signal=33%
HEC1A-CamR2 vs. HEC1A	HALLMARK_IL6_JAK_STAT3_SIGNALING	HALLMARK_IL6_JAK_STAT3_SIGNALING	Details ...	51	0.611499	1.90116	0	0.001625	0.001	1506	tags=35%, list=10%, signal=39%
HEC1A-CamR2 vs. HEC1A	HALLMARK_EPITHELIAL_MESENCHYMAL_TRANSITION	HALLMARK_EPITHELIAL_MESENCHYMAL_TRANSITION	Details ...	114	0.529563	1.89452	0	0.00108333	0.001	2180	tags=46%, list=15%, signal=54%
HEC1A-CamR2 vs. HEC1A	HALLMARK_TGF_BETA_SIGNALING	HALLMARK_TGF_BETA_SIGNALING	Details ...	48	0.595553	1.84454	0	0.0008125	0.001	1797	tags=23%, list=12%, signal=26%
HEC1A-CamR2 vs. HEC1A	HALLMARK_INFLAMMATORY_RESPONSE	HALLMARK_INFLAMMATORY_RESPONSE	Details ...	97	0.50522	1.7991	0	0.00429338	0.005	1885	tags=35%, list=13%, signal=40%
HEC1A-CamR2 vs. HEC1A	HALLMARK_NOTCH_SIGNALING	HALLMARK_NOTCH_SIGNALING	Details ...	28	0.645326	1.79058	0	0.00416872	0.006	1830	tags=43%, list=12%, signal=49%
HEC1A-CamR2 vs. HEC1A	HALLMARK_XENOBIOTIC_METABOLISM	HALLMARK_XENOBIOTIC_METABOLISM	Details ...	127	0.487058	1.75598	0	0.00426962	0.007	1220	tags=18%, list=8%, signal=20%
HEC1A-CamR2 vs. HEC1A	HALLMARK_KRAS_SIGNALING_UP	HALLMARK_KRAS_SIGNALING_UP	Details ...	115	0.489985	1.72135	0	0.00890666	0.017	1614	tags=30%, list=11%, signal=34%
HEC1A-CamR2 vs. HEC1A	HALLMARK_INTERFERON_ALPHA_RESPONSE	HALLMARK_INTERFERON_ALPHA_RESPONSE	Details ...	75	0.508136	1.67044	0	0.0136038	0.029	2156	tags=39%, list=15%, signal=45%
HEC1A-CamR2 vs. HEC1A	HALLMARK_TNFA_SIGNALING_VIA_NFKB	HALLMARK_TNFA_SIGNALING_VIA_NFKB	Details ...	155	0.456934	1.64498	0	0.016175	0.038	1897	tags=35%, list=13%, signal=40%
HEC1A-CamR2 vs. HEC1A	HALLMARK_HYPOXIA	HALLMARK_HYPOXIA	Details ...	152	0.451019	1.6445	0	0.0147045	0.038	1858	tags=32%, list=13%, signal=36%
HEC1A-CamR2 vs. HEC1A	HALLMARK_ALLOGRAFT_REJECTION	HALLMARK_ALLOGRAFT_REJECTION	Details ...	90	0.472732	1.63697	0	0.0140724	0.04	2641	tags=37%, list=18%, signal=44%
HEC1A-CamR2 vs. HEC1A	HALLMARK_COAGULATION	HALLMARK_COAGULATION	Details ...	75	0.487824	1.6369	0.00512821	0.0129899	0.04	3030	tags=45%, list=21%, signal=57%
HEC1A-CamR2 vs. HEC1A	HALLMARK_PANCREAS_BETA_CELLS	HALLMARK_PANCREAS_BETA_CELLS	Details ...	15	0.710838	1.63609	0.00304878	0.0123716	0.041	516	tags=27%, list=3%, signal=28%
HEC1A-CamR2 vs. HEC1A	HALLMARK_APOPTOSIS	HALLMARK_APOPTOSIS	Details ...	120	0.435806	1.56333	0.00666667	0.0221979	0.077	2664	tags=32%, list=18%, signal=38%
HEC1A-CamR2 vs. HEC1A	HALLMARK_INTERFERON_GAMMA_RESPONSE	HALLMARK_INTERFERON_GAMMA_RESPONSE	Details ...	129	0.43594	1.5615	0	0.0208106	0.077	2829	tags=41%, list=19%, signal=50%
HEC1A-CamR2 vs. HEC1A	HALLMARK_ESTROGEN_RESPONSE_LATE	HALLMARK_ESTROGEN_RESPONSE_LATE	Details ...	149	0.40086	1.46918	0	0.0399425	0.155	2502	tags=31%, list=17%, signal=37%
HEC1A-CamR2 vs. HEC1A	HALLMARK_UV_RESPONSE_UP	HALLMARK_UV_RESPONSE_UP	Details ...	125	0.389074	1.41883	0	0.0574609	0.221	3068	tags=43%, list=21%, signal=54%
HEC1A-CamR2 vs. HEC1A	HALLMARK_IL2_STAT5_SIGNALING	HALLMARK_IL2_STAT5_SIGNALING	Details ...	138	0.377714	1.35658	0.0127389	0.0857847	0.327	2231	tags=29%, list=15%, signal=34%
HEC1A-CamR2 vs. HEC1A	HALLMARK_ADIPOGENESIS	HALLMARK_ADIPOGENESIS	Details ...	167	0.345869	1.32309	0	0.104802	0.395	3250	tags=25%, list=22%, signal=32%
HEC1A-CamR2 vs. HEC1A	HALLMARK_COMPLEMENT	HALLMARK_COMPLEMENT		129	0.360317	1.30666	0.0196078	0.112831	0.444	2684	tags=37%, list=18%, signal=45%
HEC1A-CamR2 vs. HEC1A	HALLMARK_MYOGENESIS	HALLMARK_MYOGENESIS		102	0.371079	1.28287	0.0673077	0.127587	0.502	2554	tags=30%, list=17%, signal=37%
HEC1A-CamR2 vs. HEC1A	HALLMARK_ESTROGEN_RESPONSE_EARLY	HALLMARK_ESTROGEN_RESPONSE_EARLY		153	0.345673	1.28206	0.0352113	0.122502	0.504	3075	tags=37%, list=21%, signal=47%
HEC1A-CamR2 vs. HEC1A	HALLMARK_FATTY_ACID_METABOLISM	HALLMARK_FATTY_ACID_METABOLISM		121	0.362122	1.27947	0.0451613	0.119008	0.511	3236	tags=29%, list=22%, signal=37%
HEC1A-CamR2 vs. HEC1A	HALLMARK_P53_PATHWAY	HALLMARK_P53_PATHWAY		170	0.338093	1.25883	0.0625	0.131896	0.56	2645	tags=34%, list=18%, signal=41%
HEC1A-CamR2 vs. HEC1A	HALLMARK_HEME_METABOLISM	HALLMARK_HEME_METABOLISM		147	0.341759	1.24067	0.05	0.14686	0.611	3368	tags=35%, list=23%, signal=45%
HEC1A-CamR2 vs. HEC1A	HALLMARK_HEDGEHOG_SIGNALING	HALLMARK_HEDGEHOG_SIGNALING		25	0.445255	1.1978	0.219436	0.191844	0.714	1858	tags=36%, list=13%, signal=41%
HEC1A-CamR2 vs. HEC1A	HALLMARK_GLYCOLYSIS	HALLMARK_GLYCOLYSIS		167	0.319265	1.17882	0.101695	0.209772	0.757	1858	tags=19%, list=13%, signal=21%
HEC1A-CamR2 vs. HEC1A	HALLMARK_REACTIVE_OXYGEN_SPECIES_PATHWAY	HALLMARK_REACTIVE_OXYGEN_SPECIES_PATHWAY		42	0.386935	1.15909	0.238971	0.229806	0.804	5404	tags=55%, list=37%, signal=86%
HEC1A-CamR2 vs. HEC1A	HALLMARK_WNT_BETA_CATENIN_SIGNALING	HALLMARK_WNT_BETA_CATENIN_SIGNALING		29	0.399309	1.11174	0.283871	0.298027	0.881	1930	tags=24%, list=13%, signal=28%
HEC1A-CamR2 vs. HEC1A	HALLMARK_APICAL_SURFACE	HALLMARK_APICAL_SURFACE		23	0.420812	1.10767	0.304762	0.29548	0.891	1786	tags=22%, list=12%, signal=25%
HEC1A-CamR2 vs. HEC1A	HALLMARK_SPERMATOGENESIS	HALLMARK_SPERMATOGENESIS		61	0.319768	1.00215	0.451456	0.539803	0.988	330	tags=5%, list=2%, signal=5%
HEC1A-CamR2 vs. HEC1A	HALLMARK_PEROXISOME	HALLMARK_PEROXISOME		85	0.299206	0.996795	0.464646	0.539548	0.989	3917	tags=38%, list=27%, signal=51%
HEC1A-CamR2 vs. HEC1A	HALLMARK_APICAL_JUNCTION	HALLMARK_APICAL_JUNCTION		127	0.272089	0.983832	0.469512	0.55841	0.99	2702	tags=24%, list=18%, signal=30%
HEC1A-CamR2 vs. HEC1A	HALLMARK_OXIDATIVE_PHOSPHORYLATION	HALLMARK_OXIDATIVE_PHOSPHORYLATION		197	0.245785	0.938032	0.669291	0.677031	0.994	4817	tags=35%, list=33%, signal=51%
HEC1A-CamR2 vs. HEC1A	HALLMARK_PROTEIN_SECRETION	HALLMARK_PROTEIN_SECRETION		90	0.201069	0.682243	0.988827	1	1	5097	tags=46%, list=35%, signal=69%
HEC1A-CamR2 vs. HEC1A	HALLMARK_DNA_REPAIR	HALLMARK_DNA_REPAIR		146	0.186523	0.678659	0.993378	1	1	3695	tags=22%, list=25%, signal=29%
HEC1A-CamR2 vs. HEC1A	HALLMARK_MITOTIC_SPINDLE	HALLMARK_MITOTIC_SPINDLE		195	0.147131	0.580379	1	1	1	2831	tags=15%, list=19%, signal=19%
HEC1A-CamR2 vs. HEC1A	HALLMARK_G2M_CHECKPOINT	HALLMARK_G2M_CHECKPOINT		191	0.119069	0.446981	1	0.999871	1	13019	tags=100%, list=88%, signal=839%
HEC1A-CamR2 vs. HEC1A	HALLMARK_UNFOLDED_PROTEIN_RESPONSE	HALLMARK_UNFOLDED_PROTEIN_RESPONSE	Details ...	106	-0.428494	-1.27526	0.0780312	0.99169	0.984	3712	tags=25%, list=25%, signal=34%
HEC1A-CamR2 vs. HEC1A	HALLMARK_MTORC1_SIGNALING	HALLMARK_MTORC1_SIGNALING	Details ...	182	-0.29279	-0.909421	0.677791	1	1	2886	tags=15%, list=20%, signal=18%
HEC1A-CamR2 vs. HEC1A	HALLMARK_ANDROGEN_RESPONSE	HALLMARK_ANDROGEN_RESPONSE	Details ...	83	-0.305407	-0.87641	0.700876	1	1	312	tags=4%, list=2%, signal=4%
HEC1A-CamR2 vs. HEC1A	HALLMARK_ANGIOGENESIS	HALLMARK_ANGIOGENESIS	Details ...	20	-0.375929	-0.846352	0.704819	1	1	1513	tags=20%, list=10%, signal=22%
HEC1A-CamR2 vs. HEC1A	HALLMARK_CHOLESTEROL_HOMEOSTASIS	HALLMARK_CHOLESTEROL_HOMEOSTASIS	Details ...	66	-0.296023	-0.829814	0.78768	1	1	2429	tags=14%, list=16%, signal=16%
HEC1A-CamR2 vs. HEC1A	HALLMARK_BILE_ACID_METABOLISM	HALLMARK_BILE_ACID_METABOLISM	Details ...	69	-0.231549	-0.658112	0.970775	1	1	2010	tags=12%, list=14%, signal=13%
HEC1A-CamR2 vs. HEC1A	HALLMARK_PI3K_AKT_MTOR_SIGNALING	HALLMARK_PI3K_AKT_MTOR_SIGNALING	Details ...	86	-0.224562	-0.649698	0.981818	1	1	1285	tags=6%, list=9%, signal=6%
HEC1A-CamR2 vs. HEC1A	HALLMARK_UV_RESPONSE_DN	HALLMARK_UV_RESPONSE_DN	Details ...	115	-0.213907	-0.6375	0.993857	1	1	4376	tags=35%, list=30%, signal=49%
HEC1A-CamR2 vs. HEC1A	HALLMARK_MYC_TARGETS_V1	HALLMARK_MYC_TARGETS_V1	Details ...	195	-0.13126	-0.409965	1	1	1	12116	tags=98%, list=82%, signal=543%
HEC1A-CamR2 vs. HEC1A	HALLMARK_E2F_TARGETS	HALLMARK_E2F_TARGETS	Details ...	198	-0.117671	-0.371069	1	1	1	6239	tags=34%, list=42%, signal=58%
HEC1A-CamR2 vs. HEC1A	HALLMARK_MYC_TARGETS_V2	HALLMARK_MYC_TARGETS_V2	Details ...	56	-0.120731	-0.327723	1	0.999977	1	2273	tags=5%, list=15%, signal=6%
HEC1A-PrexR1 vs. HEC1A	HALLMARK_IL6_JAK_STAT3_SIGNALING	HALLMARK_IL6_JAK_STAT3_SIGNALING	Details ...	50	0.675552	2.00895	0	0	0	621	tags=26%, list=5%, signal=27%
HEC1A-PrexR1 vs. HEC1A	HALLMARK_EPITHELIAL_MESENCHYMAL_TRANSITION	HALLMARK_EPITHELIAL_MESENCHYMAL_TRANSITION	Details ...	114	0.556505	1.90889	0	0.00295184	0.005	1077	tags=28%, list=8%, signal=30%
HEC1A-PrexR1 vs. HEC1A	HALLMARK_INTERFERON_ALPHA_RESPONSE	HALLMARK_INTERFERON_ALPHA_RESPONSE	Details ...	76	0.58564	1.89218	0	0.00233021	0.006	2275	tags=37%, list=17%, signal=44%
HEC1A-PrexR1 vs. HEC1A	HALLMARK_INTERFERON_GAMMA_RESPONSE	HALLMARK_INTERFERON_GAMMA_RESPONSE	Details ...	130	0.510173	1.81966	0	0.00478113	0.017	1125	tags=23%, list=8%, signal=25%
HEC1A-PrexR1 vs. HEC1A	HALLMARK_TNFA_SIGNALING_VIA_NFKB	HALLMARK_TNFA_SIGNALING_VIA_NFKB	Details ...	148	0.501987	1.81365	0	0.00454911	0.02	1113	tags=24%, list=8%, signal=25%
HEC1A-PrexR1 vs. HEC1A	HALLMARK_ALLOGRAFT_REJECTION	HALLMARK_ALLOGRAFT_REJECTION	Details ...	89	0.542252	1.80889	0	0.004156	0.022	781	tags=18%, list=6%, signal=19%
HEC1A-PrexR1 vs. HEC1A	HALLMARK_INFLAMMATORY_RESPONSE	HALLMARK_INFLAMMATORY_RESPONSE	Details ...	94	0.509687	1.71256	0.00248756	0.00895507	0.052	1214	tags=26%, list=9%, signal=28%
HEC1A-PrexR1 vs. HEC1A	HALLMARK_XENOBIOTIC_METABOLISM	HALLMARK_XENOBIOTIC_METABOLISM	Details ...	125	0.44871	1.60753	0.00506329	0.0220861	0.143	1594	tags=18%, list=12%, signal=21%
HEC1A-PrexR1 vs. HEC1A	HALLMARK_COMPLEMENT	HALLMARK_COMPLEMENT	Details ...	123	0.447517	1.57192	0.00681818	0.029078	0.203	1959	tags=28%, list=14%, signal=32%
HEC1A-PrexR1 vs. HEC1A	HALLMARK_PANCREAS_BETA_CELLS	HALLMARK_PANCREAS_BETA_CELLS	Details ...	17	0.618074	1.48837	0.0861678	0.0533023	0.375	293	tags=18%, list=2%, signal=18%
HEC1A-PrexR1 vs. HEC1A	HALLMARK_WNT_BETA_CATENIN_SIGNALING	HALLMARK_WNT_BETA_CATENIN_SIGNALING	Details ...	29	0.555362	1.48795	0.0436893	0.0484566	0.375	439	tags=10%, list=3%, signal=11%
HEC1A-PrexR1 vs. HEC1A	HALLMARK_APICAL_SURFACE	HALLMARK_APICAL_SURFACE	Details ...	24	0.556802	1.45629	0.0725389	0.0574994	0.459	368	tags=21%, list=3%, signal=21%
HEC1A-PrexR1 vs. HEC1A	HALLMARK_NOTCH_SIGNALING	HALLMARK_NOTCH_SIGNALING	Details ...	27	0.522273	1.4055	0.100962	0.0759209	0.591	518	tags=19%, list=4%, signal=19%
HEC1A-PrexR1 vs. HEC1A	HALLMARK_HEDGEHOG_SIGNALING	HALLMARK_HEDGEHOG_SIGNALING	Details ...	25	0.512179	1.33453	0.125296	0.12169	0.782	1193	tags=28%, list=9%, signal=31%
HEC1A-PrexR1 vs. HEC1A	HALLMARK_COAGULATION	HALLMARK_COAGULATION	Details ...	72	0.398965	1.27601	0.107399	0.165004	0.888	1148	tags=18%, list=8%, signal=20%
HEC1A-PrexR1 vs. HEC1A	HALLMARK_ANGIOGENESIS	HALLMARK_ANGIOGENESIS	Details ...	20	0.501269	1.25257	0.223776	0.182242	0.919	1968	tags=40%, list=14%, signal=47%
HEC1A-PrexR1 vs. HEC1A	HALLMARK_HYPOXIA	HALLMARK_HYPOXIA	Details ...	152	0.329451	1.18148	0.157143	0.259091	0.974	536	tags=9%, list=4%, signal=9%
HEC1A-PrexR1 vs. HEC1A	HALLMARK_UV_RESPONSE_UP	HALLMARK_UV_RESPONSE_UP	Details ...	126	0.312204	1.09999	0.260047	0.381257	0.998	1346	tags=16%, list=10%, signal=17%
HEC1A-PrexR1 vs. HEC1A	HALLMARK_HEME_METABOLISM	HALLMARK_HEME_METABOLISM	Details ...	146	0.29749	1.07104	0.299539	0.423103	0.998	1123	tags=10%, list=8%, signal=11%
HEC1A-PrexR1 vs. HEC1A	HALLMARK_IL2_STAT5_SIGNALING	HALLMARK_IL2_STAT5_SIGNALING	Details ...	137	0.290416	1.03998	0.366265	0.466895	0.999	1619	tags=21%, list=12%, signal=24%
HEC1A-PrexR1 vs. HEC1A	HALLMARK_MYOGENESIS	HALLMARK_MYOGENESIS		99	0.307917	1.03715	0.361111	0.450527	1	1730	tags=17%, list=13%, signal=20%
HEC1A-PrexR1 vs. HEC1A	HALLMARK_APOPTOSIS	HALLMARK_APOPTOSIS		118	0.253968	0.883752	0.71734	0.790535	1	1158	tags=9%, list=8%, signal=10%
HEC1A-PrexR1 vs. HEC1A	HALLMARK_FATTY_ACID_METABOLISM	HALLMARK_FATTY_ACID_METABOLISM		116	0.232384	0.820975	0.855792	0.893378	1	1611	tags=10%, list=12%, signal=12%
HEC1A-PrexR1 vs. HEC1A	HALLMARK_P53_PATHWAY	HALLMARK_P53_PATHWAY		169	0.215935	0.798353	0.915865	0.895535	1	605	tags=5%, list=4%, signal=5%
HEC1A-PrexR1 vs. HEC1A	HALLMARK_OXIDATIVE_PHOSPHORYLATION	HALLMARK_OXIDATIVE_PHOSPHORYLATION		197	0.113803	0.427444	1	0.999378	1	9633	tags=93%, list=70%, signal=308%
HEC1A-PrexR1 vs. HEC1A	HALLMARK_PROTEIN_SECRETION	HALLMARK_PROTEIN_SECRETION		91	-0.151614	-0.49949	0.998255	0.998253	1	4848	tags=29%, list=35%, signal=44%
HEC1A-PrexR1 vs. HEC1A	HALLMARK_DNA_REPAIR	HALLMARK_DNA_REPAIR		145	-0.170363	-0.597849	0.994819	1	1	5638	tags=39%, list=41%, signal=66%
HEC1A-PrexR1 vs. HEC1A	HALLMARK_MYC_TARGETS_V2	HALLMARK_MYC_TARGETS_V2		56	-0.21315	-0.651279	0.981818	1	1	5788	tags=45%, list=42%, signal=77%
HEC1A-PrexR1 vs. HEC1A	HALLMARK_TGF_BETA_SIGNALING	HALLMARK_TGF_BETA_SIGNALING		48	-0.234628	-0.692316	0.926829	1	1	2354	tags=15%, list=17%, signal=18%
HEC1A-PrexR1 vs. HEC1A	HALLMARK_ADIPOGENESIS	HALLMARK_ADIPOGENESIS		166	-0.196046	-0.700148	0.994941	1	1	1183	tags=8%, list=9%, signal=8%
HEC1A-PrexR1 vs. HEC1A	HALLMARK_UNFOLDED_PROTEIN_RESPONSE	HALLMARK_UNFOLDED_PROTEIN_RESPONSE	Details ...	106	-0.21818	-0.739502	0.935315	1	1	3375	tags=21%, list=25%, signal=27%
HEC1A-PrexR1 vs. HEC1A	HALLMARK_REACTIVE_OXYGEN_SPECIES_PATHWAY	HALLMARK_REACTIVE_OXYGEN_SPECIES_PATHWAY	Details ...	42	-0.272075	-0.785119	0.796364	1	1	2748	tags=14%, list=20%, signal=18%
HEC1A-PrexR1 vs. HEC1A	HALLMARK_PEROXISOME	HALLMARK_PEROXISOME	Details ...	84	-0.246988	-0.806571	0.847985	1	1	3855	tags=31%, list=28%, signal=43%
HEC1A-PrexR1 vs. HEC1A	HALLMARK_ANDROGEN_RESPONSE	HALLMARK_ANDROGEN_RESPONSE	Details ...	84	-0.279848	-0.896618	0.640845	0.988143	1	2895	tags=27%, list=21%, signal=34%
HEC1A-PrexR1 vs. HEC1A	HALLMARK_PI3K_AKT_MTOR_SIGNALING	HALLMARK_PI3K_AKT_MTOR_SIGNALING	Details ...	87	-0.286712	-0.938384	0.557627	0.907675	1	3621	tags=29%, list=26%, signal=39%
HEC1A-PrexR1 vs. HEC1A	HALLMARK_KRAS_SIGNALING_DN	HALLMARK_KRAS_SIGNALING_DN	Details ...	58	-0.314347	-0.95963	0.521891	0.891265	1	2656	tags=33%, list=19%, signal=40%
HEC1A-PrexR1 vs. HEC1A	HALLMARK_SPERMATOGENESIS	HALLMARK_SPERMATOGENESIS	Details ...	58	-0.313715	-0.964382	0.507909	0.938258	1	4359	tags=33%, list=32%, signal=48%
HEC1A-PrexR1 vs. HEC1A	HALLMARK_MYC_TARGETS_V1	HALLMARK_MYC_TARGETS_V1	Details ...	195	-0.273366	-1.00257	0.466893	0.86439	1	7571	tags=65%, list=55%, signal=143%
HEC1A-PrexR1 vs. HEC1A	HALLMARK_MTORC1_SIGNALING	HALLMARK_MTORC1_SIGNALING	Details ...	182	-0.285226	-1.03406	0.362602	0.815084	1	5834	tags=48%, list=42%, signal=82%
HEC1A-PrexR1 vs. HEC1A	HALLMARK_ESTROGEN_RESPONSE_LATE	HALLMARK_ESTROGEN_RESPONSE_LATE	Details ...	145	-0.298696	-1.03959	0.357383	0.865775	1	636	tags=10%, list=5%, signal=11%
HEC1A-PrexR1 vs. HEC1A	HALLMARK_BILE_ACID_METABOLISM	HALLMARK_BILE_ACID_METABOLISM	Details ...	67	-0.350247	-1.09191	0.301226	0.735513	1	2359	tags=24%, list=17%, signal=29%
HEC1A-PrexR1 vs. HEC1A	HALLMARK_KRAS_SIGNALING_UP	HALLMARK_KRAS_SIGNALING_UP	Details ...	108	-0.322398	-1.10907	0.255137	0.749895	1	1613	tags=23%, list=12%, signal=26%
HEC1A-PrexR1 vs. HEC1A	HALLMARK_APICAL_JUNCTION	HALLMARK_APICAL_JUNCTION	Details ...	126	-0.328014	-1.13955	0.232394	0.709472	0.999	3939	tags=38%, list=29%, signal=53%
HEC1A-PrexR1 vs. HEC1A	HALLMARK_GLYCOLYSIS	HALLMARK_GLYCOLYSIS	Details ...	165	-0.316258	-1.14429	0.178819	0.79017	0.999	3747	tags=37%, list=27%, signal=50%
HEC1A-PrexR1 vs. HEC1A	HALLMARK_CHOLESTEROL_HOMEOSTASIS	HALLMARK_CHOLESTEROL_HOMEOSTASIS	Details ...	66	-0.372195	-1.18209	0.183566	0.743845	0.998	3267	tags=42%, list=24%, signal=55%
HEC1A-PrexR1 vs. HEC1A	HALLMARK_ESTROGEN_RESPONSE_EARLY	HALLMARK_ESTROGEN_RESPONSE_EARLY	Details ...	152	-0.340458	-1.21968	0.111504	0.7001	0.986	920	tags=14%, list=7%, signal=15%
HEC1A-PrexR1 vs. HEC1A	HALLMARK_G2M_CHECKPOINT	HALLMARK_G2M_CHECKPOINT	Details ...	191	-0.369349	-1.35349	0.0306859	0.343968	0.79	4310	tags=41%, list=31%, signal=59%
HEC1A-PrexR1 vs. HEC1A	HALLMARK_UV_RESPONSE_DN	HALLMARK_UV_RESPONSE_DN	Details ...	113	-0.400106	-1.38088	0.0210158	0.376224	0.724	1615	tags=24%, list=12%, signal=27%
HEC1A-PrexR1 vs. HEC1A	HALLMARK_MITOTIC_SPINDLE	HALLMARK_MITOTIC_SPINDLE	Details ...	194	-0.377054	-1.38604	0.0197487	0.544734	0.707	4336	tags=41%, list=32%, signal=59%
HEC1A-PrexR1 vs. HEC1A	HALLMARK_E2F_TARGETS	HALLMARK_E2F_TARGETS	Details ...	198	-0.44486	-1.62874	0	0.0991532	0.107	6455	tags=74%, list=47%, signal=138%
HEC1A-PrexR2 vs. HEC1A	HALLMARK_INTERFERON_ALPHA_RESPONSE	HALLMARK_INTERFERON_ALPHA_RESPONSE	Details ...	79	0.694242	2.07832	0	0	0	1324	tags=39%, list=10%, signal=43%
HEC1A-PrexR2 vs. HEC1A	HALLMARK_INTERFERON_GAMMA_RESPONSE	HALLMARK_INTERFERON_GAMMA_RESPONSE	Details ...	133	0.626875	1.98668	0	0	0	1858	tags=37%, list=13%, signal=42%
HEC1A-PrexR2 vs. HEC1A	HALLMARK_INFLAMMATORY_RESPONSE	HALLMARK_INFLAMMATORY_RESPONSE	Details ...	94	0.632288	1.91429	0	0.000361905	0.001	771	tags=23%, list=6%, signal=25%
HEC1A-PrexR2 vs. HEC1A	HALLMARK_EPITHELIAL_MESENCHYMAL_TRANSITION	HALLMARK_EPITHELIAL_MESENCHYMAL_TRANSITION	Details ...	116	0.598839	1.87479	0	0.000271429	0.001	1403	tags=35%, list=10%, signal=39%
HEC1A-PrexR2 vs. HEC1A	HALLMARK_TNFA_SIGNALING_VIA_NFKB	HALLMARK_TNFA_SIGNALING_VIA_NFKB	Details ...	148	0.58342	1.86709	0	0.000217143	0.001	1753	tags=35%, list=13%, signal=40%
HEC1A-PrexR2 vs. HEC1A	HALLMARK_MYOGENESIS	HALLMARK_MYOGENESIS	Details ...	102	0.604574	1.84736	0	0.000180952	0.001	1755	tags=29%, list=13%, signal=33%
HEC1A-PrexR2 vs. HEC1A	HALLMARK_HYPOXIA	HALLMARK_HYPOXIA	Details ...	153	0.535638	1.73062	0	0.00555987	0.036	2070	tags=28%, list=15%, signal=33%
HEC1A-PrexR2 vs. HEC1A	HALLMARK_IL6_JAK_STAT3_SIGNALING	HALLMARK_IL6_JAK_STAT3_SIGNALING	Details ...	49	0.634193	1.69782	0.00156495	0.00834717	0.06	892	tags=31%, list=6%, signal=33%
HEC1A-PrexR2 vs. HEC1A	HALLMARK_P53_PATHWAY	HALLMARK_P53_PATHWAY	Details ...	172	0.51576	1.67986	0	0.00834883	0.068	2496	tags=28%, list=18%, signal=34%
HEC1A-PrexR2 vs. HEC1A	HALLMARK_APOPTOSIS	HALLMARK_APOPTOSIS	Details ...	119	0.516181	1.63437	0.004	0.0127868	0.113	2361	tags=32%, list=17%, signal=38%
HEC1A-PrexR2 vs. HEC1A	HALLMARK_ALLOGRAFT_REJECTION	HALLMARK_ALLOGRAFT_REJECTION	Details ...	90	0.533679	1.57909	0.00551724	0.0245477	0.227	1743	tags=27%, list=13%, signal=30%
HEC1A-PrexR2 vs. HEC1A	HALLMARK_KRAS_SIGNALING_DN	HALLMARK_KRAS_SIGNALING_DN	Details ...	60	0.542094	1.53775	0.018018	0.0354106	0.327	907	tags=27%, list=7%, signal=28%
HEC1A-PrexR2 vs. HEC1A	HALLMARK_XENOBIOTIC_METABOLISM	HALLMARK_XENOBIOTIC_METABOLISM	Details ...	129	0.465018	1.4829	0.0127119	0.058798	0.507	1625	tags=20%, list=12%, signal=23%
HEC1A-PrexR2 vs. HEC1A	HALLMARK_HEDGEHOG_SIGNALING	HALLMARK_HEDGEHOG_SIGNALING	Details ...	24	0.595311	1.45162	0.0715503	0.0733564	0.624	2057	tags=38%, list=15%, signal=44%
HEC1A-PrexR2 vs. HEC1A	HALLMARK_COMPLEMENT	HALLMARK_COMPLEMENT	Details ...	127	0.448598	1.41211	0.0291391	0.0951099	0.743	1596	tags=28%, list=11%, signal=32%
HEC1A-PrexR2 vs. HEC1A	HALLMARK_APICAL_SURFACE	HALLMARK_APICAL_SURFACE	Details ...	23	0.579361	1.39551	0.0883333	0.104049	0.784	1421	tags=26%, list=10%, signal=29%
HEC1A-PrexR2 vs. HEC1A	HALLMARK_PANCREAS_BETA_CELLS	HALLMARK_PANCREAS_BETA_CELLS	Details ...	17	0.614972	1.38553	0.120209	0.106719	0.808	241	tags=24%, list=2%, signal=24%
HEC1A-PrexR2 vs. HEC1A	HALLMARK_WNT_BETA_CATENIN_SIGNALING	HALLMARK_WNT_BETA_CATENIN_SIGNALING	Details ...	29	0.539577	1.35468	0.115894	0.127907	0.865	1446	tags=17%, list=10%, signal=19%
HEC1A-PrexR2 vs. HEC1A	HALLMARK_COAGULATION	HALLMARK_COAGULATION	Details ...	73	0.456874	1.34574	0.0764706	0.130343	0.887	1460	tags=29%, list=11%, signal=32%
HEC1A-PrexR2 vs. HEC1A	HALLMARK_ESTROGEN_RESPONSE_EARLY	HALLMARK_ESTROGEN_RESPONSE_EARLY	Details ...	152	0.400218	1.28476	0.0773263	0.188536	0.959	1850	tags=26%, list=13%, signal=29%
HEC1A-PrexR2 vs. HEC1A	HALLMARK_IL2_STAT5_SIGNALING	HALLMARK_IL2_STAT5_SIGNALING		137	0.40123	1.28354	0.0820996	0.181147	0.96	2228	tags=28%, list=16%, signal=34%
HEC1A-PrexR2 vs. HEC1A	HALLMARK_UV_RESPONSE_UP	HALLMARK_UV_RESPONSE_UP		125	0.373461	1.17873	0.164835	0.332399	0.997	1667	tags=18%, list=12%, signal=20%
HEC1A-PrexR2 vs. HEC1A	HALLMARK_NOTCH_SIGNALING	HALLMARK_NOTCH_SIGNALING		28	0.473602	1.16277	0.300169	0.349979	0.998	1811	tags=25%, list=13%, signal=29%
HEC1A-PrexR2 vs. HEC1A	HALLMARK_HEME_METABOLISM	HALLMARK_HEME_METABOLISM		146	0.344711	1.11434	0.257333	0.435893	1	1790	tags=14%, list=13%, signal=16%
HEC1A-PrexR2 vs. HEC1A	HALLMARK_REACTIVE_OXYGEN_SPECIES_PATHWAY	HALLMARK_REACTIVE_OXYGEN_SPECIES_PATHWAY		43	0.420057	1.10488	0.331776	0.437952	1	2427	tags=16%, list=17%, signal=20%
HEC1A-PrexR2 vs. HEC1A	HALLMARK_KRAS_SIGNALING_UP	HALLMARK_KRAS_SIGNALING_UP		112	0.35646	1.09784	0.296296	0.43718	1	865	tags=16%, list=6%, signal=17%
HEC1A-PrexR2 vs. HEC1A	HALLMARK_ANGIOGENESIS	HALLMARK_ANGIOGENESIS		20	0.447296	1.06065	0.385689	0.501045	1	2283	tags=40%, list=16%, signal=48%
HEC1A-PrexR2 vs. HEC1A	HALLMARK_ESTROGEN_RESPONSE_LATE	HALLMARK_ESTROGEN_RESPONSE_LATE		147	0.328856	1.0563	0.343793	0.492739	1	1957	tags=20%, list=14%, signal=23%
HEC1A-PrexR2 vs. HEC1A	HALLMARK_TGF_BETA_SIGNALING	HALLMARK_TGF_BETA_SIGNALING		48	0.382205	1.02404	0.429864	0.549619	1	732	tags=6%, list=5%, signal=7%
HEC1A-PrexR2 vs. HEC1A	HALLMARK_CHOLESTEROL_HOMEOSTASIS	HALLMARK_CHOLESTEROL_HOMEOSTASIS		66	0.346066	1.0024	0.457602	0.580208	1	3467	tags=38%, list=25%, signal=50%
HEC1A-PrexR2 vs. HEC1A	HALLMARK_UV_RESPONSE_DN	HALLMARK_UV_RESPONSE_DN		115	0.307249	0.96297	0.549046	0.648357	1	1651	tags=17%, list=12%, signal=20%
HEC1A-PrexR2 vs. HEC1A	HALLMARK_ADIPOGENESIS	HALLMARK_ADIPOGENESIS		166	0.273476	0.886379	0.69685	0.803367	1	1769	tags=8%, list=13%, signal=10%
HEC1A-PrexR2 vs. HEC1A	HALLMARK_APICAL_JUNCTION	HALLMARK_APICAL_JUNCTION		127	0.274252	0.862689	0.733073	0.829838	1	2734	tags=24%, list=20%, signal=29%
HEC1A-PrexR2 vs. HEC1A	HALLMARK_GLYCOLYSIS	HALLMARK_GLYCOLYSIS		165	0.253213	0.818332	0.85528	0.894053	1	2821	tags=18%, list=20%, signal=23%
HEC1A-PrexR2 vs. HEC1A	HALLMARK_MTORC1_SIGNALING	HALLMARK_MTORC1_SIGNALING		183	0.243068	0.798921	0.875325	0.90258	1	3643	tags=20%, list=26%, signal=27%
HEC1A-PrexR2 vs. HEC1A	HALLMARK_SPERMATOGENESIS	HALLMARK_SPERMATOGENESIS		59	0.267535	0.752301	0.851252	0.948063	1	469	tags=3%, list=3%, signal=3%
HEC1A-PrexR2 vs. HEC1A	HALLMARK_UNFOLDED_PROTEIN_RESPONSE	HALLMARK_UNFOLDED_PROTEIN_RESPONSE		107	0.219257	0.673089	0.97671	0.991617	1	389	tags=2%, list=3%, signal=2%
HEC1A-PrexR2 vs. HEC1A	HALLMARK_MITOTIC_SPINDLE	HALLMARK_MITOTIC_SPINDLE		195	0.156183	0.519079	1	0.996716	1	1584	tags=7%, list=11%, signal=7%
HEC1A-PrexR2 vs. HEC1A	HALLMARK_BILE_ACID_METABOLISM	HALLMARK_BILE_ACID_METABOLISM	Details ...	68	-0.392552	-1.30235	0.105769	0.879598	0.673	1412	tags=16%, list=10%, signal=18%
HEC1A-PrexR2 vs. HEC1A	HALLMARK_E2F_TARGETS	HALLMARK_E2F_TARGETS	Details ...	198	-0.333783	-1.27579	0.0353982	0.527878	0.734	5355	tags=47%, list=39%, signal=76%
HEC1A-PrexR2 vs. HEC1A	HALLMARK_ANDROGEN_RESPONSE	HALLMARK_ANDROGEN_RESPONSE	Details ...	81	-0.278332	-0.94565	0.564263	1	1	1125	tags=9%, list=8%, signal=9%
HEC1A-PrexR2 vs. HEC1A	HALLMARK_MYC_TARGETS_V2	HALLMARK_MYC_TARGETS_V2	Details ...	56	-0.266518	-0.855741	0.702247	1	1	5261	tags=46%, list=38%, signal=74%
HEC1A-PrexR2 vs. HEC1A	HALLMARK_FATTY_ACID_METABOLISM	HALLMARK_FATTY_ACID_METABOLISM	Details ...	118	-0.23172	-0.833331	0.886792	1	1	1685	tags=14%, list=12%, signal=16%
HEC1A-PrexR2 vs. HEC1A	HALLMARK_PEROXISOME	HALLMARK_PEROXISOME	Details ...	84	-0.239978	-0.799257	0.89527	1	1	2367	tags=20%, list=17%, signal=24%
HEC1A-PrexR2 vs. HEC1A	HALLMARK_MYC_TARGETS_V1	HALLMARK_MYC_TARGETS_V1	Details ...	195	-0.183513	-0.701374	1	1	1	5999	tags=42%, list=43%, signal=72%
HEC1A-PrexR2 vs. HEC1A	HALLMARK_OXIDATIVE_PHOSPHORYLATION	HALLMARK_OXIDATIVE_PHOSPHORYLATION	Details ...	197	-0.173029	-0.66443	1	1	1	4388	tags=26%, list=32%, signal=38%
HEC1A-PrexR2 vs. HEC1A	HALLMARK_PI3K_AKT_MTOR_SIGNALING	HALLMARK_PI3K_AKT_MTOR_SIGNALING	Details ...	86	-0.181547	-0.616556	1	1	1	2853	tags=19%, list=21%, signal=23%
HEC1A-PrexR2 vs. HEC1A	HALLMARK_G2M_CHECKPOINT	HALLMARK_G2M_CHECKPOINT	Details ...	191	-0.160692	-0.616274	1	1	1	3773	tags=21%, list=27%, signal=29%
HEC1A-PrexR2 vs. HEC1A	HALLMARK_DNA_REPAIR	HALLMARK_DNA_REPAIR	Details ...	145	-0.168843	-0.61241	1	1	1	4951	tags=39%, list=36%, signal=60%
HEC1A-PrexR2 vs. HEC1A	HALLMARK_PROTEIN_SECRETION	HALLMARK_PROTEIN_SECRETION	Details ...	90	-0.166973	-0.57086	1	0.993658	1	3611	tags=23%, list=26%, signal=31%

## Sheet: Table S2
Supplementary Table S2. GSEA of baseline ATRi- or CHK1i-resistant clones versus parental ARK2 cells.
contrast	NAME	GS<br> follow link to MSigDB	GS DETAILS	SIZE	ES	NES	NOM_p_val	FDR_q_val	FWER p-val	RANK AT MAX	LEADING EDGE
ARK2-CamR1 vs. ARK2	HALLMARK_G2M_CHECKPOINT	HALLMARK_G2M_CHECKPOINT	Details ...	190	0.578889	2.29798	0	0	0	3170	tags=55%, list=23%, signal=70%
ARK2-CamR1 vs. ARK2	HALLMARK_E2F_TARGETS	HALLMARK_E2F_TARGETS	Details ...	197	0.551495	2.16102	0	0	0	3882	tags=59%, list=28%, signal=80%
ARK2-CamR1 vs. ARK2	HALLMARK_PANCREAS_BETA_CELLS	HALLMARK_PANCREAS_BETA_CELLS	Details ...	15	0.752316	1.88768	0	0.00111343	0.003	347	tags=27%, list=2%, signal=27%
ARK2-CamR1 vs. ARK2	HALLMARK_EPITHELIAL_MESENCHYMAL_TRANSITION	HALLMARK_EPITHELIAL_MESENCHYMAL_TRANSITION	Details ...	154	0.486508	1.86108	0	0.00206475	0.007	1596	tags=33%, list=11%, signal=37%
ARK2-CamR1 vs. ARK2	HALLMARK_MYC_TARGETS_V1	HALLMARK_MYC_TARGETS_V1	Details ...	195	0.46281	1.80859	0	0.00349227	0.015	6535	tags=71%, list=47%, signal=131%
ARK2-CamR1 vs. ARK2	HALLMARK_SPERMATOGENESIS	HALLMARK_SPERMATOGENESIS	Details ...	62	0.537034	1.77903	0.00166113	0.00470132	0.024	3509	tags=56%, list=25%, signal=75%
ARK2-CamR1 vs. ARK2	HALLMARK_MYC_TARGETS_V2	HALLMARK_MYC_TARGETS_V2	Details ...	57	0.510442	1.66552	0.00163934	0.0144699	0.085	5411	tags=77%, list=39%, signal=125%
ARK2-CamR1 vs. ARK2	HALLMARK_HEDGEHOG_SIGNALING	HALLMARK_HEDGEHOG_SIGNALING	Details ...	24	0.580169	1.61112	0.0199005	0.0228168	0.148	1259	tags=25%, list=9%, signal=27%
ARK2-CamR1 vs. ARK2	HALLMARK_UV_RESPONSE_UP	HALLMARK_UV_RESPONSE_UP	Details ...	134	0.401834	1.50405	0.00921659	0.0592111	0.366	2702	tags=28%, list=19%, signal=34%
ARK2-CamR1 vs. ARK2	HALLMARK_TNFA_SIGNALING_VIA_NFKB	HALLMARK_TNFA_SIGNALING_VIA_NFKB	Details ...	169	0.376777	1.46862	0.0107034	0.0765993	0.482	2302	tags=27%, list=16%, signal=32%
ARK2-CamR1 vs. ARK2	HALLMARK_KRAS_SIGNALING_DN	HALLMARK_KRAS_SIGNALING_DN	Details ...	70	0.424034	1.4385	0.0511551	0.0922203	0.574	1085	tags=23%, list=8%, signal=25%
ARK2-CamR1 vs. ARK2	HALLMARK_MITOTIC_SPINDLE	HALLMARK_MITOTIC_SPINDLE	Details ...	197	0.36172	1.43212	0.00907716	0.0906935	0.603	4371	tags=45%, list=31%, signal=64%
ARK2-CamR1 vs. ARK2	HALLMARK_HYPOXIA	HALLMARK_HYPOXIA	Details ...	161	0.361087	1.39057	0.015361	0.118042	0.739	3071	tags=30%, list=22%, signal=38%
ARK2-CamR1 vs. ARK2	HALLMARK_GLYCOLYSIS	HALLMARK_GLYCOLYSIS	Details ...	171	0.357332	1.37991	0.0292826	0.119811	0.765	3342	tags=29%, list=24%, signal=38%
ARK2-CamR1 vs. ARK2	HALLMARK_INTERFERON_ALPHA_RESPONSE	HALLMARK_INTERFERON_ALPHA_RESPONSE	Details ...	76	0.357946	1.2363	0.147107	0.314081	0.984	1824	tags=18%, list=13%, signal=21%
ARK2-CamR1 vs. ARK2	HALLMARK_TGF_BETA_SIGNALING	HALLMARK_TGF_BETA_SIGNALING	Details ...	52	0.383393	1.22374	0.190236	0.318677	0.989	2203	tags=17%, list=16%, signal=20%
ARK2-CamR1 vs. ARK2	HALLMARK_IL2_STAT5_SIGNALING	HALLMARK_IL2_STAT5_SIGNALING	Details ...	149	0.308172	1.18001	0.153963	0.394392	0.999	2757	tags=24%, list=20%, signal=30%
ARK2-CamR1 vs. ARK2	HALLMARK_ALLOGRAFT_REJECTION	HALLMARK_ALLOGRAFT_REJECTION	Details ...	96	0.32381	1.15642	0.213141	0.429225	1	2362	tags=23%, list=17%, signal=27%
ARK2-CamR1 vs. ARK2	HALLMARK_OXIDATIVE_PHOSPHORYLATION	HALLMARK_OXIDATIVE_PHOSPHORYLATION	Details ...	198	0.28606	1.14334	0.161481	0.436431	1	6164	tags=53%, list=44%, signal=93%
ARK2-CamR1 vs. ARK2	HALLMARK_ESTROGEN_RESPONSE_EARLY	HALLMARK_ESTROGEN_RESPONSE_EARLY	Details ...	160	0.278793	1.06101	0.328829	0.635059	1	187	tags=6%, list=1%, signal=6%
ARK2-CamR1 vs. ARK2	HALLMARK_APICAL_JUNCTION	HALLMARK_APICAL_JUNCTION		146	0.274328	1.04184	0.365354	0.661492	1	784	tags=11%, list=6%, signal=11%
ARK2-CamR1 vs. ARK2	HALLMARK_MYOGENESIS	HALLMARK_MYOGENESIS		113	0.286558	1.04113	0.373643	0.633383	1	1362	tags=16%, list=10%, signal=18%
ARK2-CamR1 vs. ARK2	HALLMARK_WNT_BETA_CATENIN_SIGNALING	HALLMARK_WNT_BETA_CATENIN_SIGNALING		32	0.355442	1.03399	0.428803	0.62592	1	832	tags=13%, list=6%, signal=13%
ARK2-CamR1 vs. ARK2	HALLMARK_ESTROGEN_RESPONSE_LATE	HALLMARK_ESTROGEN_RESPONSE_LATE		146	0.26983	1.03012	0.390769	0.610272	1	3017	tags=29%, list=22%, signal=37%
ARK2-CamR1 vs. ARK2	HALLMARK_INTERFERON_GAMMA_RESPONSE	HALLMARK_INTERFERON_GAMMA_RESPONSE		133	0.270198	1.01334	0.432099	0.633277	1	1395	tags=15%, list=10%, signal=17%
ARK2-CamR1 vs. ARK2	HALLMARK_UNFOLDED_PROTEIN_RESPONSE	HALLMARK_UNFOLDED_PROTEIN_RESPONSE		106	0.267641	0.98506	0.491803	0.689958	1	6394	tags=50%, list=46%, signal=91%
ARK2-CamR1 vs. ARK2	HALLMARK_DNA_REPAIR	HALLMARK_DNA_REPAIR		145	0.251481	0.950482	0.578864	0.760559	1	3884	tags=31%, list=28%, signal=42%
ARK2-CamR1 vs. ARK2	HALLMARK_UV_RESPONSE_DN	HALLMARK_UV_RESPONSE_DN		125	0.253922	0.928034	0.594044	0.792928	1	1757	tags=14%, list=13%, signal=16%
ARK2-CamR1 vs. ARK2	HALLMARK_COMPLEMENT	HALLMARK_COMPLEMENT		132	0.243005	0.906082	0.646341	0.826765	1	926	tags=8%, list=7%, signal=8%
ARK2-CamR1 vs. ARK2	HALLMARK_NOTCH_SIGNALING	HALLMARK_NOTCH_SIGNALING		28	0.294139	0.82772	0.703827	0.992821	1	1757	tags=21%, list=13%, signal=24%
ARK2-CamR1 vs. ARK2	HALLMARK_P53_PATHWAY	HALLMARK_P53_PATHWAY		179	0.203139	0.795388	0.920895	1	1	1863	tags=15%, list=13%, signal=17%
ARK2-CamR1 vs. ARK2	HALLMARK_MTORC1_SIGNALING	HALLMARK_MTORC1_SIGNALING		187	0.190634	0.743186	0.972222	1	1	5541	tags=45%, list=40%, signal=73%
ARK2-CamR1 vs. ARK2	HALLMARK_HEME_METABOLISM	HALLMARK_HEME_METABOLISM		148	0.190924	0.720062	0.973846	1	1	2886	tags=21%, list=21%, signal=26%
ARK2-CamR1 vs. ARK2	HALLMARK_XENOBIOTIC_METABOLISM	HALLMARK_XENOBIOTIC_METABOLISM		133	0.190259	0.71127	0.981791	1	1	1336	tags=9%, list=10%, signal=10%
ARK2-CamR1 vs. ARK2	HALLMARK_IL6_JAK_STAT3_SIGNALING	HALLMARK_IL6_JAK_STAT3_SIGNALING		57	0.209378	0.676118	0.942904	1	1	1426	tags=14%, list=10%, signal=16%
ARK2-CamR1 vs. ARK2	HALLMARK_REACTIVE_OXYGEN_SPECIES_PATHWAY	HALLMARK_REACTIVE_OXYGEN_SPECIES_PATHWAY		44	0.212425	0.66043	0.945073	1	1	4525	tags=30%, list=32%, signal=44%
ARK2-CamR1 vs. ARK2	HALLMARK_PI3K_AKT_MTOR_SIGNALING	HALLMARK_PI3K_AKT_MTOR_SIGNALING		90	0.155094	0.553509	0.996899	0.995999	1	4486	tags=23%, list=32%, signal=34%
ARK2-CamR1 vs. ARK2	HALLMARK_CHOLESTEROL_HOMEOSTASIS	HALLMARK_CHOLESTEROL_HOMEOSTASIS	Details ...	68	-0.462567	-1.66149	0.0027027	0.0544751	0.07	3106	tags=46%, list=22%, signal=58%
ARK2-CamR1 vs. ARK2	HALLMARK_ANGIOGENESIS	HALLMARK_ANGIOGENESIS	Details ...	21	-0.579944	-1.59585	0.0235294	0.0459494	0.121	652	tags=19%, list=5%, signal=20%
ARK2-CamR1 vs. ARK2	HALLMARK_KRAS_SIGNALING_UP	HALLMARK_KRAS_SIGNALING_UP	Details ...	119	-0.386089	-1.5098	0.00265252	0.0632812	0.242	1688	tags=24%, list=12%, signal=27%
ARK2-CamR1 vs. ARK2	HALLMARK_COAGULATION	HALLMARK_COAGULATION	Details ...	78	-0.342351	-1.26021	0.10101	0.323625	0.839	747	tags=18%, list=5%, signal=19%
ARK2-CamR1 vs. ARK2	HALLMARK_APOPTOSIS	HALLMARK_APOPTOSIS	Details ...	135	-0.305439	-1.19657	0.125326	0.384222	0.93	1419	tags=12%, list=10%, signal=13%
ARK2-CamR1 vs. ARK2	HALLMARK_APICAL_SURFACE	HALLMARK_APICAL_SURFACE	Details ...	28	-0.395762	-1.1903	0.240602	0.335152	0.939	2335	tags=32%, list=17%, signal=38%
ARK2-CamR1 vs. ARK2	HALLMARK_INFLAMMATORY_RESPONSE	HALLMARK_INFLAMMATORY_RESPONSE	Details ...	118	-0.294648	-1.13433	0.195929	0.403602	0.982	2007	tags=23%, list=14%, signal=26%
ARK2-CamR1 vs. ARK2	HALLMARK_ADIPOGENESIS	HALLMARK_ADIPOGENESIS	Details ...	171	-0.26245	-1.08714	0.233728	0.462014	0.994	730	tags=7%, list=5%, signal=7%
ARK2-CamR1 vs. ARK2	HALLMARK_BILE_ACID_METABOLISM	HALLMARK_BILE_ACID_METABOLISM	Details ...	69	-0.279846	-0.993001	0.492347	0.66554	0.999	2615	tags=29%, list=19%, signal=35%
ARK2-CamR1 vs. ARK2	HALLMARK_PEROXISOME	HALLMARK_PEROXISOME	Details ...	84	-0.224917	-0.838314	0.756303	1	1	2683	tags=19%, list=19%, signal=23%
ARK2-CamR1 vs. ARK2	HALLMARK_ANDROGEN_RESPONSE	HALLMARK_ANDROGEN_RESPONSE	Details ...	89	-0.213588	-0.802827	0.873385	1	1	1941	tags=18%, list=14%, signal=21%
ARK2-CamR1 vs. ARK2	HALLMARK_PROTEIN_SECRETION	HALLMARK_PROTEIN_SECRETION	Details ...	93	-0.166668	-0.634372	0.99458	1	1	789	tags=5%, list=6%, signal=6%
ARK2-CamR1 vs. ARK2	HALLMARK_FATTY_ACID_METABOLISM	HALLMARK_FATTY_ACID_METABOLISM	Details ...	128	-0.149619	-0.591364	1	0.993433	1	3206	tags=21%, list=23%, signal=27%
ARK2-CamR2 vs. ARK2	HALLMARK_PANCREAS_BETA_CELLS	HALLMARK_PANCREAS_BETA_CELLS	Details ...	16	0.782918	1.84701	0	0.00139086	0.002	519	tags=31%, list=4%, signal=32%
ARK2-CamR2 vs. ARK2	HALLMARK_G2M_CHECKPOINT	HALLMARK_G2M_CHECKPOINT	Details ...	191	0.478359	1.52278	0	0.0844222	0.208	4776	tags=52%, list=33%, signal=77%
ARK2-CamR2 vs. ARK2	HALLMARK_E2F_TARGETS	HALLMARK_E2F_TARGETS	Details ...	197	0.476024	1.52009	0	0.0581821	0.216	5053	tags=53%, list=35%, signal=81%
ARK2-CamR2 vs. ARK2	HALLMARK_EPITHELIAL_MESENCHYMAL_TRANSITION	HALLMARK_EPITHELIAL_MESENCHYMAL_TRANSITION	Details ...	152	0.443285	1.38799	0.0135276	0.218752	0.722	3030	tags=39%, list=21%, signal=50%
ARK2-CamR2 vs. ARK2	HALLMARK_HEDGEHOG_SIGNALING	HALLMARK_HEDGEHOG_SIGNALING	Details ...	24	0.532388	1.3644	0.0931677	0.232906	0.818	1632	tags=25%, list=11%, signal=28%
ARK2-CamR2 vs. ARK2	HALLMARK_TNFA_SIGNALING_VIA_NFKB	HALLMARK_TNFA_SIGNALING_VIA_NFKB	Details ...	169	0.419235	1.32956	0.0285423	0.279652	0.904	3572	tags=34%, list=25%, signal=45%
ARK2-CamR2 vs. ARK2	HALLMARK_SPERMATOGENESIS	HALLMARK_SPERMATOGENESIS	Details ...	62	0.460587	1.3173	0.0785634	0.27107	0.924	5532	tags=60%, list=39%, signal=97%
ARK2-CamR2 vs. ARK2	HALLMARK_MYC_TARGETS_V2	HALLMARK_MYC_TARGETS_V2	Details ...	57	0.430532	1.21424	0.193946	0.582926	0.998	6091	tags=60%, list=43%, signal=104%
ARK2-CamR2 vs. ARK2	HALLMARK_MITOTIC_SPINDLE	HALLMARK_MITOTIC_SPINDLE	Details ...	197	0.377716	1.21068	0.0973631	0.532661	0.998	5283	tags=50%, list=37%, signal=78%
ARK2-CamR2 vs. ARK2	HALLMARK_KRAS_SIGNALING_DN	HALLMARK_KRAS_SIGNALING_DN	Details ...	71	0.399122	1.17869	0.209251	0.610996	0.999	1437	tags=21%, list=10%, signal=23%
ARK2-CamR2 vs. ARK2	HALLMARK_MYOGENESIS	HALLMARK_MYOGENESIS	Details ...	116	0.370827	1.13694	0.22963	0.729377	1	1620	tags=16%, list=11%, signal=18%
ARK2-CamR2 vs. ARK2	HALLMARK_WNT_BETA_CATENIN_SIGNALING	HALLMARK_WNT_BETA_CATENIN_SIGNALING	Details ...	32	0.428089	1.1288	0.317224	0.705491	1	925	tags=16%, list=6%, signal=17%
ARK2-CamR2 vs. ARK2	HALLMARK_HYPOXIA	HALLMARK_HYPOXIA	Details ...	157	0.329318	1.04808	0.378351	1	1	4675	tags=42%, list=33%, signal=62%
ARK2-CamR2 vs. ARK2	HALLMARK_ESTROGEN_RESPONSE_EARLY	HALLMARK_ESTROGEN_RESPONSE_EARLY	Details ...	162	0.329654	1.03114	0.426195	1	1	518	tags=7%, list=4%, signal=7%
ARK2-CamR2 vs. ARK2	HALLMARK_UV_RESPONSE_UP	HALLMARK_UV_RESPONSE_UP	Details ...	133	0.331927	1.02945	0.427962	0.951661	1	2204	tags=17%, list=15%, signal=20%
ARK2-CamR2 vs. ARK2	HALLMARK_TGF_BETA_SIGNALING	HALLMARK_TGF_BETA_SIGNALING	Details ...	52	0.351737	0.989404	0.528879	1	1	1460	tags=12%, list=10%, signal=13%
ARK2-CamR2 vs. ARK2	HALLMARK_ALLOGRAFT_REJECTION	HALLMARK_ALLOGRAFT_REJECTION	Details ...	94	0.321847	0.978197	0.522678	1	1	2592	tags=17%, list=18%, signal=21%
ARK2-CamR2 vs. ARK2	HALLMARK_GLYCOLYSIS	HALLMARK_GLYCOLYSIS	Details ...	170	0.281218	0.893714	0.718686	1	1	4622	tags=32%, list=32%, signal=46%
ARK2-CamR2 vs. ARK2	HALLMARK_INTERFERON_ALPHA_RESPONSE	HALLMARK_INTERFERON_ALPHA_RESPONSE	Details ...	76	0.289785	0.856489	0.738548	1	1	3639	tags=24%, list=25%, signal=32%
ARK2-CamR2 vs. ARK2	HALLMARK_NOTCH_SIGNALING	HALLMARK_NOTCH_SIGNALING	Details ...	28	0.331197	0.849228	0.710462	1	1	3377	tags=29%, list=24%, signal=37%
ARK2-CamR2 vs. ARK2	HALLMARK_IL2_STAT5_SIGNALING	HALLMARK_IL2_STAT5_SIGNALING		148	0.270906	0.848716	0.795431	1	1	1709	tags=11%, list=12%, signal=13%
ARK2-CamR2 vs. ARK2	HALLMARK_IL6_JAK_STAT3_SIGNALING	HALLMARK_IL6_JAK_STAT3_SIGNALING		56	0.297019	0.844415	0.739524	1	1	3284	tags=21%, list=23%, signal=28%
ARK2-CamR2 vs. ARK2	HALLMARK_UV_RESPONSE_DN	HALLMARK_UV_RESPONSE_DN		127	0.271662	0.841962	0.78534	1	1	4675	tags=34%, list=33%, signal=50%
ARK2-CamR2 vs. ARK2	HALLMARK_APICAL_JUNCTION	HALLMARK_APICAL_JUNCTION		148	0.267736	0.830526	0.829522	1	1	2810	tags=19%, list=20%, signal=23%
ARK2-CamR2 vs. ARK2	HALLMARK_XENOBIOTIC_METABOLISM	HALLMARK_XENOBIOTIC_METABOLISM		134	0.252215	0.782593	0.864017	1	1	1820	tags=13%, list=13%, signal=14%
ARK2-CamR2 vs. ARK2	HALLMARK_INTERFERON_GAMMA_RESPONSE	HALLMARK_INTERFERON_GAMMA_RESPONSE		135	0.247075	0.772306	0.889353	1	1	2882	tags=18%, list=20%, signal=22%
ARK2-CamR2 vs. ARK2	HALLMARK_DNA_REPAIR	HALLMARK_DNA_REPAIR		145	0.234681	0.738106	0.921219	1	1	5827	tags=38%, list=41%, signal=63%
ARK2-CamR2 vs. ARK2	HALLMARK_ANGIOGENESIS	HALLMARK_ANGIOGENESIS		22	0.29786	0.728834	0.833548	1	1	925	tags=9%, list=6%, signal=10%
ARK2-CamR2 vs. ARK2	HALLMARK_P53_PATHWAY	HALLMARK_P53_PATHWAY		180	0.226688	0.725572	0.962168	1	1	2569	tags=17%, list=18%, signal=20%
ARK2-CamR2 vs. ARK2	HALLMARK_PI3K_AKT_MTOR_SIGNALING	HALLMARK_PI3K_AKT_MTOR_SIGNALING		90	0.206424	0.622578	0.981441	1	1	5854	tags=29%, list=41%, signal=49%
ARK2-CamR2 vs. ARK2	HALLMARK_REACTIVE_OXYGEN_SPECIES_PATHWAY	HALLMARK_REACTIVE_OXYGEN_SPECIES_PATHWAY		45	0.221029	0.603743	0.966279	1	1	5518	tags=29%, list=39%, signal=47%
ARK2-CamR2 vs. ARK2	HALLMARK_MYC_TARGETS_V1	HALLMARK_MYC_TARGETS_V1		195	0.183997	0.587394	0.996932	1	1	7805	tags=51%, list=55%, signal=110%
ARK2-CamR2 vs. ARK2	HALLMARK_ANDROGEN_RESPONSE	HALLMARK_ANDROGEN_RESPONSE		88	0.186387	0.561871	0.992489	0.993092	1	2436	tags=14%, list=17%, signal=16%
ARK2-CamR2 vs. ARK2	HALLMARK_UNFOLDED_PROTEIN_RESPONSE	HALLMARK_UNFOLDED_PROTEIN_RESPONSE	Details ...	106	-0.122091	-0.505907	1	0.996488	0.985	2132	tags=16%, list=15%, signal=19%
ARK2-CamR2 vs. ARK2	HALLMARK_OXIDATIVE_PHOSPHORYLATION	HALLMARK_OXIDATIVE_PHOSPHORYLATION	Details ...	198	-0.124842	-0.57752	1	1	0.985	10149	tags=95%, list=71%, signal=325%
ARK2-CamR2 vs. ARK2	HALLMARK_HEME_METABOLISM	HALLMARK_HEME_METABOLISM	Details ...	149	-0.180088	-0.767501	0.972222	1	0.974	1722	tags=17%, list=12%, signal=20%
ARK2-CamR2 vs. ARK2	HALLMARK_MTORC1_SIGNALING	HALLMARK_MTORC1_SIGNALING	Details ...	187	-0.175199	-0.782977	0.969697	1	0.974	1422	tags=12%, list=10%, signal=13%
ARK2-CamR2 vs. ARK2	HALLMARK_FATTY_ACID_METABOLISM	HALLMARK_FATTY_ACID_METABOLISM	Details ...	128	-0.187151	-0.824277	0.90625	1	0.966	3066	tags=30%, list=21%, signal=38%
ARK2-CamR2 vs. ARK2	HALLMARK_BILE_ACID_METABOLISM	HALLMARK_BILE_ACID_METABOLISM	Details ...	69	-0.213351	-0.824814	0.839623	1	0.965	1199	tags=14%, list=8%, signal=16%
ARK2-CamR2 vs. ARK2	HALLMARK_APICAL_SURFACE	HALLMARK_APICAL_SURFACE	Details ...	28	-0.264209	-0.846592	0.730337	1	0.959	1389	tags=21%, list=10%, signal=24%
ARK2-CamR2 vs. ARK2	HALLMARK_PEROXISOME	HALLMARK_PEROXISOME	Details ...	84	-0.221505	-0.884072	0.673913	1	0.948	1148	tags=11%, list=8%, signal=12%
ARK2-CamR2 vs. ARK2	HALLMARK_PROTEIN_SECRETION	HALLMARK_PROTEIN_SECRETION	Details ...	93	-0.246681	-0.987196	0.514706	0.91257	0.849	3046	tags=28%, list=21%, signal=35%
ARK2-CamR2 vs. ARK2	HALLMARK_COMPLEMENT	HALLMARK_COMPLEMENT	Details ...	134	-0.251183	-1.06175	0.354167	0.699071	0.72	1125	tags=16%, list=8%, signal=18%
ARK2-CamR2 vs. ARK2	HALLMARK_ESTROGEN_RESPONSE_LATE	HALLMARK_ESTROGEN_RESPONSE_LATE	Details ...	147	-0.246683	-1.07721	0.258064	0.733864	0.692	629	tags=11%, list=4%, signal=11%
ARK2-CamR2 vs. ARK2	HALLMARK_INFLAMMATORY_RESPONSE	HALLMARK_INFLAMMATORY_RESPONSE	Details ...	116	-0.270854	-1.13154	0.186441	0.610289	0.553	1065	tags=17%, list=7%, signal=18%
ARK2-CamR2 vs. ARK2	HALLMARK_ADIPOGENESIS	HALLMARK_ADIPOGENESIS	Details ...	173	-0.261454	-1.13926	0.0571429	0.701388	0.54	1715	tags=16%, list=12%, signal=18%
ARK2-CamR2 vs. ARK2	HALLMARK_APOPTOSIS	HALLMARK_APOPTOSIS	Details ...	135	-0.301683	-1.29772	0.0208333	0.33335	0.254	1164	tags=13%, list=8%, signal=14%
ARK2-CamR2 vs. ARK2	HALLMARK_KRAS_SIGNALING_UP	HALLMARK_KRAS_SIGNALING_UP	Details ...	117	-0.334701	-1.33784	0.0333333	0.350495	0.202	1660	tags=24%, list=12%, signal=27%
ARK2-CamR2 vs. ARK2	HALLMARK_COAGULATION	HALLMARK_COAGULATION	Details ...	80	-0.341925	-1.34076	0.037037	0.509202	0.198	1068	tags=23%, list=7%, signal=24%
ARK2-CamR2 vs. ARK2	HALLMARK_CHOLESTEROL_HOMEOSTASIS	HALLMARK_CHOLESTEROL_HOMEOSTASIS	Details ...	68	-0.398581	-1.48905	0.0108696	0.356026	0.079	2226	tags=32%, list=16%, signal=38%
ARK2-PrexR1 vs. ARK2	HALLMARK_INTERFERON_ALPHA_RESPONSE	HALLMARK_INTERFERON_ALPHA_RESPONSE	Details ...	82	0.457783	1.60791	0.00557621	0.118	0.115	2912	tags=37%, list=21%, signal=46%
ARK2-PrexR1 vs. ARK2	HALLMARK_INTERFERON_GAMMA_RESPONSE	HALLMARK_INTERFERON_GAMMA_RESPONSE	Details ...	141	0.404043	1.55719	0.00182482	0.0967111	0.184	3373	tags=36%, list=24%, signal=47%
ARK2-PrexR1 vs. ARK2	HALLMARK_UV_RESPONSE_UP	HALLMARK_UV_RESPONSE_UP	Details ...	134	0.399701	1.49274	0.0146789	0.119268	0.316	2409	tags=25%, list=17%, signal=29%
ARK2-PrexR1 vs. ARK2	HALLMARK_ANGIOGENESIS	HALLMARK_ANGIOGENESIS	Details ...	23	0.520512	1.4469	0.0707457	0.133788	0.43	32	tags=9%, list=0%, signal=9%
ARK2-PrexR1 vs. ARK2	HALLMARK_TNFA_SIGNALING_VIA_NFKB	HALLMARK_TNFA_SIGNALING_VIA_NFKB	Details ...	168	0.343659	1.3488	0.0217391	0.256232	0.745	2772	tags=33%, list=20%, signal=40%
ARK2-PrexR1 vs. ARK2	HALLMARK_ALLOGRAFT_REJECTION	HALLMARK_ALLOGRAFT_REJECTION	Details ...	96	0.366185	1.32708	0.0613718	0.251982	0.796	2428	tags=28%, list=17%, signal=34%
ARK2-PrexR1 vs. ARK2	HALLMARK_COMPLEMENT	HALLMARK_COMPLEMENT	Details ...	136	0.343304	1.3064	0.0486891	0.254478	0.837	690	tags=10%, list=5%, signal=11%
ARK2-PrexR1 vs. ARK2	HALLMARK_MYC_TARGETS_V2	HALLMARK_MYC_TARGETS_V2	Details ...	57	0.388924	1.28673	0.103846	0.260329	0.88	4915	tags=54%, list=35%, signal=83%
ARK2-PrexR1 vs. ARK2	HALLMARK_IL6_JAK_STAT3_SIGNALING	HALLMARK_IL6_JAK_STAT3_SIGNALING	Details ...	57	0.38446	1.27069	0.128015	0.262668	0.911	579	tags=11%, list=4%, signal=11%
ARK2-PrexR1 vs. ARK2	HALLMARK_ESTROGEN_RESPONSE_LATE	HALLMARK_ESTROGEN_RESPONSE_LATE	Details ...	148	0.322272	1.256	0.0882353	0.265151	0.937	2044	tags=22%, list=15%, signal=26%
ARK2-PrexR1 vs. ARK2	HALLMARK_IL2_STAT5_SIGNALING	HALLMARK_IL2_STAT5_SIGNALING	Details ...	146	0.288498	1.09964	0.255898	0.635819	1	2253	tags=23%, list=16%, signal=27%
ARK2-PrexR1 vs. ARK2	HALLMARK_KRAS_SIGNALING_DN	HALLMARK_KRAS_SIGNALING_DN	Details ...	69	0.317346	1.09514	0.290051	0.597352	1	1324	tags=19%, list=9%, signal=21%
ARK2-PrexR1 vs. ARK2	HALLMARK_INFLAMMATORY_RESPONSE	HALLMARK_INFLAMMATORY_RESPONSE	Details ...	120	0.285997	1.07529	0.315385	0.614116	1	1135	tags=15%, list=8%, signal=16%
ARK2-PrexR1 vs. ARK2	HALLMARK_SPERMATOGENESIS	HALLMARK_SPERMATOGENESIS	Details ...	62	0.313375	1.06812	0.316071	0.592862	1	3091	tags=40%, list=22%, signal=52%
ARK2-PrexR1 vs. ARK2	HALLMARK_MYC_TARGETS_V1	HALLMARK_MYC_TARGETS_V1	Details ...	195	0.260856	1.05454	0.322523	0.596365	1	6850	tags=59%, list=49%, signal=115%
ARK2-PrexR1 vs. ARK2	HALLMARK_REACTIVE_OXYGEN_SPECIES_PATHWAY	HALLMARK_REACTIVE_OXYGEN_SPECIES_PATHWAY	Details ...	45	0.326984	1.03909	0.401905	0.607603	1	4953	tags=47%, list=35%, signal=72%
ARK2-PrexR1 vs. ARK2	HALLMARK_APOPTOSIS	HALLMARK_APOPTOSIS	Details ...	137	0.253174	0.961292	0.566781	0.822056	1	2334	tags=22%, list=17%, signal=26%
ARK2-PrexR1 vs. ARK2	HALLMARK_E2F_TARGETS	HALLMARK_E2F_TARGETS	Details ...	197	0.237441	0.958356	0.570922	0.785412	1	4958	tags=39%, list=35%, signal=60%
ARK2-PrexR1 vs. ARK2	HALLMARK_OXIDATIVE_PHOSPHORYLATION	HALLMARK_OXIDATIVE_PHOSPHORYLATION	Details ...	198	0.235133	0.944261	0.6	0.787046	1	6412	tags=59%, list=46%, signal=107%
ARK2-PrexR1 vs. ARK2	HALLMARK_ESTROGEN_RESPONSE_EARLY	HALLMARK_ESTROGEN_RESPONSE_EARLY	Details ...	161	0.239849	0.940494	0.619666	0.757507	1	2349	tags=19%, list=17%, signal=23%
ARK2-PrexR1 vs. ARK2	HALLMARK_DNA_REPAIR	HALLMARK_DNA_REPAIR		146	0.247818	0.937685	0.579439	0.727648	1	4861	tags=39%, list=35%, signal=59%
ARK2-PrexR1 vs. ARK2	HALLMARK_P53_PATHWAY	HALLMARK_P53_PATHWAY		179	0.233295	0.932726	0.618214	0.707415	1	3975	tags=37%, list=28%, signal=51%
ARK2-PrexR1 vs. ARK2	HALLMARK_XENOBIOTIC_METABOLISM	HALLMARK_XENOBIOTIC_METABOLISM		134	0.222735	0.849699	0.811429	0.883802	1	1283	tags=11%, list=9%, signal=12%
ARK2-PrexR1 vs. ARK2	HALLMARK_G2M_CHECKPOINT	HALLMARK_G2M_CHECKPOINT		191	0.193752	0.778092	0.960227	0.978666	1	5447	tags=39%, list=39%, signal=63%
ARK2-PrexR1 vs. ARK2	HALLMARK_GLYCOLYSIS	HALLMARK_GLYCOLYSIS		170	0.178447	0.699615	0.996289	1	1	2532	tags=18%, list=18%, signal=22%
ARK2-PrexR1 vs. ARK2	HALLMARK_FATTY_ACID_METABOLISM	HALLMARK_FATTY_ACID_METABOLISM		130	0.177492	0.667865	0.985348	0.980363	1	4219	tags=29%, list=30%, signal=41%
ARK2-PrexR1 vs. ARK2	HALLMARK_KRAS_SIGNALING_UP	HALLMARK_KRAS_SIGNALING_UP	Details ...	112	-0.416447	-1.57198	0.00214133	0.165534	0.148	1373	tags=22%, list=10%, signal=25%
ARK2-PrexR1 vs. ARK2	HALLMARK_UV_RESPONSE_DN	HALLMARK_UV_RESPONSE_DN	Details ...	122	-0.402497	-1.52587	0.0111359	0.126449	0.218	2827	tags=30%, list=20%, signal=38%
ARK2-PrexR1 vs. ARK2	HALLMARK_MYOGENESIS	HALLMARK_MYOGENESIS	Details ...	115	-0.356717	-1.34574	0.043573	0.386481	0.687	2111	tags=26%, list=15%, signal=30%
ARK2-PrexR1 vs. ARK2	HALLMARK_HEDGEHOG_SIGNALING	HALLMARK_HEDGEHOG_SIGNALING	Details ...	23	-0.472824	-1.34482	0.106576	0.29237	0.691	1068	tags=35%, list=8%, signal=38%
ARK2-PrexR1 vs. ARK2	HALLMARK_EPITHELIAL_MESENCHYMAL_TRANSITION	HALLMARK_EPITHELIAL_MESENCHYMAL_TRANSITION	Details ...	152	-0.342099	-1.33564	0.0357143	0.249001	0.713	973	tags=18%, list=7%, signal=19%
ARK2-PrexR1 vs. ARK2	HALLMARK_APICAL_JUNCTION	HALLMARK_APICAL_JUNCTION	Details ...	145	-0.333947	-1.31961	0.0413943	0.23548	0.765	1405	tags=15%, list=10%, signal=17%
ARK2-PrexR1 vs. ARK2	HALLMARK_APICAL_SURFACE	HALLMARK_APICAL_SURFACE	Details ...	27	-0.436437	-1.25077	0.179541	0.335074	0.907	1088	tags=22%, list=8%, signal=24%
ARK2-PrexR1 vs. ARK2	HALLMARK_WNT_BETA_CATENIN_SIGNALING	HALLMARK_WNT_BETA_CATENIN_SIGNALING	Details ...	32	-0.404842	-1.20768	0.190065	0.395877	0.955	2353	tags=28%, list=17%, signal=34%
ARK2-PrexR1 vs. ARK2	HALLMARK_BILE_ACID_METABOLISM	HALLMARK_BILE_ACID_METABOLISM	Details ...	67	-0.343922	-1.20322	0.171875	0.360736	0.957	2043	tags=21%, list=15%, signal=24%
ARK2-PrexR1 vs. ARK2	HALLMARK_COAGULATION	HALLMARK_COAGULATION	Details ...	83	-0.319598	-1.16115	0.218415	0.426229	0.984	1447	tags=19%, list=10%, signal=21%
ARK2-PrexR1 vs. ARK2	HALLMARK_ADIPOGENESIS	HALLMARK_ADIPOGENESIS	Details ...	172	-0.27629	-1.10152	0.230435	0.553463	0.998	1675	tags=10%, list=12%, signal=12%
ARK2-PrexR1 vs. ARK2	HALLMARK_CHOLESTEROL_HOMEOSTASIS	HALLMARK_CHOLESTEROL_HOMEOSTASIS	Details ...	68	-0.288177	-0.999305	0.463895	0.864763	0.999	1761	tags=16%, list=13%, signal=18%
ARK2-PrexR1 vs. ARK2	HALLMARK_UNFOLDED_PROTEIN_RESPONSE	HALLMARK_UNFOLDED_PROTEIN_RESPONSE	Details ...	106	-0.242166	-0.906563	0.655702	1	1	2685	tags=18%, list=19%, signal=22%
ARK2-PrexR1 vs. ARK2	HALLMARK_TGF_BETA_SIGNALING	HALLMARK_TGF_BETA_SIGNALING	Details ...	52	-0.271429	-0.893764	0.639309	1	1	2961	tags=31%, list=21%, signal=39%
ARK2-PrexR1 vs. ARK2	HALLMARK_ANDROGEN_RESPONSE	HALLMARK_ANDROGEN_RESPONSE	Details ...	90	-0.242606	-0.868213	0.726872	1	1	3314	tags=30%, list=24%, signal=39%
ARK2-PrexR1 vs. ARK2	HALLMARK_NOTCH_SIGNALING	HALLMARK_NOTCH_SIGNALING	Details ...	28	-0.294694	-0.853494	0.666667	1	1	1645	tags=14%, list=12%, signal=16%
ARK2-PrexR1 vs. ARK2	HALLMARK_PROTEIN_SECRETION	HALLMARK_PROTEIN_SECRETION	Details ...	93	-0.229946	-0.842145	0.798265	1	1	2441	tags=15%, list=17%, signal=18%
ARK2-PrexR1 vs. ARK2	HALLMARK_HEME_METABOLISM	HALLMARK_HEME_METABOLISM	Details ...	148	-0.204939	-0.811318	0.89819	1	1	2466	tags=18%, list=18%, signal=22%
ARK2-PrexR1 vs. ARK2	HALLMARK_MTORC1_SIGNALING	HALLMARK_MTORC1_SIGNALING	Details ...	186	-0.195184	-0.789595	0.951338	1	1	3093	tags=20%, list=22%, signal=26%
ARK2-PrexR1 vs. ARK2	HALLMARK_HYPOXIA	HALLMARK_HYPOXIA	Details ...	159	-0.185984	-0.743366	0.995012	1	1	2394	tags=16%, list=17%, signal=20%
ARK2-PrexR1 vs. ARK2	HALLMARK_MITOTIC_SPINDLE	HALLMARK_MITOTIC_SPINDLE		197	-0.175296	-0.722665	0.993243	1	1	2553	tags=14%, list=18%, signal=17%
ARK2-PrexR1 vs. ARK2	HALLMARK_PEROXISOME	HALLMARK_PEROXISOME		84	-0.19789	-0.709585	0.961039	1	1	2388	tags=17%, list=17%, signal=20%
ARK2-PrexR1 vs. ARK2	HALLMARK_PI3K_AKT_MTOR_SIGNALING	HALLMARK_PI3K_AKT_MTOR_SIGNALING		90	-0.186292	-0.677952	0.975501	0.978067	1	1348	tags=7%, list=10%, signal=7%
ARK2-PrexR2 vs. ARK2	HALLMARK_INTERFERON_GAMMA_RESPONSE	HALLMARK_INTERFERON_GAMMA_RESPONSE	Details ...	150	0.641548	2.01751	0	0	0	2299	tags=42%, list=16%, signal=49%
ARK2-PrexR2 vs. ARK2	HALLMARK_INTERFERON_ALPHA_RESPONSE	HALLMARK_INTERFERON_ALPHA_RESPONSE	Details ...	85	0.657933	1.95932	0	0	0	2103	tags=44%, list=15%, signal=51%
ARK2-PrexR2 vs. ARK2	HALLMARK_TNFA_SIGNALING_VIA_NFKB	HALLMARK_TNFA_SIGNALING_VIA_NFKB	Details ...	179	0.59827	1.89859	0	0.000296296	0.001	2448	tags=46%, list=17%, signal=55%
ARK2-PrexR2 vs. ARK2	HALLMARK_EPITHELIAL_MESENCHYMAL_TRANSITION	HALLMARK_EPITHELIAL_MESENCHYMAL_TRANSITION	Details ...	159	0.598403	1.8688	0	0.000222222	0.001	1769	tags=38%, list=12%, signal=43%
ARK2-PrexR2 vs. ARK2	HALLMARK_PANCREAS_BETA_CELLS	HALLMARK_PANCREAS_BETA_CELLS	Details ...	16	0.696426	1.57567	0.0164835	0.0223245	0.122	1374	tags=31%, list=10%, signal=35%
ARK2-PrexR2 vs. ARK2	HALLMARK_HYPOXIA	HALLMARK_HYPOXIA	Details ...	163	0.490497	1.55499	0.00102354	0.0233821	0.15	2740	tags=36%, list=19%, signal=43%
ARK2-PrexR2 vs. ARK2	HALLMARK_IL2_STAT5_SIGNALING	HALLMARK_IL2_STAT5_SIGNALING	Details ...	152	0.472894	1.49754	0.00415369	0.0439216	0.302	2743	tags=32%, list=19%, signal=39%
ARK2-PrexR2 vs. ARK2	HALLMARK_KRAS_SIGNALING_UP	HALLMARK_KRAS_SIGNALING_UP	Details ...	124	0.479413	1.48795	0.00318134	0.0434512	0.332	2448	tags=28%, list=17%, signal=34%
ARK2-PrexR2 vs. ARK2	HALLMARK_ALLOGRAFT_REJECTION	HALLMARK_ALLOGRAFT_REJECTION	Details ...	99	0.483152	1.45684	0.00544662	0.0576197	0.453	2631	tags=30%, list=18%, signal=37%
ARK2-PrexR2 vs. ARK2	HALLMARK_HEDGEHOG_SIGNALING	HALLMARK_HEDGEHOG_SIGNALING	Details ...	24	0.575647	1.42113	0.0727041	0.0777609	0.596	606	tags=17%, list=4%, signal=17%
ARK2-PrexR2 vs. ARK2	HALLMARK_ANGIOGENESIS	HALLMARK_ANGIOGENESIS	Details ...	23	0.573611	1.4128	0.0698856	0.0767677	0.621	1763	tags=26%, list=12%, signal=30%
ARK2-PrexR2 vs. ARK2	HALLMARK_INFLAMMATORY_RESPONSE	HALLMARK_INFLAMMATORY_RESPONSE	Details ...	125	0.429073	1.3318	0.0357895	0.162655	0.899	3338	tags=38%, list=23%, signal=49%
ARK2-PrexR2 vs. ARK2	HALLMARK_IL6_JAK_STAT3_SIGNALING	HALLMARK_IL6_JAK_STAT3_SIGNALING	Details ...	56	0.463278	1.3305	0.0853242	0.152164	0.904	2185	tags=32%, list=15%, signal=38%
ARK2-PrexR2 vs. ARK2	HALLMARK_KRAS_SIGNALING_DN	HALLMARK_KRAS_SIGNALING_DN	Details ...	72	0.442556	1.30207	0.0892449	0.186598	0.953	802	tags=21%, list=6%, signal=22%
ARK2-PrexR2 vs. ARK2	HALLMARK_G2M_CHECKPOINT	HALLMARK_G2M_CHECKPOINT	Details ...	190	0.404141	1.28651	0.0471311	0.201003	0.969	5909	tags=57%, list=41%, signal=96%
ARK2-PrexR2 vs. ARK2	HALLMARK_E2F_TARGETS	HALLMARK_E2F_TARGETS	Details ...	197	0.400527	1.26639	0.0382231	0.227961	0.984	5454	tags=50%, list=38%, signal=80%
ARK2-PrexR2 vs. ARK2	HALLMARK_APICAL_JUNCTION	HALLMARK_APICAL_JUNCTION	Details ...	149	0.396532	1.24517	0.07628	0.254852	0.997	2191	tags=17%, list=15%, signal=20%
ARK2-PrexR2 vs. ARK2	HALLMARK_APOPTOSIS	HALLMARK_APOPTOSIS	Details ...	137	0.398748	1.23778	0.106092	0.25548	0.998	4089	tags=39%, list=28%, signal=55%
ARK2-PrexR2 vs. ARK2	HALLMARK_COAGULATION	HALLMARK_COAGULATION	Details ...	85	0.40334	1.20837	0.154436	0.306714	1	1696	tags=19%, list=12%, signal=21%
ARK2-PrexR2 vs. ARK2	HALLMARK_COMPLEMENT	HALLMARK_COMPLEMENT	Details ...	140	0.383315	1.19783	0.13312	0.316818	1	3947	tags=33%, list=27%, signal=45%
ARK2-PrexR2 vs. ARK2	HALLMARK_XENOBIOTIC_METABOLISM	HALLMARK_XENOBIOTIC_METABOLISM		133	0.383531	1.19289	0.134172	0.312741	1	3062	tags=26%, list=21%, signal=33%
ARK2-PrexR2 vs. ARK2	HALLMARK_MITOTIC_SPINDLE	HALLMARK_MITOTIC_SPINDLE		197	0.351484	1.11052	0.260288	0.519456	1	4783	tags=42%, list=33%, signal=62%
ARK2-PrexR2 vs. ARK2	HALLMARK_P53_PATHWAY	HALLMARK_P53_PATHWAY		180	0.343284	1.09318	0.276923	0.548509	1	4191	tags=36%, list=29%, signal=50%
ARK2-PrexR2 vs. ARK2	HALLMARK_APICAL_SURFACE	HALLMARK_APICAL_SURFACE		29	0.428412	1.09109	0.344654	0.5319	1	1771	tags=28%, list=12%, signal=31%
ARK2-PrexR2 vs. ARK2	HALLMARK_UV_RESPONSE_UP	HALLMARK_UV_RESPONSE_UP		134	0.346349	1.08091	0.332301	0.540671	1	5439	tags=46%, list=38%, signal=72%
ARK2-PrexR2 vs. ARK2	HALLMARK_UV_RESPONSE_DN	HALLMARK_UV_RESPONSE_DN		126	0.344146	1.06735	0.351753	0.55797	1	3396	tags=27%, list=24%, signal=35%
ARK2-PrexR2 vs. ARK2	HALLMARK_WNT_BETA_CATENIN_SIGNALING	HALLMARK_WNT_BETA_CATENIN_SIGNALING		32	0.407156	1.05602	0.427518	0.567957	1	1724	tags=22%, list=12%, signal=25%
ARK2-PrexR2 vs. ARK2	HALLMARK_ESTROGEN_RESPONSE_EARLY	HALLMARK_ESTROGEN_RESPONSE_EARLY		164	0.322823	1.01616	0.468524	0.657687	1	2024	tags=17%, list=14%, signal=20%
ARK2-PrexR2 vs. ARK2	HALLMARK_TGF_BETA_SIGNALING	HALLMARK_TGF_BETA_SIGNALING		52	0.356015	1.00411	0.470588	0.668428	1	2649	tags=23%, list=18%, signal=28%
ARK2-PrexR2 vs. ARK2	HALLMARK_SPERMATOGENESIS	HALLMARK_SPERMATOGENESIS		64	0.34513	0.994793	0.496629	0.669253	1	2303	tags=23%, list=16%, signal=28%
ARK2-PrexR2 vs. ARK2	HALLMARK_PI3K_AKT_MTOR_SIGNALING	HALLMARK_PI3K_AKT_MTOR_SIGNALING		91	0.316303	0.947997	0.599341	0.765973	1	3438	tags=21%, list=24%, signal=27%
ARK2-PrexR2 vs. ARK2	HALLMARK_GLYCOLYSIS	HALLMARK_GLYCOLYSIS		172	0.293123	0.936067	0.630367	0.769748	1	3101	tags=19%, list=22%, signal=24%
ARK2-PrexR2 vs. ARK2	HALLMARK_MYOGENESIS	HALLMARK_MYOGENESIS		118	0.30362	0.924581	0.634904	0.772422	1	2090	tags=20%, list=15%, signal=24%
ARK2-PrexR2 vs. ARK2	HALLMARK_HEME_METABOLISM	HALLMARK_HEME_METABOLISM		150	0.28877	0.909497	0.668063	0.783061	1	4284	tags=33%, list=30%, signal=46%
ARK2-PrexR2 vs. ARK2	HALLMARK_DNA_REPAIR	HALLMARK_DNA_REPAIR		147	0.285697	0.898065	0.719538	0.783942	1	4648	tags=31%, list=32%, signal=46%
ARK2-PrexR2 vs. ARK2	HALLMARK_ESTROGEN_RESPONSE_LATE	HALLMARK_ESTROGEN_RESPONSE_LATE		149	0.286794	0.897508	0.701258	0.763501	1	2293	tags=19%, list=16%, signal=23%
ARK2-PrexR2 vs. ARK2	HALLMARK_REACTIVE_OXYGEN_SPECIES_PATHWAY	HALLMARK_REACTIVE_OXYGEN_SPECIES_PATHWAY		44	0.245624	0.674493	0.92426	1	1	5864	tags=36%, list=41%, signal=61%
ARK2-PrexR2 vs. ARK2	HALLMARK_ANDROGEN_RESPONSE	HALLMARK_ANDROGEN_RESPONSE		90	0.216472	0.649381	0.971739	1	1	4483	tags=31%, list=31%, signal=45%
ARK2-PrexR2 vs. ARK2	HALLMARK_MYC_TARGETS_V2	HALLMARK_MYC_TARGETS_V2		57	0.185271	0.539072	0.991963	1	1	7913	tags=51%, list=55%, signal=112%
ARK2-PrexR2 vs. ARK2	HALLMARK_MYC_TARGETS_V1	HALLMARK_MYC_TARGETS_V1		195	0.152596	0.490601	1	0.998613	1	8389	tags=54%, list=58%, signal=128%
ARK2-PrexR2 vs. ARK2	HALLMARK_CHOLESTEROL_HOMEOSTASIS	HALLMARK_CHOLESTEROL_HOMEOSTASIS	Details ...	68	-0.272524	-1.05617	0.34188	1	0.757	2831	tags=34%, list=20%, signal=42%
ARK2-PrexR2 vs. ARK2	HALLMARK_ADIPOGENESIS	HALLMARK_ADIPOGENESIS	Details ...	173	-0.23023	-0.998195	0.444444	1	0.849	2244	tags=19%, list=16%, signal=22%
ARK2-PrexR2 vs. ARK2	HALLMARK_BILE_ACID_METABOLISM	HALLMARK_BILE_ACID_METABOLISM	Details ...	68	-0.252032	-0.981547	0.461538	1	0.884	2331	tags=32%, list=16%, signal=38%
ARK2-PrexR2 vs. ARK2	HALLMARK_MTORC1_SIGNALING	HALLMARK_MTORC1_SIGNALING	Details ...	189	-0.221353	-0.97545	0.62963	1	0.891	1839	tags=19%, list=13%, signal=21%
ARK2-PrexR2 vs. ARK2	HALLMARK_PROTEIN_SECRETION	HALLMARK_PROTEIN_SECRETION	Details ...	93	-0.223855	-0.895337	0.755814	1	0.955	1358	tags=11%, list=9%, signal=12%
ARK2-PrexR2 vs. ARK2	HALLMARK_NOTCH_SIGNALING	HALLMARK_NOTCH_SIGNALING	Details ...	28	-0.261649	-0.822162	0.707071	1	0.973	1428	tags=18%, list=10%, signal=20%
ARK2-PrexR2 vs. ARK2	HALLMARK_UNFOLDED_PROTEIN_RESPONSE	HALLMARK_UNFOLDED_PROTEIN_RESPONSE	Details ...	106	-0.172022	-0.71632	0.987952	1	0.981	2440	tags=18%, list=17%, signal=21%
ARK2-PrexR2 vs. ARK2	HALLMARK_FATTY_ACID_METABOLISM	HALLMARK_FATTY_ACID_METABOLISM	Details ...	128	-0.156387	-0.658819	1	1	0.985	2280	tags=16%, list=16%, signal=18%
ARK2-PrexR2 vs. ARK2	HALLMARK_PEROXISOME	HALLMARK_PEROXISOME	Details ...	84	-0.157592	-0.637575	1	1	0.985	2744	tags=21%, list=19%, signal=26%
ARK2-PrexR2 vs. ARK2	HALLMARK_OXIDATIVE_PHOSPHORYLATION	HALLMARK_OXIDATIVE_PHOSPHORYLATION	Details ...	198	-0.0951417	-0.415247	1	0.999888	0.989	11509	tags=97%, list=80%, signal=478%

## Sheet: Table S3
Supplementary Table S3. DEGs of baseline HEC1A-CamR1 versus parental HEC1A cells.
Gencode	Gene	baseMean	log2FoldChange	lfcSE	stat	pvalue	padj
ENSG00000282143.1	AL137798.2	104.532	9.26818	1.27491	7.26967	3.60374e-13	3.33084e-12
ENSG00000172260.15	NEGR1	194.2	8.09514	0.841506	9.61983	6.59425e-22	1.05517e-20
ENSG00000127920.5	GNG11	1104.1	7.38945	0.285723	25.8622	1.7728e-147	3.28092e-145
ENSG00000145721.12	LIX1	973.373	7.30758	0.226938	32.2008	1.71952e-227	6.41433e-225
ENSG00000165061.15	ZMAT4	10.887	7.21842	1.26362	5.7125	1.11329e-08	6.91255e-08
ENSG00000196329.11	GIMAP5	55.3887	7.01803	1.20149	5.84111	5.18538e-09	3.33772e-08
ENSG00000264717.5	NPY4R2	11.7679	6.92315	1.28365	5.39332	6.91692e-08	3.94587e-07
ENSG00000179455.8	MKRN3	34.1625	6.79652	1.05709	6.42946	1.28062e-10	9.60222e-10
ENSG00000176920.12	FUT2	25.4345	6.53798	1.20911	5.40726	6.39979e-08	3.67192e-07
ENSG00000229689.3	AC009237.3	13.5477	6.53718	1.24696	5.24251	1.58408e-07	8.68588e-07
ENSG00000132932.17	ATP8A2	3634.22	6.45156	0.143098	45.085	0	0
ENSG00000156414.19	TDRD9	12.7225	6.42608	1.2531	5.12815	2.92608e-07	1.55135e-06
ENSG00000223703.1	AC027612.1	6.27222	6.22752	1.38643	4.49175	7.06389e-06	3.14164e-05
ENSG00000166292.12	TMEM100	36.2866	6.21833	1.20874	5.14446	2.68288e-07	1.43291e-06
ENSG00000134343.13	ANO3	9.22343	6.08909	1.25928	4.83536	1.32902e-06	6.50985e-06
ENSG00000175874.10	CREG2	354.607	6.00761	0.341513	17.5912	2.87898e-69	1.85764e-67
ENSG00000270025.2	BMS1P7	6.93691	5.96319	1.79273	3.32632	0.000880007	0.00272954
ENSG00000280707.2	AL353747.4	5.94317	5.88302	1.31706	4.46679	7.94038e-06	3.50728e-05
ENSG00000249706.1	AC105384.1	5.35178	5.82973	1.31708	4.42625	9.58836e-06	4.18334e-05
ENSG00000255071.3	SAA2-SAA4	7.1063	5.79736	1.57879	3.67202	0.000240642	0.000835285
ENSG00000204616.11	TRIM31	4.75977	5.62342	1.35252	4.15775	3.21392e-05	0.000129523
ENSG00000258791.8	LINC00520	13.9808	5.41105	1.27262	4.25189	2.11978e-05	8.77082e-05
ENSG00000137801.10	THBS1	12691.5	5.37895	0.068723	78.2699	0	0
ENSG00000223829.5	AC004870.2	28.3556	5.36432	0.789799	6.792	1.10587e-11	9.13232e-11
ENSG00000182901.16	RGS7	13.2385	5.33111	1.08534	4.91191	9.01943e-07	4.51899e-06
ENSG00000134258.17	VTCN1	166.724	5.23554	0.313255	16.7134	1.04741e-62	5.8562e-61
ENSG00000215875.4	ST13P20	5.88305	5.21016	1.30984	3.97771	6.95816e-05	0.000265794
ENSG00000173597.9	SULT1B1	77.1755	5.19371	0.420587	12.3487	4.94944e-35	1.35508e-33
ENSG00000130224.15	LRCH2	43.815	5.15851	0.75379	6.84343	7.73172e-12	6.49955e-11
ENSG00000237914.5	SIRPG-AS1	2.6121	5.15474	1.7001	3.03203	0.00242917	0.00684619
ENSG00000166741.7	NNMT	20.5752	5.1501	1.06477	4.83683	1.31925e-06	6.46463e-06
ENSG00000240231.1	RPS27P29	3.72024	5.14556	1.4339	3.58851	0.000332576	0.00112162
ENSG00000251292.1	ERVH-1	5.67326	5.13814	1.30934	3.92423	8.70072e-05	0.000326144
ENSG00000224057.1	EGFR-AS1	14.7001	5.08321	1.2385	4.10432	4.0551e-05	0.000160816
ENSG00000198021.7	SPANXA1	12.684	5.08225	1.29248	3.93217	8.4184e-05	0.000316406
ENSG00000205420.11	KRT6A	21.2843	5.07898	1.24692	4.07322	4.63684e-05	0.000182353
ENSG00000179222.17	MAGED1	134.713	5.0706	0.342406	14.8087	1.28616e-49	5.51271e-48
ENSG00000126752.7	SSX1	172.067	5.05016	0.275601	18.3241	5.3122e-75	3.80851e-73
ENSG00000100055.21	CYTH4	42.2614	5.02613	0.869281	5.78193	7.38464e-09	4.67766e-08
ENSG00000127928.12	GNGT1	3.17501	4.99622	1.40136	3.56527	0.00036348	0.00121758
ENSG00000129422.14	MTUS1	1069.94	4.97239	0.144449	34.4232	1.13282e-259	5.51937e-257
ENSG00000173702.7	MUC13	612.894	4.94784	0.17014	29.0811	6.22864e-186	1.59895e-183
ENSG00000264230.9	ANXA8L1	12.6866	4.93296	1.14212	4.31913	1.56645e-05	6.60847e-05
ENSG00000105851.11	PIK3CG	139.788	4.92873	0.30302	16.2654	1.738e-59	9.0596e-58
ENSG00000242201.3	RN7SL215P	2.80131	4.9275	1.41288	3.48756	0.000487453	0.00159047
ENSG00000183379.9	SYNDIG1L	22.8713	4.91767	0.891913	5.51362	3.51526e-08	2.07423e-07
ENSG00000143556.9	S100A7	6.28356	4.90039	1.36701	3.58476	0.000337394	0.00113638
ENSG00000172139.15	SLC9C1	19.6349	4.88511	0.711543	6.86552	6.62484e-12	5.60856e-11
ENSG00000232810.4	TNF	127.088	4.88011	0.354945	13.7489	5.16865e-43	1.8528e-41
ENSG00000272398.6	CD24	12964.9	4.87527	0.0626602	77.8049	0	0
ENSG00000187889.13	FYB2	2.88891	4.87085	1.4759	3.30026	0.000965959	0.00297258
ENSG00000171724.3	VAT1L	7.31321	4.83348	1.16157	4.16115	3.16646e-05	0.000127739
ENSG00000128268.12	MGAT3	87.7522	4.82485	0.415204	11.6204	3.24524e-31	7.7788e-30
ENSG00000004948.14	CALCR	4.15277	4.82079	1.34976	3.57159	0.000354826	0.0011906
ENSG00000166535.20	A2ML1	93.8107	4.81903	0.63367	7.60496	2.84995e-14	2.84685e-13
ENSG00000188373.5	C10orf99	83.54	4.81072	0.572486	8.40321	4.34435e-17	5.24353e-16
ENSG00000095539.15	SEMA4G	166.383	4.80741	0.301081	15.9671	2.16512e-57	1.09513e-55
ENSG00000136542.9	GALNT5	1109.4	4.80495	0.128149	37.4949	1.11349e-307	8.05559e-305
ENSG00000228075.5	BOD1L2	4.2497	4.7909	1.48337	3.22975	0.00123899	0.00372493
ENSG00000167157.11	PRRX2	82.9108	4.77817	0.503126	9.49696	2.16102e-21	3.36325e-20
ENSG00000169851.15	PCDH7	2431.91	4.77155	0.0884838	53.9257	0	0
ENSG00000237923.1	LINC02570	1.99951	4.72931	1.67134	2.82966	0.00465979	0.0122344
ENSG00000205403.13	CFI	367.541	4.7181	0.231193	20.4076	1.43036e-92	1.33915e-90
ENSG00000242516.1	LINC00960	2.40019	4.70739	1.42716	3.29844	0.000972253	0.0029908
ENSG00000243081.2	AC092894.1	26.4588	4.69185	0.640691	7.32312	2.42271e-13	2.26823e-12
ENSG00000047457.14	CP	140.361	4.67428	0.33072	14.1336	2.35644e-45	8.95821e-44
ENSG00000279619.1	AC020907.5	5.08011	4.63112	1.32388	3.49814	0.000468523	0.00153394
ENSG00000140557.12	ST8SIA2	9.06927	4.61495	1.1296	4.08547	4.39875e-05	0.000173634
ENSG00000180251.4	SLC9A4	20.3722	4.57433	1.07739	4.24574	2.17873e-05	8.99292e-05
ENSG00000214510.10	SPINK13	7.35908	4.54938	1.12958	4.0275	5.63732e-05	0.000218625
ENSG00000114455.13	HHLA2	10.1619	4.54687	0.934918	4.86339	1.15391e-06	5.69416e-06
ENSG00000279525.1	AC002451.2	1.78348	4.54437	1.55823	2.91636	0.00354146	0.00956544
ENSG00000203797.10	DDO	61.1587	4.53148	0.427348	10.6037	2.86386e-26	5.62267e-25
ENSG00000249409.1	AC025741.1	1.98869	4.52257	1.49021	3.03485	0.00240656	0.00679149
ENSG00000120440.15	TTLL2	3.56384	4.52123	1.54064	2.93465	0.00333924	0.00908087
ENSG00000117560.8	FASLG	34.6292	4.51793	0.492684	9.17005	4.72799e-20	6.79567e-19
ENSG00000134757.5	DSG3	4.24139	4.51483	1.39182	3.24384	0.0011793	0.00356599
ENSG00000101198.15	NKAIN4	8.30326	4.51299	1.14821	3.93047	8.4779e-05	0.000318542
ENSG00000185847.7	LINC01405	6.54973	4.51145	1.32959	3.39312	0.000691018	0.00219097
ENSG00000110203.9	FOLR3	332.847	4.51016	0.203297	22.1851	4.78366e-109	5.97932e-107
ENSG00000247134.6	AC090204.1	32.4503	4.50398	0.544234	8.27581	1.27585e-16	1.49165e-15
ENSG00000155966.13	AFF2	445.733	4.49157	0.189361	23.7196	2.26344e-124	3.44188e-122
ENSG00000213886.3	UBD	5.57597	4.4827	1.41502	3.16794	0.00153522	0.00453051
ENSG00000283247.2	AC096582.3	4.17584	4.47969	1.48368	3.01931	0.00253351	0.00711169
ENSG00000079841.18	RIMS1	142.142	4.47702	0.302531	14.7986	1.49631e-49	6.39048e-48
ENSG00000243649.8	CFB	286.42	4.44303	0.199044	22.3218	2.2683e-110	2.91147e-108
ENSG00000049089.15	COL9A2	31.6038	4.34623	0.579703	7.49734	6.51245e-14	6.35124e-13
ENSG00000276664.1	RF01882	3.94125	4.32245	1.50125	2.87924	0.00398636	0.0106466
ENSG00000235812.4	ADAM21P1	3.60146	4.32208	1.39975	3.08775	0.0020168	0.0058011
ENSG00000182752.10	PAPPA	497.938	4.3108	0.176917	24.3662	3.90134e-131	6.08761e-129
ENSG00000168334.9	XIRP1	9.13379	4.30502	1.26909	3.39221	0.000693307	0.00219697
ENSG00000166006.13	KCNC2	4.80301	4.295	1.31543	3.26508	0.00109433	0.00333198
ENSG00000214860.5	EVPLL	11.7147	4.26078	1.09867	3.87813	0.000105264	0.00038884
ENSG00000168461.13	RAB31	9.32298	4.24723	1.12372	3.77963	0.000157064	0.000562434
ENSG00000171560.15	FGA	10.7561	4.23989	0.920999	4.60357	4.15302e-06	1.90598e-05
ENSG00000248144.6	ADH1C	513.582	4.21586	0.200762	20.9993	6.65831e-98	6.88141e-96
ENSG00000163762.7	TM4SF18	1355.2	4.21114	0.116921	36.0168	4.56378e-284	2.65745e-281
ENSG00000249306.5	LINC01411	73.8468	4.21051	0.360229	11.6884	1.4605e-31	3.54709e-30
ENSG00000231064.7	AC234582.1	19.7211	4.20982	0.818482	5.14345	2.69734e-07	1.43967e-06
ENSG00000241458.1	RPL7P19	64.6414	4.20517	0.380375	11.0553	2.06581e-28	4.41928e-27
ENSG00000196405.13	EVL	2.56616	4.18776	1.47485	2.83945	0.00451918	0.0119019
ENSG00000259750.1	AC092868.3	5.67212	4.18124	1.25022	3.34441	0.000824567	0.00257061
ENSG00000168497.5	CAVIN2	1794.69	4.17289	0.156693	26.6309	2.97676e-156	5.87332e-154
ENSG00000138131.4	LOXL4	714.68	4.16326	0.1387	30.0164	5.99259e-198	1.66357e-195
ENSG00000172955.17	ADH6	8.6797	4.15531	0.963122	4.31442	1.60024e-05	6.74149e-05
ENSG00000139053.3	AC020613.1	9.30476	4.14586	1.03342	4.01176	6.02667e-05	0.000232779
ENSG00000276107.1	AC037198.1	25.9811	4.12754	0.56878	7.25683	3.96272e-13	3.65557e-12
ENSG00000173432.12	SAA1	748.642	4.09492	0.185802	22.0392	1.21294e-107	1.49267e-105
ENSG00000056291.17	NPFFR2	2.4221	4.07651	1.52219	2.67805	0.00740515	0.0184927
ENSG00000143469.19	SYT14	44.8344	4.07571	0.596545	6.8322	8.3624e-12	6.99034e-11
ENSG00000167916.5	KRT24	10.4216	4.06717	0.854085	4.76202	1.91663e-06	9.19751e-06
ENSG00000117009.12	KMO	3.41306	4.06447	1.47269	2.75989	0.00578207	0.0148161
ENSG00000163453.11	IGFBP7	13.2357	4.04063	0.694654	5.81675	6.00035e-09	3.84055e-08
ENSG00000179348.11	GATA2	93.8552	4.03333	0.347883	11.5939	4.42355e-31	1.05926e-29
ENSG00000111305.19	GSG1	200.006	4.02685	0.224063	17.9719	3.23287e-72	2.2115e-70
ENSG00000112782.17	CLIC5	734.254	3.99865	0.120743	33.1169	1.69492e-240	7.09906e-238
ENSG00000117594.10	HSD11B1	321.702	3.99197	0.340675	11.7178	1.03274e-31	2.5236e-30
ENSG00000284294.1	AC007326.5	19.9588	3.98034	0.667776	5.96059	2.51324e-09	1.66808e-08
ENSG00000259370.2	AC103740.1	70.8071	3.97582	0.320684	12.3979	2.6817e-35	7.42726e-34
ENSG00000204767.4	INSYN2B	344.659	3.96951	0.231335	17.1591	5.3746e-66	3.23207e-64
ENSG00000144460.12	NYAP2	5.50382	3.96662	1.19041	3.33215	0.000861773	0.00267995
ENSG00000185008.17	ROBO2	2.89895	3.95458	1.5278	2.58841	0.00964209	0.0233995
ENSG00000236136.1	ADORA2BP1	3.66431	3.94331	1.40523	2.80617	0.00501348	0.0130725
ENSG00000164946.19	FREM1	5.52597	3.93111	1.26429	3.10933	0.00187511	0.00542821
ENSG00000134532.17	SOX5	2.60344	3.93077	1.48144	2.65333	0.00797011	0.0197323
ENSG00000225173.1	AL662890.1	4.0263	3.92676	1.46876	2.67351	0.00750615	0.0187156
ENSG00000226026.5	AC092802.1	3.8267	3.91659	1.3726	2.8534	0.00432536	0.0114534
ENSG00000005981.13	ASB4	24.8249	3.90807	0.503195	7.76651	8.06808e-15	8.3856e-14
ENSG00000226919.3	AL365184.1	7.53235	3.90674	0.945726	4.13094	3.61283e-05	0.000144453
ENSG00000135697.10	BCO1	435.612	3.90369	0.147015	26.553	2.37387e-155	4.57047e-153
ENSG00000237009.2	GLIS3-AS1	2.59153	3.89721	1.60715	2.42491	0.015312	0.0351229
ENSG00000230535.1	BASP1P1	3.1521	3.89442	1.38578	2.81028	0.0049498	0.0129192
ENSG00000244300.2	GATA2-AS1	46.9323	3.88971	0.425936	9.13214	6.71575e-20	9.56063e-19
ENSG00000285881.1	AC105206.3	3.62115	3.88864	1.48432	2.61981	0.00879778	0.0215402
ENSG00000029534.20	ANK1	1270.11	3.85635	0.100885	38.2253	0	0
ENSG00000169085.13	VXN	68.5869	3.84585	0.452816	8.4932	2.01029e-17	2.49317e-16
ENSG00000162510.6	MATN1	125.835	3.83609	0.262877	14.5927	3.12521e-48	1.28419e-46
ENSG00000213386.3	AC022217.1	34.9409	3.83491	0.606754	6.32037	2.60944e-10	1.90455e-09
ENSG00000012223.12	LTF	180.674	3.82904	0.248667	15.3982	1.68224e-53	7.72343e-52
ENSG00000258580.1	AL136298.1	4.83374	3.82393	1.52914	2.5007	0.0123947	0.0291682
ENSG00000117318.9	ID3	4162.19	3.80932	0.116524	32.6912	2.0827e-234	8.42754e-232
ENSG00000188051.7	TMEM221	4.21412	3.79389	1.43033	2.65246	0.00799069	0.0197791
ENSG00000131050.11	BPIFA2	8.08777	3.79167	0.969585	3.91061	9.20623e-05	0.000343421
ENSG00000257219.5	LNCOG	4.81029	3.78399	1.38947	2.72332	0.00646285	0.0164038
ENSG00000179934.6	CCR8	2.04944	3.78026	1.5271	2.47544	0.0133071	0.0310429
ENSG00000188869.13	TMC3	10.0167	3.76802	1.11992	3.36456	0.000766668	0.00240487
ENSG00000132530.17	XAF1	12.406	3.76632	0.948019	3.97284	7.10218e-05	0.000270772
ENSG00000163449.11	TMEM169	1826.69	3.76372	0.0839075	44.8557	0	0
ENSG00000251002.7	AC244502.1	51.7699	3.76072	0.353445	10.6402	1.93757e-26	3.82926e-25
ENSG00000174600.14	CMKLR1	162.687	3.74755	0.207929	18.0232	1.28094e-72	8.83847e-71
ENSG00000012779.11	ALOX5	313.914	3.7463	0.161968	23.1299	2.31908e-118	3.31531e-116
ENSG00000272913.1	AC009237.14	3.66317	3.74443	1.24209	3.01461	0.00257307	0.00721512
ENSG00000070190.13	DAPP1	52.5906	3.74055	0.446262	8.38196	5.20544e-17	6.25439e-16
ENSG00000159921.15	GNE	1005.07	3.73305	0.0966223	38.6355	0	0
ENSG00000231720.1	AL353747.3	172.853	3.7276	0.220643	16.8942	4.96243e-64	2.84791e-62
ENSG00000169429.11	CXCL8	706.428	3.72175	0.128148	29.0425	1.91591e-185	4.866e-183
ENSG00000230020.1	NHS-AS1	9.4986	3.72024	0.827179	4.4975	6.87559e-06	3.06303e-05
ENSG00000176153.12	GPX2	24.5803	3.7073	0.565039	6.56113	5.34016e-11	4.15145e-10
ENSG00000254927.1	AC027779.1	4.26662	3.70651	1.52082	2.43718	0.0148023	0.0340846
ENSG00000169439.12	SDC2	716.082	3.70297	0.120322	30.7754	5.59122e-208	1.73357e-205
ENSG00000135905.19	DOCK10	25.1975	3.70025	0.516562	7.16322	7.88029e-13	7.14795e-12
ENSG00000259359.1	AC012409.1	17.5031	3.696	0.645382	5.72685	1.02315e-08	6.38771e-08
ENSG00000005102.13	MEOX1	2086.63	3.68386	0.0795619	46.3017	0	0
ENSG00000112494.10	UNC93A	818.061	3.68135	0.108997	33.7748	4.63004e-250	2.04699e-247
ENSG00000216966.1	AL353747.1	3.39859	3.67231	1.32636	2.7687	0.00562799	0.01446
ENSG00000121769.7	FABP3	2.97	3.67022	1.4372	2.55372	0.0106579	0.0255263
ENSG00000168824.14	NSG1	3.06913	3.66893	1.38093	2.65685	0.00788755	0.0195461
ENSG00000115935.17	WIPF1	7.7118	3.66617	0.969829	3.78022	0.000156687	0.000561252
ENSG00000197142.10	ACSL5	854.66	3.66414	0.128049	28.6151	4.36247e-180	1.03118e-177
ENSG00000182156.10	ENPP7	3.07157	3.65215	1.40342	2.60233	0.00925931	0.0225407
ENSG00000262995.1	AC137056.1	2.6747	3.65186	1.46939	2.48529	0.0129447	0.0303428
ENSG00000196358.11	NTNG2	16.2507	3.65113	0.708424	5.15388	2.55153e-07	1.36673e-06
ENSG00000285972.1	CERNA2	1089.14	3.63953	0.121041	30.0686	1.24717e-198	3.50293e-196
ENSG00000180209.11	MYLPF	3.15378	3.63357	1.44238	2.51915	0.0117639	0.0278346
ENSG00000259969.1	AL049838.1	4.94229	3.63146	1.21703	2.98387	0.00284623	0.0078802
ENSG00000269289.5	AC011503.1	2.89219	3.63029	1.59125	2.28141	0.0225244	0.0490824
ENSG00000284377.1	AL589669.1	28.8962	3.61292	0.447482	8.0739	6.80873e-16	7.60298e-15
ENSG00000173068.18	BNC2	16.9698	3.60587	0.608313	5.92765	3.07296e-09	2.0216e-08
ENSG00000127831.10	VIL1	867.339	3.6049	0.132498	27.2071	5.35203e-163	1.12083e-160
ENSG00000255545.7	AP004608.1	139.639	3.60444	0.218939	16.4632	6.7415e-61	3.62492e-59
ENSG00000112038.18	OPRM1	4.11097	3.60286	1.25833	2.8632	0.00419381	0.0111372
ENSG00000138472.11	GUCA1C	42.9624	3.58472	0.418934	8.55676	1.16082e-17	1.46477e-16
ENSG00000261864.1	AC130462.1	2.54002	3.5706	1.49336	2.39098	0.0168034	0.0380793
ENSG00000258256.1	AC011773.3	6.47344	3.56742	1.14544	3.11447	0.00184277	0.0053495
ENSG00000286259.1	AC078820.2	2.95194	3.56179	1.4706	2.422	0.0154354	0.0353753
ENSG00000182866.17	LCK	15.9853	3.56096	0.818008	4.3532	1.34162e-05	5.72065e-05
ENSG00000060718.22	COL11A1	3.05833	3.55128	1.44779	2.45289	0.0141712	0.0327706
ENSG00000204740.11	MALRD1	5.87214	3.539	0.985043	3.59274	0.00032722	0.00110465
ENSG00000177283.7	FZD8	105.051	3.53611	0.283297	12.482	9.36004e-36	2.61053e-34
ENSG00000033122.19	LRRC7	14.9552	3.5338	0.72689	4.86153	1.16479e-06	5.74076e-06
ENSG00000185052.11	SLC24A3	28.4527	3.52687	1.09476	3.2216	0.00127479	0.00382389
ENSG00000116106.12	EPHA4	159.674	3.52601	0.199875	17.6411	1.19081e-69	7.70444e-68
ENSG00000125966.10	MMP24	223.114	3.52505	0.190488	18.5054	1.8685e-76	1.34769e-74
ENSG00000259404.5	EFL1P1	5.46397	3.51669	1.22257	2.87647	0.00402152	0.010731
ENSG00000280893.1	AC009133.6	54.7715	3.51401	0.567107	6.19639	5.77717e-10	4.08301e-09
ENSG00000286212.1	AC097654.1	5.49014	3.51195	0.986069	3.56157	0.000368649	0.00123179
ENSG00000152661.8	GJA1	12.2962	3.49685	0.655473	5.33485	9.56258e-08	5.38183e-07
ENSG00000181903.5	OR4C6	71.4454	3.47988	0.540025	6.44392	1.16427e-10	8.76289e-10
ENSG00000182533.6	CAV3	2.58008	3.47511	1.45768	2.384	0.0171257	0.0386811
ENSG00000229951.5	AC104695.2	5.4368	3.47278	1.36563	2.54298	0.0109911	0.0262218
ENSG00000181007.8	ZFP82	31.7505	3.44874	0.435925	7.91131	2.54698e-15	2.73904e-14
ENSG00000069122.19	ADGRF5	7.67029	3.44655	0.96675	3.56509	0.000363737	0.00121827
ENSG00000235946.1	AC234783.1	2.96508	3.44306	1.46751	2.34619	0.0189664	0.0422667
ENSG00000227744.4	LINC01940	6.35365	3.4301	1.49929	2.28781	0.0221484	0.0483868
ENSG00000163739.4	CXCL1	1773.65	3.415	0.0915252	37.3121	1.04506e-304	7.33815e-302
ENSG00000000971.15	CFH	304.2	3.41177	0.231442	14.7414	3.49632e-49	1.47215e-47
ENSG00000171564.11	FGB	447.706	3.40257	0.225998	15.0557	3.16621e-51	1.39465e-49
ENSG00000112299.8	VNN1	71.3051	3.39619	0.298162	11.3904	4.66669e-30	1.06411e-28
ENSG00000240241.5	AC108752.1	81.0285	3.38959	0.269166	12.5929	2.31033e-36	6.60562e-35
ENSG00000086205.18	FOLH1	48.4448	3.3854	0.334212	10.1295	4.08721e-24	7.3367e-23
ENSG00000157152.17	SYN2	5.16197	3.37437	1.04098	3.24152	0.00118893	0.00359297
ENSG00000085563.14	ABCB1	18.2576	3.37136	0.701522	4.80579	1.54145e-06	7.48283e-06
ENSG00000229155.1	LINC02038	64.6003	3.36968	0.339817	9.91616	3.54105e-23	6.06014e-22
ENSG00000127863.15	TNFRSF19	1101.02	3.36596	0.0962503	34.971	6.22091e-268	3.22865e-265
ENSG00000137699.17	TRIM29	4449	3.36334	0.159454	21.0929	9.24888e-99	9.68455e-97
ENSG00000140057.9	AK7	311.071	3.36114	0.150206	22.3769	6.60832e-111	8.66852e-109
ENSG00000259674.1	AC092868.1	524.332	3.3607	0.117053	28.7109	2.78959e-181	6.79578e-179
ENSG00000238755.3	LINC02006	23.0144	3.35045	0.528356	6.34127	2.27877e-10	1.66831e-09
ENSG00000143195.13	ILDR2	25.8227	3.33979	0.683174	4.88863	1.01539e-06	5.05347e-06
ENSG00000142606.16	MMEL1	15.2232	3.33833	0.646465	5.16398	2.4176e-07	1.29761e-06
ENSG00000100228.12	RAB36	12.8331	3.31966	0.857166	3.87283	0.00010758	0.000396719
ENSG00000152580.8	IGSF10	4.10197	3.30153	1.28098	2.57735	0.00995601	0.0240772
ENSG00000152953.13	STK32B	735.052	3.29944	0.121313	27.1978	6.90435e-163	1.42099e-160
ENSG00000242147.1	LINC02657	147.119	3.29831	0.213718	15.433	9.8223e-54	4.51826e-52
ENSG00000198796.7	ALPK2	130.767	3.29784	0.200654	16.4354	1.06721e-60	5.6872e-59
ENSG00000189127.8	ANKRD34B	179.979	3.29369	0.180991	18.1981	5.34178e-74	3.76193e-72
ENSG00000223416.3	RPS26P15	5.95008	3.28849	1.21655	2.70313	0.0068689	0.0173257
ENSG00000075891.21	PAX2	1973.19	3.28602	0.155902	21.0775	1.27903e-98	1.32764e-96
ENSG00000114698.15	PLSCR4	18.4069	3.28492	0.514004	6.39086	1.6496e-10	1.22306e-09
ENSG00000112319.19	EYA4	30.8897	3.2849	0.469899	6.99064	2.73637e-12	2.38859e-11
ENSG00000228648.1	AL353747.2	5.69124	3.26585	0.929675	3.5129	0.000443252	0.0014576
ENSG00000023839.11	ABCC2	2138.24	3.26122	0.0797401	40.8981	0	0
ENSG00000255446.1	AP003064.2	7.74731	3.25418	0.815515	3.99034	6.59787e-05	0.000253244
ENSG00000133083.14	DCLK1	2312.07	3.24885	0.0654354	49.6497	0	0
ENSG00000234476.2	AC092811.1	6.58798	3.24718	0.921308	3.52454	0.000424224	0.0014014
ENSG00000250376.1	AC093720.1	2.70781	3.24484	1.3993	2.31891	0.0204	0.0450787
ENSG00000143028.9	SYPL2	66.0081	3.23233	0.288147	11.2176	3.34061e-29	7.35057e-28
ENSG00000104237.10	RP1	41.4681	3.23032	0.397093	8.13491	4.12254e-16	4.67339e-15
ENSG00000134339.8	SAA2	203.952	3.22888	0.251956	12.8152	1.34719e-37	3.96583e-36
ENSG00000149256.15	TENM4	152.496	3.22099	0.287772	11.1929	4.41979e-29	9.63636e-28
ENSG00000273301.1	AC016717.2	3.46055	3.21479	1.29709	2.47846	0.013195	0.0308115
ENSG00000187957.8	DNER	20.5908	3.1983	0.560874	5.70235	1.18167e-08	7.32379e-08
ENSG00000251513.2	LIX1-AS1	11.4378	3.19647	0.677391	4.7188	2.37241e-06	1.12647e-05
ENSG00000015413.9	DPEP1	7.26528	3.19322	0.886063	3.60383	0.000313557	0.00106424
ENSG00000180861.9	LINC01559	87.079	3.17143	0.317945	9.97477	1.96552e-23	3.41271e-22
ENSG00000184349.13	EFNA5	1164.17	3.15831	0.10348	30.521	1.37026e-204	4.08919e-202
ENSG00000249923.1	AC007663.2	82.2943	3.15794	0.287164	10.997	3.95062e-28	8.38375e-27
ENSG00000150625.16	GPM6A	34.431	3.15725	0.40111	7.87129	3.51005e-15	3.73269e-14
ENSG00000253522.6	MIR3142HG	37.191	3.15412	0.451251	6.98972	2.75436e-12	2.40342e-11
ENSG00000205488.9	CALML3-AS1	123.762	3.14835	0.241813	13.0198	9.44045e-39	2.89321e-37
ENSG00000118922.17	KLF12	441.156	3.14804	0.124354	25.3152	2.17436e-141	3.78909e-139
ENSG00000232774.7	AL355916.1	98.2193	3.14751	0.351076	8.96531	3.0942e-19	4.25524e-18
ENSG00000111245.14	MYL2	13.6985	3.14259	0.954404	3.29272	0.000992233	0.00304833
ENSG00000217159.2	LARP1P1	6.09221	3.14033	1.03145	3.04456	0.00233018	0.00660461
ENSG00000123095.6	BHLHE41	97.7225	3.13779	0.258643	12.1317	7.17278e-34	1.90482e-32
ENSG00000235142.9	LINC02532	36.4472	3.13656	0.351722	8.91773	4.75931e-19	6.46692e-18
ENSG00000204711.9	C9orf135	5.7737	3.13639	0.985936	3.18113	0.00146702	0.00434213
ENSG00000109255.11	NMU	29.5553	3.13577	0.498362	6.29216	3.13086e-10	2.26366e-09
ENSG00000164588.7	HCN1	37.6407	3.11794	0.375572	8.30183	1.02518e-16	1.20626e-15
ENSG00000162896.6	PIGR	8924.15	3.11648	0.0769609	40.4943	0	0
ENSG00000113578.18	FGF1	70.6484	3.10502	0.431815	7.19063	6.44924e-13	5.87669e-12
ENSG00000084636.18	COL16A1	62.4081	3.10487	0.332007	9.35181	8.61603e-21	1.29289e-19
ENSG00000166670.10	MMP10	9.12563	3.10222	1.14468	2.71012	0.00672588	0.0170009
ENSG00000128815.19	WDFY4	4.36641	3.09978	1.26583	2.4488	0.0143333	0.0331037
ENSG00000285663.1	AC108457.1	18.4169	3.07621	0.589912	5.21469	1.8413e-07	1.00066e-06
ENSG00000253183.1	AC005531.1	4.37928	3.07211	1.24437	2.46881	0.0135562	0.0315409
ENSG00000241476.8	SSX2	155.118	3.0691	0.784643	3.91146	9.174e-05	0.000342326
ENSG00000172818.10	OVOL1	784.627	3.06896	0.161867	18.9598	3.66793e-80	2.77994e-78
ENSG00000112139.16	MDGA1	122.919	3.06207	0.252633	12.1206	8.21174e-34	2.17588e-32
ENSG00000285565.1	AL671762.1	367.279	3.05697	0.862696	3.54351	0.000394839	0.00131323
ENSG00000157064.11	NMNAT2	3493.9	3.04494	0.0558794	54.4913	0	0
ENSG00000182329.13	KIAA2012	3.5453	3.04316	1.2507	2.43317	0.0149671	0.0344045
ENSG00000059804.16	SLC2A3	180.592	3.04047	0.190471	15.9628	2.31944e-57	1.1707e-55
ENSG00000276715.4	YWHAEP7	3.6497	3.0373	1.09459	2.77482	0.00552316	0.0142274
ENSG00000008517.16	IL32	1375.17	3.03692	0.0854746	35.5301	1.68781e-276	8.95439e-274
ENSG00000185758.9	CLDN24	4.14223	3.02762	1.05395	2.87263	0.00407075	0.010849
ENSG00000162745.10	OLFML2B	75.2283	3.02184	0.253502	11.9204	9.26806e-33	2.35139e-31
ENSG00000121966.6	CXCR4	3779.35	3.01895	0.083313	36.2362	1.63721e-287	1.00223e-284
ENSG00000120075.5	HOXB5	130.374	3.01543	0.260511	11.5751	5.51125e-31	1.31182e-29
ENSG00000077274.9	CAPN6	224.017	3.0135	0.16049	18.7769	1.16752e-78	8.68326e-77
ENSG00000174059.16	CD34	5.45352	3.007	1.29678	2.31882	0.0204049	0.0450854
ENSG00000278552.1	AC116165.3	11.6542	2.99412	0.671904	4.45617	8.34383e-06	3.67461e-05
ENSG00000128340.15	RAC2	36.8071	2.991	0.729344	4.10095	4.11465e-05	0.000163043
ENSG00000230630.5	DNM3OS	4.27902	2.99051	1.09831	2.72282	0.00647276	0.0164254
ENSG00000173262.11	SLC2A14	4.03344	2.99044	1.21314	2.46505	0.0136994	0.0318368
ENSG00000185499.16	MUC1	3233.15	2.98831	0.140717	21.2364	4.40592e-100	4.76383e-98
ENSG00000115590.14	IL1R2	927.001	2.98684	0.10427	28.6451	1.84399e-180	4.44681e-178
ENSG00000144810.16	COL8A1	47.9881	2.98049	0.327809	9.09213	9.71138e-20	1.36946e-18
ENSG00000177409.12	SAMD9L	156.708	2.97952	0.22075	13.4973	1.62285e-41	5.47231e-40
ENSG00000160886.13	LY6K	683.95	2.97179	0.142685	20.8276	2.43507e-96	2.43242e-94
ENSG00000177300.6	CLDN22	19.2819	2.96214	0.484893	6.10884	1.00357e-09	6.90665e-09
ENSG00000235269.1	LINC02331	100.199	2.96091	0.238479	12.4158	2.14485e-35	5.94727e-34
ENSG00000131737.5	KRT34	52.2181	2.95942	0.301785	9.8064	1.05671e-22	1.75927e-21
ENSG00000162511.8	LAPTM5	2849.09	2.95454	0.11596	25.479	3.36761e-143	5.95543e-141
ENSG00000148965.10	SAA4	7.10753	2.94994	0.825032	3.57555	0.000349497	0.00117354
ENSG00000004846.16	ABCB5	11.4662	2.9496	0.626124	4.71089	2.46632e-06	1.16804e-05
ENSG00000135220.11	UGT2A3	4.45638	2.94934	1.08805	2.71067	0.00671478	0.0169747
ENSG00000246731.2	AC100786.1	3.13928	2.94505	1.27835	2.30379	0.0212345	0.0466463
ENSG00000156413.13	FUT6	22.9433	2.94472	0.617595	4.76803	1.86032e-06	8.94709e-06
ENSG00000244176.1	AP003733.1	4.34639	2.9446	1.24698	2.36138	0.0182071	0.04083
ENSG00000120068.6	HOXB8	67.8771	2.94367	0.277508	10.6075	2.74934e-26	5.40229e-25
ENSG00000231483.1	AL365356.4	3.44811	2.94215	1.25111	2.35163	0.0186914	0.0417709
ENSG00000286109.1	AL357972.1	6.24453	2.92161	0.951742	3.06976	0.00214234	0.00612581
ENSG00000256518.3	AP000812.3	5.09448	2.91983	1.22976	2.3743	0.017582	0.0395845
ENSG00000164761.9	TNFRSF11B	114.722	2.91059	0.259803	11.2031	3.93893e-29	8.61154e-28
ENSG00000127954.12	STEAP4	10.7045	2.90889	0.771785	3.76904	0.000163878	0.000585693
ENSG00000134516.16	DOCK2	54.3894	2.90449	0.339658	8.55121	1.21802e-17	1.53451e-16
ENSG00000204397.7	CARD16	13.2893	2.90196	0.658821	4.40478	1.05894e-05	4.58654e-05
ENSG00000139874.6	SSTR1	265.102	2.88188	0.174605	16.5052	3.36832e-61	1.82762e-59
ENSG00000227619.2	AL391056.1	157.126	2.87896	0.200348	14.3698	8.00514e-47	3.18525e-45
ENSG00000100033.16	PRODH	3629.81	2.87612	0.0901765	31.8943	3.20093e-223	1.14058e-220
ENSG00000228526.7	MIR34AHG	11.2525	2.87404	0.658173	4.36669	1.26142e-05	5.40279e-05
ENSG00000112902.12	SEMA5A	106.434	2.87328	0.221557	12.9686	1.84405e-38	5.594e-37
ENSG00000196188.11	CTSE	528.522	2.86664	0.139557	20.541	9.26387e-94	8.81138e-92
ENSG00000064787.13	BCAS1	15.434	2.85456	0.706819	4.0386	5.37709e-05	0.000209486
ENSG00000021300.14	PLEKHB1	160.235	2.85344	0.17806	16.0252	8.52494e-58	4.33031e-56
ENSG00000197353.3	LYPD2	19.8868	2.85293	0.620961	4.59438	4.34037e-06	1.9851e-05
ENSG00000102962.5	CCL22	10.1637	2.85223	0.858418	3.32266	0.000891628	0.00276272
ENSG00000127129.10	EDN2	110.657	2.85186	0.261753	10.8952	1.21487e-27	2.5442e-26
ENSG00000189280.3	GJB5	701.102	2.84761	0.130763	21.7769	3.83838e-105	4.6049e-103
ENSG00000224417.2	AL606970.1	95.9828	2.84757	0.218775	13.016	9.92767e-39	3.03863e-37
ENSG00000278962.1	AC092645.1	34.2358	2.845	0.356905	7.9713	1.57016e-15	1.71012e-14
ENSG00000237664.1	LINC00316	4.4863	2.8418	1.0821	2.6262	0.00863429	0.0211942
ENSG00000077063.11	CTTNBP2	192.307	2.83996	0.204727	13.872	9.3666e-44	3.39845e-42
ENSG00000149591.16	TAGLN	1286.21	2.83764	0.0919026	30.8766	2.46539e-209	7.9539e-207
ENSG00000148677.6	ANKRD1	390.872	2.8372	0.237428	11.9497	6.51392e-33	1.66324e-31
ENSG00000228742.10	LINC02577	272.06	2.82684	0.187984	15.0376	4.16096e-51	1.82608e-49
ENSG00000274331.1	AL355974.1	46.1787	2.82346	0.366867	7.69613	1.40246e-14	1.43247e-13
ENSG00000101605.12	MYOM1	266.667	2.82331	0.179158	15.7588	5.9782e-56	2.91272e-54
ENSG00000255860.3	AP000812.2	13.5252	2.82305	0.679595	4.15403	3.26677e-05	0.000131564
ENSG00000174502.19	SLC26A9	11.3726	2.81533	0.96633	2.91343	0.00357484	0.0096425
ENSG00000089012.14	SIRPG	5.07679	2.80648	0.915519	3.06545	0.00217341	0.00620298
ENSG00000243910.7	TUBA4B	142.372	2.80418	0.179047	15.6617	2.76504e-55	1.3309e-53
ENSG00000257924.1	LINC02416	4.70677	2.7998	1.10561	2.53236	0.0113296	0.0269138
ENSG00000187229.3	AC100800.1	35.9745	2.7997	0.410718	6.81659	9.32272e-12	7.75778e-11
ENSG00000139971.15	ARMH4	195.747	2.7974	0.243442	11.491	1.46406e-30	3.41004e-29
ENSG00000103888.17	CEMIP	73.5858	2.78981	0.244413	11.4143	3.54675e-30	8.12621e-29
ENSG00000156206.14	CFAP161	9.73046	2.78504	0.701452	3.97039	7.17551e-05	0.000273306
ENSG00000006210.7	CX3CL1	252.623	2.7837	0.205356	13.5554	7.35696e-42	2.51633e-40
ENSG00000120875.9	DUSP4	11270.9	2.77674	0.0865013	32.1006	4.32861e-226	1.56578e-223
ENSG00000166501.13	PRKCB	654.494	2.77142	0.0996701	27.8059	3.6778e-170	8.12998e-168
ENSG00000104490.18	NCALD	53.7079	2.7683	0.280889	9.85551	6.48856e-23	1.09167e-21
ENSG00000262633.2	AC005670.2	88.1785	2.76617	1.05518	2.62151	0.00875401	0.0214581
ENSG00000128242.13	GAL3ST1	207.99	2.76507	0.201224	13.7412	5.74873e-43	2.0515e-41
ENSG00000136689.18	IL1RN	52.2472	2.75252	0.420195	6.55057	5.73164e-11	4.44565e-10
ENSG00000132128.16	LRRC41	3008.51	2.74942	0.118204	23.2599	1.13004e-119	1.63507e-117
ENSG00000104537.17	ANXA13	7.57483	2.74542	0.744719	3.68652	0.000227342	0.000792693
ENSG00000179111.9	HES7	19.8781	2.74514	0.486254	5.6455	1.64702e-08	1.00617e-07
ENSG00000019169.10	MARCO	168.043	2.73738	0.243113	11.2597	2.07434e-29	4.61966e-28
ENSG00000133321.11	RARRES3	1589.9	2.7366	0.166729	16.4134	1.53293e-60	8.15081e-59
ENSG00000224307.1	AL161785.1	26.3393	2.73087	0.436053	6.26269	3.78403e-10	2.7178e-09
ENSG00000228437.5	LINC02474	780.897	2.72853	0.0949165	28.7466	9.97607e-182	2.48092e-179
ENSG00000283525.1	AC005622.1	27.8526	2.71676	0.533184	5.09535	3.48098e-07	1.83252e-06
ENSG00000178150.10	ZNF114	118.553	2.71404	0.378867	7.16356	7.86099e-13	7.13315e-12
ENSG00000156427.8	FGF18	3958.96	2.71253	0.0866212	31.3149	2.92467e-215	9.69773e-213
ENSG00000180999.11	C1orf105	10.5039	2.71249	0.611164	4.43823	9.07023e-06	3.97107e-05
ENSG00000078401.7	EDN1	917.87	2.71212	0.0907086	29.8993	2.00906e-196	5.51314e-194
ENSG00000225940.6	C5orf67	12.7223	2.70336	0.7496	3.60641	0.000310461	0.00105523
ENSG00000184347.14	SLIT3	13.4974	2.70163	0.613624	4.40274	1.0689e-05	4.62467e-05
ENSG00000257611.1	AC010182.1	8.34586	2.701	0.739214	3.65388	0.000258306	0.000890769
ENSG00000257060.6	AC091078.1	6.05745	2.69789	0.976262	2.76349	0.00571868	0.0146662
ENSG00000174469.22	CNTNAP2	497.404	2.6929	0.154387	17.4425	3.92441e-68	2.45909e-66
ENSG00000123843.13	C4BPB	23.4178	2.69071	0.463935	5.79977	6.64076e-09	4.22327e-08
ENSG00000165583.14	SSX5	14.9287	2.68665	0.550352	4.8817	1.05176e-06	5.22575e-06
ENSG00000181804.15	SLC9A9	149.181	2.68261	0.19884	13.4913	1.75905e-41	5.91488e-40
ENSG00000181984.11	GOLGA8CP	18.0485	2.6733	0.616945	4.33313	1.47004e-05	6.2326e-05
ENSG00000184434.7	LRRC19	16.1186	2.67096	0.519887	5.13759	2.78285e-07	1.48067e-06
ENSG00000279177.1	FP236241.2	48.2353	2.66969	0.44384	6.015	1.79891e-09	1.21217e-08
ENSG00000178568.15	ERBB4	37.2607	2.66408	0.399567	6.66741	2.60356e-11	2.08512e-10
ENSG00000271461.1	AL109809.4	11.7079	2.66138	0.618237	4.30479	1.67143e-05	7.01914e-05
ENSG00000217275.2	AL031777.1	6.4434	2.66097	0.925688	2.87458	0.00404564	0.0107869
ENSG00000284956.1	AC107959.5	27.5346	2.65926	0.54758	4.85638	1.19551e-06	5.88728e-06
ENSG00000285294.1	LINC00842	83.1811	2.65591	0.282089	9.41515	4.72427e-21	7.18848e-20
ENSG00000162366.8	PDZK1IP1	1528.66	2.65355	0.0718497	36.932	1.41541e-298	9.65471e-296
ENSG00000137841.12	PLCB2	225.072	2.6481	0.152782	17.3325	2.67251e-67	1.63599e-65
ENSG00000171431.3	KRT20	5.60267	2.64779	0.824992	3.20947	0.00132978	0.00397188
ENSG00000187288.10	CIDEC	3.90063	2.64541	1.04316	2.53596	0.0112139	0.0266787
ENSG00000276850.4	AC245041.2	125.722	2.64499	0.214656	12.322	6.8942e-35	1.88105e-33
ENSG00000148584.15	A1CF	286.953	2.64418	0.133169	19.8558	9.82009e-88	8.46371e-86
ENSG00000169903.6	TM4SF4	3616.44	2.64262	0.0562001	47.0216	0	0
ENSG00000174827.13	PDZK1	1281.37	2.63389	0.228936	11.5049	1.24613e-30	2.9224e-29
ENSG00000180730.4	SHISA2	82.7941	2.63367	0.342592	7.6875	1.5004e-14	1.52884e-13
ENSG00000187783.12	TMEM72	15.7209	2.62933	0.499977	5.25889	1.44924e-07	7.99059e-07
ENSG00000186628.12	FSD2	7.39093	2.62604	0.894231	2.93665	0.00331777	0.0090369
ENSG00000001626.15	CFTR	4.97885	2.62505	1.06672	2.46086	0.0138603	0.0321544
ENSG00000282843.1	AL590644.3	18.0413	2.61855	0.492035	5.32188	1.02699e-07	5.76497e-07
ENSG00000132718.9	SYT11	50.2362	2.61538	0.308906	8.46659	2.52679e-17	3.10792e-16
ENSG00000171451.14	DSEL	593.947	2.61201	0.113103	23.0939	5.32586e-118	7.52365e-116
ENSG00000198542.14	ITGBL1	50.2056	2.60594	0.401132	6.49646	8.22309e-11	6.29023e-10
ENSG00000260578.1	AC110597.1	15.4161	2.60129	0.545173	4.7715	1.82855e-06	8.80668e-06
ENSG00000074410.14	CA12	2602.14	2.59768	0.061785	42.0438	0	0
ENSG00000085741.13	WNT11	68.49	2.59648	0.487194	5.32944	9.85139e-08	5.53784e-07
ENSG00000065618.20	COL17A1	323.863	2.59568	0.144318	17.9858	2.51643e-72	1.72636e-70
ENSG00000282024.1	AL009031.1	37.3554	2.59254	0.406702	6.37454	1.83512e-10	1.35431e-09
ENSG00000140511.11	HAPLN3	1404.02	2.59168	0.114936	22.549	1.37501e-112	1.85464e-110
ENSG00000285601.1	AC084262.2	22.6116	2.59166	0.54556	4.75045	2.02966e-06	9.71062e-06
ENSG00000257642.1	AC011313.1	25.4519	2.58836	0.390701	6.62493	3.47424e-11	2.75379e-10
ENSG00000197757.8	HOXC6	122.535	2.58806	0.21264	12.1711	4.43071e-34	1.18189e-32
ENSG00000142973.13	CYP4B1	8.6686	2.58772	0.690129	3.74962	0.000177101	0.000629464
ENSG00000165376.10	CLDN2	384.386	2.58415	0.131513	19.6494	5.84759e-86	4.81398e-84
ENSG00000198682.13	PAPSS2	7.48996	2.5815	0.990991	2.60496	0.00918838	0.0223932
ENSG00000257178.5	AC103702.1	25.1867	2.57619	0.556159	4.63211	3.61959e-06	1.67178e-05
ENSG00000204049.1	AL391421.1	14.7943	2.57513	0.557093	4.62244	3.79253e-06	1.74624e-05
ENSG00000110799.13	VWF	70.7857	2.57246	0.321556	8.00004	1.24381e-15	1.36591e-14
ENSG00000261055.1	AL450468.2	13.4025	2.5713	0.669174	3.8425	0.000121788	0.000444583
ENSG00000125872.7	LRRN4	4702.12	2.56992	0.162791	15.7866	3.84738e-56	1.88609e-54
ENSG00000167195.7	GOLGA6C	7.05209	2.56449	0.902691	2.84094	0.00449813	0.0118556
ENSG00000184584.13	TMEM173	1612.14	2.56317	0.135007	18.9855	2.2477e-80	1.71992e-78
ENSG00000186310.9	NAP1L3	59.4729	2.56315	0.356492	7.18991	6.48335e-13	5.90551e-12
ENSG00000111859.17	NEDD9	3524.83	2.56109	0.0577497	44.3481	0	0
ENSG00000005249.13	PRKAR2B	1261.79	2.55294	0.102681	24.8629	1.87769e-136	3.09158e-134
ENSG00000164400.6	CSF2	46.9346	2.5488	0.474648	5.36988	7.87895e-08	4.47223e-07
ENSG00000184709.7	LRRC26	9.99432	2.54524	0.739816	3.44036	0.000580931	0.0018679
ENSG00000113140.11	SPARC	122.719	2.53738	0.259819	9.76595	1.57634e-22	2.59006e-21
ENSG00000258130.8	AC106782.1	340.511	2.53695	0.157142	16.1443	1.24554e-58	6.40862e-57
ENSG00000198829.6	SUCNR1	60.974	2.53216	0.291513	8.68624	3.74631e-18	4.84504e-17
ENSG00000058335.15	RASGRF1	3341.43	2.52973	0.0868312	29.1339	1.33797e-186	3.47204e-184
ENSG00000185739.13	SRL	24.3281	2.52503	0.459023	5.50087	3.77915e-08	2.22116e-07
ENSG00000100218.11	RSPH14	18.116	2.52356	0.516939	4.88173	1.05158e-06	5.22575e-06
ENSG00000114854.7	TNNC1	642.299	2.51645	0.225883	11.1405	7.96301e-29	1.722e-27
ENSG00000135362.14	PRR5L	648.918	2.5128	0.11549	21.7577	5.83858e-105	6.96951e-103
ENSG00000159495.7	TGM7	34.3136	2.5089	0.460516	5.44802	5.09338e-08	2.95502e-07
ENSG00000283162.1	AL390726.6	6.38864	2.50851	1.0116	2.47974	0.0131476	0.030725
ENSG00000273046.1	AC012531.2	4.71937	2.50843	1.0983	2.28392	0.0223764	0.0488135
ENSG00000204542.2	C6orf15	43.1206	2.5056	0.531301	4.71598	2.40551e-06	1.14037e-05
ENSG00000042062.12	RIPOR3	662.316	2.50513	0.111331	22.5015	4.00974e-112	5.34796e-110
ENSG00000168679.18	SLC16A4	196.183	2.50348	0.187012	13.3868	7.2263e-41	2.37305e-39
ENSG00000185247.15	MAGEA11	9.09866	2.50203	0.874807	2.86009	0.00423516	0.0112382
ENSG00000204897.6	KRT25	25.9894	2.50068	0.487105	5.13376	2.84016e-07	1.5078e-06
ENSG00000115919.15	KYNU	5.27199	2.50056	0.949577	2.63334	0.00845502	0.0208034
ENSG00000197614.11	MFAP5	2248.96	2.4985	0.0697278	35.8322	3.48082e-281	1.9786e-278
ENSG00000253171.1	AC037450.1	12.749	2.497	0.734809	3.39817	0.000678393	0.00215572
ENSG00000279942.1	AL353597.3	11.0326	2.49481	0.742344	3.36072	0.0007774	0.00243501
ENSG00000250337.6	PURPL	5.29319	2.49144	0.94718	2.63038	0.00852891	0.0209657
ENSG00000137491.14	SLCO2B1	1860.93	2.4912	0.130708	19.0593	5.49887e-81	4.26234e-79
ENSG00000214145.6	LINC00887	106.341	2.49018	0.220319	11.3026	1.27328e-29	2.86237e-28
ENSG00000171401.15	KRT13	4040.32	2.48994	0.0566546	43.9495	0	0
ENSG00000198758.10	EPS8L3	567.845	2.48917	0.119718	20.792	5.11532e-96	5.02564e-94
ENSG00000184557.4	SOCS3	543.896	2.48279	0.124575	19.9301	2.22917e-88	1.94231e-86
ENSG00000070526.15	ST6GALNAC1	956.129	2.47956	0.115037	21.5544	4.81774e-103	5.55646e-101
ENSG00000285517.1	AC010198.2	21.0966	2.47769	0.605107	4.09463	4.22852e-05	0.000167194
ENSG00000145934.16	TENM2	6.78105	2.47721	0.870382	2.84612	0.0044255	0.0116887
ENSG00000204516.10	MICB	313.221	2.47719	0.178331	13.891	7.18577e-44	2.61913e-42
ENSG00000137673.9	MMP7	1985.54	2.47489	0.130549	18.9575	3.83082e-80	2.89421e-78
ENSG00000115009.13	CCL20	439.13	2.47427	0.137066	18.0517	7.65013e-73	5.29389e-71
ENSG00000171444.18	MCC	19.4655	2.47117	0.586951	4.21019	2.55159e-05	0.000104202
ENSG00000277639.2	AC007906.2	97.1928	2.47014	0.202941	12.1717	4.39708e-34	1.17423e-32
ENSG00000135100.17	HNF1A	266.874	2.47009	0.1464	16.8722	7.20292e-64	4.1238e-62
ENSG00000166589.13	CDH16	2019.32	2.47006	0.0989561	24.9611	1.616e-137	2.6792e-135
ENSG00000267440.1	LINC02594	40.7863	2.46924	0.336468	7.33871	2.15665e-13	2.02708e-12
ENSG00000150347.16	ARID5B	87.2102	2.46747	0.226628	10.8877	1.31865e-27	2.75911e-26
ENSG00000233589.1	AL138789.1	43.5817	2.46101	0.318493	7.72706	1.10061e-14	1.13015e-13
ENSG00000132744.8	ACY3	185.947	2.45909	0.238488	10.3112	6.27229e-25	1.16352e-23
ENSG00000260303.1	AC108206.1	4.78886	2.4561	0.965349	2.54426	0.010951	0.0261419
ENSG00000103202.13	NME4	2362.75	2.45358	0.076398	32.1158	2.65099e-226	9.73689e-224
ENSG00000213654.10	GPSM3	232.899	2.45215	0.218955	11.1993	4.10879e-29	8.96648e-28
ENSG00000176692.7	FOXC2	25.4684	2.45029	0.506926	4.83363	1.34066e-06	6.56283e-06
ENSG00000100344.10	PNPLA3	490.311	2.44907	0.123628	19.81	2.43993e-87	2.06563e-85
ENSG00000079112.10	CDH17	4.9682	2.44759	0.852843	2.86992	0.00410571	0.0109348
ENSG00000263961.8	RHEX	1818.7	2.44748	0.0670977	36.4763	2.63328e-291	1.6991e-288
ENSG00000273760.1	AC245041.1	13.0224	2.44575	0.621109	3.93771	8.22623e-05	0.000309573
ENSG00000188783.6	PRELP	4.41633	2.44368	1.05042	2.32637	0.0199986	0.0442818
ENSG00000183347.14	GBP6	6.17325	2.44282	1.0203	2.39422	0.0166558	0.0377913
ENSG00000095637.22	SORBS1	1165.53	2.44103	0.0984902	24.7845	1.31879e-135	2.14182e-133
ENSG00000285744.1	AC083837.1	21.7875	2.44064	0.487489	5.00656	5.54125e-07	2.84927e-06
ENSG00000283445.1	AL136985.3	60.4233	2.4406	0.332035	7.35043	1.97565e-13	1.86135e-12
ENSG00000268447.5	SSX2B	300.104	2.44014	0.376257	6.4853	8.85583e-11	6.74829e-10
ENSG00000168081.9	PNOC	7.95691	2.43891	0.752266	3.24208	0.00118659	0.00358682
ENSG00000152583.12	SPARCL1	4.58091	2.43837	1.03868	2.34757	0.0188962	0.0421497
ENSG00000067798.16	NAV3	340.397	2.43783	0.134801	18.0846	4.21108e-73	2.93963e-71
ENSG00000177335.10	C8orf31	545.735	2.43491	0.104562	23.2868	6.03888e-120	8.84493e-118
ENSG00000157087.19	ATP2B2	12.2659	2.43183	0.958615	2.53682	0.0111866	0.0266243
ENSG00000161132.6	AC007663.1	5.09637	2.43039	0.912417	2.66369	0.00772895	0.0192029
ENSG00000138395.15	CDK15	22.1204	2.42699	0.93797	2.5875	0.00966765	0.0234558
ENSG00000147573.17	TRIM55	141.341	2.42654	0.1914	12.6779	7.84413e-37	2.26446e-35
ENSG00000086696.11	HSD17B2	35.6716	2.42193	0.384074	6.30589	2.86536e-10	2.07989e-09
ENSG00000108511.10	HOXB6	592.24	2.42099	0.111683	21.6774	3.35594e-104	3.98606e-102
ENSG00000161921.15	CXCL16	2848.29	2.42015	0.136527	17.7266	2.61555e-70	1.70611e-68
ENSG00000151715.7	TMEM45B	15.0069	2.4183	0.656112	3.6858	0.000227989	0.000794716
ENSG00000135373.12	EHF	14600	2.41565	0.142722	16.9256	2.91385e-64	1.69259e-62
ENSG00000129993.14	CBFA2T3	7.4588	2.41504	0.795644	3.03532	0.00240277	0.00678535
ENSG00000187908.18	DMBT1	828.734	2.41438	0.14675	16.4524	8.06221e-61	4.32533e-59
ENSG00000197083.11	ZNF300P1	17.007	2.41208	0.513094	4.70105	2.58823e-06	1.22214e-05
ENSG00000241832.1	CECR3	6.04158	2.40476	0.793164	3.03186	0.00243053	0.00684921
ENSG00000144834.14	TAGLN3	83.5404	2.40254	0.223726	10.7388	6.69141e-27	1.35153e-25
ENSG00000196415.10	PRTN3	13.396	2.40181	0.515277	4.6612	3.14376e-06	1.46626e-05
ENSG00000121380.12	BCL2L14	7.2547	2.39968	0.810533	2.96062	0.00307016	0.00842979
ENSG00000110195.13	FOLR1	5296.24	2.3995	0.0554972	43.2364	0	0
ENSG00000070729.13	CNGB1	8.2583	2.39382	0.813063	2.9442	0.00323791	0.00883681
ENSG00000278887.2	AC106782.7	24.0632	2.38829	0.410981	5.8112	6.20283e-09	3.96059e-08
ENSG00000279228.2	AC133555.5	24.0632	2.38829	0.410981	5.8112	6.20283e-09	3.96059e-08
ENSG00000114279.13	FGF12	13.303	2.38419	0.584776	4.07711	4.55997e-05	0.000179556
ENSG00000178597.7	PSAPL1	94.4589	2.38164	0.214644	11.0958	1.31542e-28	2.83178e-27
ENSG00000219607.3	PPP1R3G	140.389	2.37976	0.23962	9.9314	3.03947e-23	5.22421e-22
ENSG00000151136.15	BTBD11	22.841	2.37974	0.488647	4.87006	1.11567e-06	5.51552e-06
ENSG00000219163.2	HMGB1P20	3.67969	2.37927	1.0209	2.33056	0.0197766	0.0438471
ENSG00000102678.6	FGF9	5.36439	2.37639	0.956439	2.48462	0.0129688	0.0303904
ENSG00000090512.11	FETUB	9.54056	2.37337	0.69508	3.41452	0.000638936	0.00204066
ENSG00000172264.17	MACROD2	7323.55	2.37172	0.0920319	25.7706	1.89578e-146	3.45496e-144
ENSG00000023171.18	GRAMD1B	196.124	2.36935	0.174827	13.5526	7.64822e-42	2.61221e-40
ENSG00000250740.1	AC109361.2	18.9337	2.36579	0.506444	4.67139	2.99172e-06	1.39938e-05
ENSG00000106070.19	GRB10	5.0889	2.36468	0.898244	2.63256	0.00847446	0.0208426
ENSG00000231083.1	AC011747.1	119.527	2.36175	0.203917	11.5819	5.08782e-31	1.21224e-29
ENSG00000172159.16	FRMD3	1098.98	2.36074	0.135693	17.3977	8.59261e-68	5.28711e-66
ENSG00000168843.14	FSTL5	15.7693	2.35873	0.501791	4.70063	2.59363e-06	1.22421e-05
ENSG00000179023.8	KLHDC7A	725.369	2.35175	0.106259	22.1323	1.54345e-108	1.91918e-106
ENSG00000272763.1	AC103702.2	44.9222	2.35145	0.387141	6.07389	1.24848e-09	8.51608e-09
ENSG00000270207.2	AC077690.1	21.174	2.35025	0.491929	4.77762	1.7738e-06	8.55339e-06
ENSG00000227630.3	LINC01132	17.9923	2.34973	0.516292	4.55116	5.33507e-06	2.40911e-05
ENSG00000231574.5	LINC02015	8.60887	2.34926	0.752123	3.12351	0.00178707	0.00520237
ENSG00000170915.9	PAQR8	2013.38	2.34857	0.123057	19.0852	3.35182e-81	2.62365e-79
ENSG00000165996.14	HACD1	54.9442	2.33801	0.27396	8.53416	1.41178e-17	1.77207e-16
ENSG00000104432.14	IL7	93.9783	2.33219	0.249772	9.33727	9.88455e-21	1.47767e-19
ENSG00000160255.18	ITGB2	4261.4	2.327	0.0652925	35.6396	3.41112e-278	1.85084e-275
ENSG00000110693.17	SOX6	1383.29	2.32631	0.0861138	27.0144	1.00109e-160	2.0084e-158
ENSG00000261175.6	LINC02188	63.5752	2.32512	0.368139	6.31588	2.68627e-10	1.95644e-09
ENSG00000120437.8	ACAT2	5591.08	2.32438	0.201186	11.5534	7.09504e-31	1.68043e-29
ENSG00000187498.16	COL4A1	19735.9	2.32159	0.0683253	33.9785	4.62761e-253	2.16627e-250
ENSG00000198483.13	ANKRD35	8.10608	2.31974	0.70685	3.28179	0.00103149	0.00315998
ENSG00000009694.13	TENM1	131.456	2.31744	0.179048	12.9431	2.57056e-38	7.75847e-37
ENSG00000138271.5	GPR87	50.198	2.31595	0.324363	7.13999	9.33391e-13	8.43125e-12
ENSG00000285752.1	AL031281.2	5.40707	2.30474	0.952178	2.42049	0.0154995	0.0354983
ENSG00000012504.15	NR1H4	101.708	2.30402	0.207021	11.1294	9.02278e-29	1.94941e-27
ENSG00000259442.1	AC105339.3	6.67931	2.30357	0.854187	2.6968	0.00700101	0.0176273
ENSG00000130203.10	APOE	235.09	2.30288	0.164461	14.0026	1.50348e-44	5.59969e-43
ENSG00000230498.1	AL035409.1	23.6501	2.29468	0.431343	5.31985	1.03854e-07	5.82569e-07
ENSG00000125845.7	BMP2	55.0797	2.29341	0.267398	8.57677	9.7574e-18	1.23514e-16
ENSG00000244503.1	AC108751.5	54.3785	2.29328	0.259572	8.83486	1.00228e-18	1.3338e-17
ENSG00000099365.11	STX1B	28.5859	2.29006	0.409548	5.59168	2.24879e-08	1.35199e-07
ENSG00000134827.8	TCN1	20.5105	2.28778	0.674835	3.39014	0.000698577	0.00221182
ENSG00000124915.10	AP002380.1	45.9312	2.28749	0.345011	6.63021	3.35216e-11	2.66232e-10
ENSG00000284308.1	C2orf81	127.104	2.28356	0.250962	9.09921	9.09917e-20	1.28465e-18
ENSG00000168004.9	HRASLS5	21.97	2.28346	0.441998	5.16623	2.38865e-07	1.28265e-06
ENSG00000112303.14	VNN2	4.74694	2.27599	0.893704	2.5467	0.0108748	0.0259834
ENSG00000087258.15	GNAO1	36.5117	2.27392	0.667323	3.40753	0.000655547	0.00208897
ENSG00000075213.11	SEMA3A	180.669	2.27017	0.215478	10.5355	5.92769e-26	1.15242e-24
ENSG00000140090.17	SLC24A4	6.89616	2.2683	0.892957	2.54021	0.0110787	0.0264071
ENSG00000113361.13	CDH6	5843.55	2.2679	0.0666049	34.0501	4.04953e-254	1.93357e-251
ENSG00000196611.5	MMP1	15.0801	2.25963	0.70373	3.21094	0.00132303	0.0039537
ENSG00000266074.8	BAHCC1	1684.71	2.25701	0.126101	17.8984	1.21353e-71	8.16109e-70
ENSG00000101076.16	HNF4A	332.765	2.25521	0.133227	16.9276	2.8187e-64	1.64131e-62
ENSG00000241388.5	HNF1A-AS1	119.659	2.25353	0.200792	11.2232	3.13799e-29	6.92388e-28
ENSG00000250548.6	LINC01303	46.6769	2.25345	0.365145	6.1714	6.76866e-10	4.74303e-09
ENSG00000140297.13	GCNT3	2464.36	2.25306	0.0810296	27.8053	3.73857e-170	8.18849e-168
ENSG00000280309.1	AC023300.3	34.2645	2.25287	0.388338	5.80131	6.57991e-09	4.1868e-08
ENSG00000178695.5	KCTD12	20.1678	2.24667	0.464298	4.83885	1.3059e-06	6.40451e-06
ENSG00000136514.3	RTP4	13.8043	2.24408	0.538136	4.17009	3.04474e-05	0.000123058
ENSG00000286056.1	AC008055.2	20.2877	2.2385	0.438208	5.1083	3.25064e-07	1.71542e-06
ENSG00000255774.2	AP000439.2	18.6587	2.23827	0.498415	4.49078	7.0964e-06	3.15493e-05
ENSG00000177103.14	DSCAML1	1763.69	2.23512	0.119194	18.752	1.86407e-78	1.37779e-76
ENSG00000142611.17	PRDM16	47.483	2.22899	0.268024	8.31636	9.07088e-17	1.06942e-15
ENSG00000144785.8	AC073896.1	111.254	2.22254	0.357843	6.21093	5.2672e-10	3.73475e-09
ENSG00000136155.17	SCEL	8106.64	2.22068	0.190118	11.6805	1.60379e-31	3.89114e-30
ENSG00000119703.14	ZC2HC1C	120.823	2.22036	0.195156	11.3774	5.41899e-30	1.23095e-28
ENSG00000167371.20	PRRT2	64.2368	2.21934	0.28167	7.87923	3.29396e-15	3.51072e-14
ENSG00000177822.7	TENM3-AS1	11.1543	2.21865	0.697554	3.18061	0.00146964	0.00434935
ENSG00000248801.6	C8orf34-AS1	25.2451	2.21804	0.374087	5.92919	3.04426e-09	2.00327e-08
ENSG00000088836.13	SLC4A11	1490.49	2.21795	0.116608	19.0205	1.15334e-80	8.91092e-79
ENSG00000076864.19	RAP1GAP	4345.74	2.21487	0.0997442	22.2055	3.03936e-109	3.81904e-107
ENSG00000142789.19	CELA3A	10.783	2.21014	0.581648	3.7998	0.000144816	0.000521468
ENSG00000258982.1	AL133523.1	7.15942	2.21014	0.797348	2.77186	0.0055737	0.0143375
ENSG00000163283.7	ALPP	18.4761	2.20483	0.602368	3.66027	0.000251954	0.0008705
ENSG00000146666.5	LINC00525	6.08157	2.20476	0.922644	2.38961	0.0168664	0.0381966
ENSG00000187833.7	C2orf78	34.6965	2.20031	0.381615	5.7658	8.12738e-09	5.13043e-08
ENSG00000169908.12	TM4SF1	9592.92	2.20026	0.044794	49.1195	0	0
ENSG00000269891.2	ARHGAP19-SLIT1	50.2209	2.19873	0.495352	4.43871	9.04989e-06	3.96362e-05
ENSG00000132297.11	HHLA1	28.815	2.19757	0.525964	4.17817	2.93861e-05	0.000118869
ENSG00000203985.11	LDLRAD1	20.9026	2.19125	0.48911	4.48007	7.46181e-06	3.30568e-05
ENSG00000166394.15	CYB5R2	50.5064	2.18656	0.343246	6.37025	1.88717e-10	1.39099e-09
ENSG00000101331.15	CCM2L	59.3224	2.18543	0.242276	9.0204	1.87409e-19	2.61191e-18
ENSG00000253844.1	AC064807.2	6.68386	2.17829	0.879282	2.47735	0.0132363	0.0308898
ENSG00000006606.8	CCL26	18.3675	2.17638	0.72688	2.99414	0.00275217	0.00764668
ENSG00000186007.10	LEMD1	235.227	2.1639	0.176878	12.2339	2.04982e-34	5.53591e-33
ENSG00000171403.10	KRT9	12.7134	2.16257	0.699632	3.09101	0.00199479	0.00574264
ENSG00000170044.8	ZPLD1	88.0758	2.16118	0.236363	9.14348	6.04717e-20	8.63975e-19
ENSG00000122756.15	CNTFR	8.60016	2.15974	0.830318	2.60109	0.0092927	0.0226174
ENSG00000185303.16	SFTPA2	6.28129	2.15022	0.786631	2.73346	0.00626728	0.0159464
ENSG00000261253.2	AC137932.2	19.7515	2.14938	0.544604	3.94669	7.92387e-05	0.000299232
ENSG00000250033.5	SLC7A11-AS1	5.55315	2.14604	0.841378	2.55062	0.010753	0.0257284
ENSG00000169562.10	GJB1	127.404	2.14562	0.174237	12.3144	7.58053e-35	2.06595e-33
ENSG00000234287.1	AC099560.2	8.11896	2.14395	0.763235	2.80903	0.00496911	0.0129639
ENSG00000140416.21	TPM1	6828.04	2.14302	0.200957	10.664	1.49925e-26	2.98773e-25
ENSG00000272168.7	CASC15	24.8385	2.14289	0.368989	5.80748	6.34218e-09	4.04415e-08
ENSG00000285094.1	LINC01488	12.2453	2.14208	0.80199	2.67096	0.00756349	0.0188389
ENSG00000228288.6	PCAT6	35.9006	2.1399	0.382537	5.59398	2.21917e-08	1.33485e-07
ENSG00000145536.15	ADAMTS16	441.617	2.13447	0.107834	19.7941	3.34371e-87	2.82077e-85
ENSG00000182985.17	CADM1	592.469	2.13424	0.0954507	22.3596	9.73394e-111	1.25615e-108
ENSG00000087494.15	PTHLH	50.4244	2.13266	0.326796	6.52596	6.75694e-11	5.20539e-10
ENSG00000145908.12	ZNF300	31.111	2.1287	0.348146	6.11439	9.69275e-10	6.6745e-09
ENSG00000102934.10	PLLP	2322.85	2.12746	0.104077	20.4412	7.19065e-93	6.78536e-91
ENSG00000277287.1	AL109976.1	106.541	2.12515	0.254494	8.35049	6.79804e-17	8.09863e-16
ENSG00000129757.13	CDKN1C	1134.87	2.12499	0.136979	15.5132	2.82317e-54	1.31641e-52
ENSG00000100100.12	PIK3IP1	94.7986	2.12428	0.223977	9.48437	2.43843e-21	3.77774e-20
ENSG00000185442.13	FAM174B	1083.18	2.12392	0.106497	19.9435	1.70686e-88	1.49266e-86
ENSG00000160188.10	RSPH1	72.8778	2.12005	0.364737	5.81256	6.15251e-09	3.93372e-08
ENSG00000182013.18	PNMA8A	137.274	2.11926	0.171381	12.3658	4.0036e-35	1.10244e-33
ENSG00000228509.5	AC006460.1	10.6936	2.11874	0.584856	3.62267	0.000291572	0.000995851
ENSG00000140682.19	TGFB1I1	61.9198	2.11673	0.374882	5.64639	1.63854e-08	1.00176e-07
ENSG00000203952.9	CCDC160	11.266	2.11571	0.58659	3.60679	0.000310004	0.00105413
ENSG00000230438.6	SERPINB9P1	149.8	2.11534	0.190925	11.0794	1.57948e-28	3.38497e-27
ENSG00000100628.11	ASB2	204.972	2.11476	0.177445	11.9179	9.54912e-33	2.42012e-31
ENSG00000159445.13	THEM4	10.2246	2.11255	0.685094	3.08359	0.0020452	0.00587641
ENSG00000178965.14	ERICH3	16.2425	2.11095	0.556018	3.79655	0.000146721	0.00052793
ENSG00000267751.5	AC009005.1	75.3474	2.11074	0.257224	8.20585	2.28973e-16	2.63793e-15
ENSG00000116701.14	NCF2	374.912	2.10503	0.196964	10.6874	1.16565e-26	2.3307e-25
ENSG00000165868.14	HSPA12A	1629.99	2.10435	0.0756311	27.8239	2.22954e-170	4.97459e-168
ENSG00000197119.13	SLC25A29	780.908	2.10205	0.119867	17.5366	7.5289e-69	4.7932e-67
ENSG00000110090.13	CPT1A	2617.95	2.10064	0.0632439	33.2149	6.57048e-242	2.80113e-239
ENSG00000271601.4	LIX1L	1156.2	2.10045	0.143166	14.6714	9.82252e-49	4.07831e-47
ENSG00000104447.12	TRPS1	122.975	2.10003	0.177242	11.8483	2.19497e-32	5.47573e-31
ENSG00000137709.10	POU2F3	122.824	2.09866	0.236604	8.86993	7.3189e-19	9.82741e-18
ENSG00000099864.18	PALM	28.5046	2.09494	0.391818	5.34671	8.95682e-08	5.05401e-07
ENSG00000133328.4	HRASLS2	81.5583	2.09464	0.254122	8.24267	1.68405e-16	1.95488e-15
ENSG00000283973.1	AC099795.1	8.01958	2.09275	0.772993	2.70733	0.00678269	0.0171336
ENSG00000119547.6	ONECUT2	7350.57	2.09214	0.078632	26.6068	5.6658e-156	1.10873e-153
ENSG00000261487.1	AC135048.1	51.6069	2.08848	0.373929	5.58522	2.334e-08	1.4011e-07
ENSG00000125775.15	SDCBP2	593.303	2.08552	0.0970173	21.4963	1.68544e-102	1.92527e-100
ENSG00000110375.3	UPK2	81.511	2.0847	0.360098	5.78927	7.06929e-09	4.48504e-08
ENSG00000148600.15	CDHR1	711.062	2.08383	0.109329	19.0601	5.41504e-81	4.21103e-79
ENSG00000226251.5	LINC02608	15.2294	2.08344	0.589189	3.53611	0.000406067	0.00134664
ENSG00000282418.1	AC092811.2	8.38368	2.08298	0.697164	2.98779	0.00281005	0.00778997
ENSG00000205334.2	LINC01460	10.8484	2.08077	0.644328	3.22937	0.00124062	0.00372866
ENSG00000153064.12	BANK1	386.9	2.07243	0.132544	15.6358	4.14962e-55	1.98932e-53
ENSG00000168743.12	NPNT	932.23	2.07225	0.132417	15.6494	3.35105e-55	1.60972e-53
ENSG00000197085.11	NPSR1-AS1	204.953	2.07222	0.166128	12.4736	1.03966e-35	2.89626e-34
ENSG00000163637.13	PRICKLE2	1288.28	2.07197	0.0816846	25.3655	6.05594e-142	1.06308e-139
ENSG00000101307.15	SIRPB1	190.661	2.07089	0.164331	12.6019	2.0614e-36	5.90803e-35
ENSG00000170345.10	FOS	3408.28	2.06443	0.109343	18.8803	1.65773e-79	1.24455e-77
ENSG00000168062.10	BATF2	256.302	2.06298	0.184569	11.1773	5.26808e-29	1.14336e-27
ENSG00000213412.3	HNRNPA1P33	18.4042	2.06233	0.507741	4.06178	4.86998e-05	0.000190944
ENSG00000261122.6	LINC02167	71.0791	2.06141	0.33197	6.2096	5.31182e-10	3.76415e-09
ENSG00000271933.1	AL603756.1	31.9852	2.06096	0.365264	5.64239	1.67704e-08	1.02346e-07
ENSG00000259459.5	LINC02568	17.1737	2.06084	0.46854	4.39843	1.09035e-05	4.71233e-05
ENSG00000158055.15	GRHL3	739.268	2.06047	0.0960885	21.4435	5.25463e-102	5.88963e-100
ENSG00000197471.12	SPN	20.4066	2.05765	0.557098	3.69352	0.000221174	0.000772652
ENSG00000261618.2	LINC02605	22.8863	2.05678	0.393224	5.23055	1.69011e-07	9.23122e-07
ENSG00000115008.5	IL1A	193.663	2.05642	0.150699	13.6458	2.13734e-42	7.41669e-41
ENSG00000121753.12	ADGRB2	151.494	2.05551	0.28445	7.22627	4.96423e-13	4.54956e-12
ENSG00000130720.13	FIBCD1	760.478	2.05407	0.156343	13.1383	1.98769e-39	6.2194e-38
ENSG00000184371.14	CSF1	2126.64	2.05177	0.140076	14.6475	1.39736e-48	5.79176e-47
ENSG00000274068.1	AL449266.1	15.4038	2.05059	0.502744	4.07879	4.52708e-05	0.000178319
ENSG00000127124.16	HIVEP3	2203.23	2.05037	0.122817	16.6945	1.43713e-62	7.97907e-61
ENSG00000173698.18	ADGRG2	9.59694	2.04955	0.654422	3.13185	0.0017371	0.00506924
ENSG00000234184.5	LINC01781	23.8582	2.04782	0.388171	5.27556	1.32354e-07	7.31948e-07
ENSG00000155265.11	GOLGA7B	58.3821	2.04621	0.293655	6.96806	3.21339e-12	2.78969e-11
ENSG00000106560.11	GIMAP2	4.93531	2.04536	0.893051	2.29031	0.0220035	0.0481186
ENSG00000224184.5	MIR3681HG	208.499	2.04414	0.190268	10.7435	6.35956e-27	1.28559e-25
ENSG00000226571.2	AL592429.2	36.0322	2.04372	0.301325	6.78246	1.18146e-11	9.73635e-11
ENSG00000231426.6	FILNC1	22.4741	2.03997	0.394511	5.17088	2.32996e-07	1.25254e-06
ENSG00000214688.6	C10orf105	6.05143	2.03755	0.858055	2.37462	0.0175672	0.0395584
ENSG00000172201.12	ID4	3355.4	2.03718	0.0711757	28.6218	3.59426e-180	8.58094e-178
ENSG00000272950.1	AC093799.1	13.1379	2.03435	0.539938	3.76774	0.000164732	0.000588217
ENSG00000156587.16	UBE2L6	5.80001	2.03348	0.792431	2.56613	0.010284	0.0247658
ENSG00000173535.14	TNFRSF10C	147.79	2.03266	0.207814	9.78117	1.3563e-22	2.25019e-21
ENSG00000154734.15	ADAMTS1	4210.82	2.0305	0.103201	19.6752	3.51765e-86	2.91599e-84
ENSG00000114251.14	WNT5A	438.639	2.02887	0.157257	12.9016	4.4082e-38	1.32379e-36
ENSG00000198832.10	SELENOM	206.574	2.02225	0.163221	12.3896	2.97379e-35	8.21716e-34
ENSG00000157570.11	TSPAN18	998.368	2.0187	0.586145	3.44403	0.000573103	0.00184521
ENSG00000136167.14	LCP1	2853.53	2.01853	0.0950573	21.2349	4.54531e-100	4.88805e-98
ENSG00000279196.1	AC135048.4	12.3145	2.01673	0.600805	3.35671	0.000788745	0.00246731
ENSG00000237352.3	LINC01358	49.362	2.01133	0.332995	6.04013	1.53989e-09	1.04352e-08
ENSG00000226780.1	AC244035.1	42.2248	2.01122	0.291398	6.90199	5.12807e-12	4.37241e-11
ENSG00000061337.15	LZTS1	25.9685	2.01118	0.508312	3.95657	7.60324e-05	0.00028831
ENSG00000158104.11	HPD	32.6711	2.00986	0.390731	5.14385	2.69169e-07	1.43712e-06
ENSG00000270210.1	AC104695.3	116.537	1.99801	0.28737	6.95277	3.58193e-12	3.09725e-11
ENSG00000169403.12	PTAFR	741.773	1.99698	0.149551	13.3532	1.13455e-40	3.69023e-39
ENSG00000235568.6	NFAM1	15.7286	1.99632	0.57374	3.47948	0.000502389	0.00163429
ENSG00000148344.11	PTGES	45.898	1.99463	0.433842	4.59758	4.27419e-06	1.95821e-05
ENSG00000267561.2	AC093155.3	85.4675	1.99269	0.220203	9.04931	1.43869e-19	2.00745e-18
ENSG00000164488.12	DACT2	61.8756	1.992	0.242775	8.20512	2.3037e-16	2.65181e-15
ENSG00000114805.17	PLCH1	1348.61	1.99183	0.0683174	29.1556	7.09134e-187	1.86042e-184
ENSG00000089327.14	FXYD5	2460.09	1.99155	0.0856775	23.2447	1.60958e-119	2.31489e-117
ENSG00000259881.1	AC092384.2	5.98363	1.99112	0.86931	2.29046	0.0219946	0.0481035
ENSG00000132915.11	PDE6A	164.731	1.99078	0.176631	11.2709	1.82788e-29	4.08221e-28
ENSG00000046889.19	PREX2	408.559	1.98831	0.113427	17.5294	8.54519e-69	5.41135e-67
ENSG00000175676.15	GOLGA8EP	15.7955	1.9876	0.51195	3.88242	0.000103421	0.000382566
ENSG00000197249.13	SERPINA1	3905.85	1.9871	0.0690148	28.7924	2.66962e-182	6.70888e-180
ENSG00000103089.9	FA2H	967.235	1.98545	0.157156	12.6336	1.37753e-36	3.96231e-35
ENSG00000170271.11	FAXDC2	11.8373	1.98535	0.600637	3.30541	0.000948381	0.00292566
ENSG00000276180.1	HIST1H4I	24.6454	1.98445	0.438194	4.52869	5.93504e-06	2.6634e-05
ENSG00000258818.4	RNASE4	220.829	1.98356	0.18504	10.7196	8.23338e-27	1.65597e-25
ENSG00000116663.11	FBXO6	7.70279	1.98214	0.782364	2.53353	0.011292	0.0268377
ENSG00000116985.12	BMP8B	337.811	1.97923	0.14632	13.5267	1.08757e-41	3.69866e-40
ENSG00000214049.7	UCA1	41320.5	1.97377	0.102306	19.2929	6.16753e-83	4.92453e-81
ENSG00000171617.14	ENC1	2312.31	1.9661	0.0805769	24.4003	1.69704e-131	2.68312e-129
ENSG00000154330.13	PGM5	60.7262	1.95793	0.270377	7.24147	4.43835e-13	4.08014e-12
ENSG00000279692.1	AC110285.7	30.6251	1.95661	0.332668	5.88156	4.06419e-09	2.64167e-08
ENSG00000198515.13	CNGA1	187.722	1.95565	0.226126	8.64849	5.21831e-18	6.69795e-17
ENSG00000107438.9	PDLIM1	25.1947	1.95055	0.420377	4.64001	3.48387e-06	1.6119e-05
ENSG00000196872.12	KIAA1211L	137.534	1.95009	0.206464	9.44518	3.54795e-21	5.43754e-20
ENSG00000167653.5	PSCA	208.381	1.94851	0.233712	8.33722	7.60598e-17	9.02063e-16
ENSG00000270806.2	C17orf50	59.242	1.94664	0.555675	3.50319	0.000459714	0.0015082
ENSG00000053747.16	LAMA3	49675.7	1.94553	0.132122	14.7253	4.43653e-49	1.86475e-47
ENSG00000104327.7	CALB1	12925.2	1.94483	0.129974	14.9632	1.27746e-50	5.56535e-49
ENSG00000131650.14	KREMEN2	26.931	1.9406	0.410899	4.72283	2.32588e-06	1.10592e-05
ENSG00000235387.4	SPAAR	64.9222	1.93788	0.243059	7.97286	1.55049e-15	1.68948e-14
ENSG00000234693.1	AL353653.1	4.92737	1.93488	0.836915	2.31191	0.0207824	0.0457922
ENSG00000285427.1	SOD2-OT1	51.9975	1.92942	0.325776	5.92254	3.17e-09	2.07971e-08
ENSG00000125266.7	EFNB2	907.303	1.92937	0.0824038	23.4136	3.10727e-121	4.63644e-119
ENSG00000253671.2	AC027117.1	12.7143	1.92918	0.57411	3.3603	0.000778585	0.00243808
ENSG00000127824.14	TUBA4A	5924.06	1.92839	0.0828775	23.2679	9.36386e-120	1.36313e-117
ENSG00000157423.18	HYDIN	41.1994	1.92821	0.365306	5.27835	1.30353e-07	7.21551e-07
ENSG00000211459.2	MT-RNR1	6760.66	1.92724	0.729733	2.64103	0.00826556	0.0203897
ENSG00000140545.15	MFGE8	11918.1	1.92629	0.0704699	27.3349	1.63082e-164	3.44549e-162
ENSG00000149798.5	CDC42EP2	431.996	1.92533	0.203798	9.44726	3.47829e-21	5.34368e-20
ENSG00000179930.5	ZNF648	105.723	1.92528	0.188513	10.213	1.73457e-24	3.16357e-23
ENSG00000099953.10	MMP11	166.43	1.92502	0.171561	11.2206	3.23129e-29	7.11658e-28
ENSG00000118515.11	SGK1	83.1516	1.92491	0.238006	8.08767	6.08153e-16	6.81326e-15
ENSG00000261780.2	LINC02582	7008.42	1.92433	0.056635	33.9777	4.75113e-253	2.18132e-250
ENSG00000091129.20	NRCAM	5300.44	1.92389	0.076484	25.1542	1.27142e-139	2.16813e-137
ENSG00000163879.11	DNALI1	18.9419	1.92234	0.523647	3.67106	0.000241547	0.000837817
ENSG00000111087.10	GLI1	104.346	1.92205	0.199208	9.64841	4.99221e-22	8.04753e-21
ENSG00000183535.9	COL18A1-AS1	74.4854	1.92062	0.288993	6.64589	3.01385e-11	2.40144e-10
ENSG00000260279.3	AC137932.1	5.2543	1.91624	0.831946	2.30332	0.0212608	0.0466955
ENSG00000268621.5	IGFL2-AS1	440.559	1.91578	0.107857	17.7622	1.38784e-70	9.15286e-69
ENSG00000141293.16	SKAP1	16.1967	1.91317	0.490112	3.90353	9.48001e-05	0.000353082
ENSG00000168405.17	CMAHP	8.66378	1.91261	0.706369	2.70766	0.00677591	0.0171201
ENSG00000104368.17	PLAT	915.631	1.91091	0.0968653	19.7275	1.25262e-86	1.0493e-84
ENSG00000153292.16	ADGRF1	4365.62	1.90844	0.0481921	39.6007	0	0
ENSG00000149809.14	TM7SF2	3781.75	1.90794	0.110177	17.317	3.50024e-67	2.13721e-65
ENSG00000236393.1	AC091806.1	44.1381	1.90324	0.342858	5.5511	2.83885e-08	1.69183e-07
ENSG00000272864.1	AC135803.1	6.50329	1.90182	0.747504	2.54422	0.0109521	0.0261419
ENSG00000171992.13	SYNPO	891.355	1.90004	0.13943	13.6272	2.76081e-42	9.53858e-41
ENSG00000140675.13	SLC5A2	66.0009	1.8999	0.260964	7.2803	3.33076e-13	3.0893e-12
ENSG00000273419.1	AC004877.1	62.0914	1.89156	0.299793	6.30954	2.79858e-10	2.03637e-09
ENSG00000237749.4	AL034379.1	9.88146	1.88851	0.634703	2.97542	0.00292583	0.00807623
ENSG00000198053.11	SIRPA	6857.83	1.88809	0.101476	18.6062	2.8613e-77	2.08265e-75
ENSG00000243902.6	FP325335.1	187.441	1.8842	0.261377	7.20874	5.64735e-13	5.16174e-12
ENSG00000163638.13	ADAMTS9	5705.1	1.88204	0.0853371	22.0541	8.71782e-108	1.07839e-105
ENSG00000179776.19	CDH5	336.182	1.88133	0.139781	13.4591	2.72322e-41	9.10564e-40
ENSG00000066629.17	EML1	237.683	1.87891	0.177876	10.563	4.42136e-26	8.645e-25
ENSG00000249049.1	AC074124.1	74.3336	1.87658	0.263935	7.10999	1.16051e-12	1.04001e-11
ENSG00000181104.7	F2R	919.12	1.87585	0.123401	15.2012	3.47056e-52	1.55161e-50
ENSG00000100292.17	HMOX1	1416.06	1.87436	0.0945785	19.8181	2.07904e-87	1.76637e-85
ENSG00000133958.13	UNC79	82.2724	1.87352	0.250515	7.47869	7.50646e-14	7.28789e-13
ENSG00000226979.8	LTA	21.7955	1.87057	0.491898	3.80276	0.000143095	0.000516115
ENSG00000243709.1	LEFTY1	27.8308	1.8697	0.400948	4.66319	3.11344e-06	1.45404e-05
ENSG00000049130.15	KITLG	6528.69	1.86754	0.0576734	32.3812	5.0414e-230	1.91045e-227
ENSG00000198336.9	MYL4	11.5164	1.86623	0.618577	3.01698	0.00255309	0.00716331
ENSG00000188452.14	CERKL	33.626	1.86567	0.331453	5.62878	1.81488e-08	1.10307e-07
ENSG00000125848.10	FLRT3	1534.56	1.86563	0.074423	25.068	1.11241e-138	1.87026e-136
ENSG00000172348.14	RCAN2	93.9476	1.86217	0.236842	7.8625	3.76543e-15	3.99537e-14
ENSG00000066185.13	ZMYND12	70.832	1.85771	0.24727	7.51286	5.78487e-14	5.66017e-13
ENSG00000100342.20	APOL1	14573.8	1.85748	0.141467	13.1301	2.21371e-39	6.89951e-38
ENSG00000140443.14	IGF1R	3111.96	1.85739	0.101503	18.2989	8.45049e-75	6.04033e-73
ENSG00000260903.3	XKR7	58.8384	1.85734	0.33561	5.53421	3.12632e-08	1.85482e-07
ENSG00000173917.10	HOXB2	7.36064	1.85645	0.686064	2.70594	0.00681116	0.0172001
ENSG00000119632.4	IFI27L2	720.027	1.85233	0.11063	16.7435	6.31844e-63	3.5577e-61
ENSG00000248905.8	FMN1	189.628	1.84992	0.156868	11.7929	4.24759e-32	1.05085e-30
ENSG00000261065.1	AL592146.1	6.76647	1.84456	0.730663	2.5245	0.0115863	0.0274498
ENSG00000139899.10	CBLN3	60.957	1.8423	0.24116	7.63933	2.18353e-14	2.19956e-13
ENSG00000135925.9	WNT10A	698.719	1.84177	0.104947	17.5496	5.99097e-69	3.82429e-67
ENSG00000088899.15	LZTS3	1903.73	1.83629	0.146292	12.5522	3.86534e-36	1.09467e-34
ENSG00000170873.18	MTSS1	607.26	1.83269	0.0903439	20.2857	1.71862e-91	1.57809e-89
ENSG00000107736.20	CDH23	12.4659	1.83169	0.583928	3.13684	0.00170782	0.00498991
ENSG00000094755.17	GABRP	31.1166	1.83141	0.40235	4.55179	5.31914e-06	2.40328e-05
ENSG00000174939.11	ASPHD1	27.7389	1.83097	0.346231	5.2883	1.23459e-07	6.85936e-07
ENSG00000134874.17	DZIP1	10.1046	1.82729	0.608052	3.00516	0.00265443	0.00741539
ENSG00000214814.7	FER1L6	37.5938	1.82702	0.419388	4.35639	1.32226e-05	5.6431e-05
ENSG00000170525.21	PFKFB3	14457.5	1.82368	0.0844783	21.5875	2.35258e-103	2.75321e-101
ENSG00000089356.18	FXYD3	188.826	1.82154	0.185478	9.82081	9.16026e-23	1.53039e-21
ENSG00000172575.12	RASGRP1	744.249	1.82007	0.0867858	20.972	1.18142e-97	1.21574e-95
ENSG00000224520.2	KRT8P45	9.28503	1.81676	0.696411	2.60874	0.00908754	0.0221814
ENSG00000111863.12	ADTRP	110.52	1.81619	0.235934	7.69787	1.38354e-14	1.41459e-13
ENSG00000278952.1	AP003068.4	31.9864	1.81555	0.315955	5.74625	9.12446e-09	5.72653e-08
ENSG00000116661.11	FBXO2	116.995	1.8127	0.213609	8.48605	2.13784e-17	2.64313e-16
ENSG00000117069.15	ST6GALNAC5	2157.71	1.81103	0.0619018	29.2564	3.72014e-188	9.86828e-186
ENSG00000164736.6	SOX17	5029.72	1.81092	0.107011	16.9228	3.0566e-64	1.7712e-62
ENSG00000086548.9	CEACAM6	44.8292	1.81032	0.368185	4.91688	8.79348e-07	4.40856e-06
ENSG00000255236.2	AP002992.1	18.6822	1.80804	0.428519	4.21928	2.45089e-05	0.000100365
ENSG00000243566.6	UPK3B	368.219	1.80656	0.228436	7.9084	2.60721e-15	2.80002e-14
ENSG00000170608.3	FOXA3	75.6929	1.80636	0.264127	6.839	7.97496e-12	6.68519e-11
ENSG00000120129.6	DUSP1	4210.98	1.8057	0.114494	15.7712	4.90988e-56	2.3971e-54
ENSG00000162873.14	KLHDC8A	6.00709	1.8055	0.715742	2.52256	0.0116506	0.0275938
ENSG00000124766.6	SOX4	2844.48	1.80436	0.0942629	19.1418	1.13301e-81	8.92723e-80
ENSG00000163364.9	LINC01116	60.4966	1.7997	0.391698	4.59461	4.33564e-06	1.98331e-05
ENSG00000133985.3	TTC9	1760.62	1.79949	0.0794408	22.6519	1.33474e-113	1.82089e-111
ENSG00000185669.6	SNAI3	36.6049	1.79792	0.319285	5.63107	1.79095e-08	1.08907e-07
ENSG00000134398.15	ERN2	327.617	1.79756	0.130893	13.733	6.43854e-43	2.29082e-41
ENSG00000238005.3	AL391832.2	32.0155	1.7942	0.394082	4.55286	5.29223e-06	2.39338e-05
ENSG00000228477.1	AL663070.1	9.33867	1.79317	0.69945	2.56369	0.0103567	0.0249174
ENSG00000087495.17	PHACTR3	182.027	1.79095	0.27561	6.49813	8.13236e-11	6.22681e-10
ENSG00000269888.1	AC112491.1	18.6865	1.79	0.483484	3.70228	0.000213667	0.000748837
ENSG00000101017.13	CD40	561.176	1.78919	0.114458	15.6319	4.41645e-55	2.11299e-53
ENSG00000115594.12	IL1R1	1412.65	1.77843	0.0677632	26.2447	8.2062e-152	1.55488e-149
ENSG00000280614.1	FP236383.2	38.2061	1.77827	0.719566	2.47131	0.0134619	0.0313459
ENSG00000280800.1	FP671120.4	38.2061	1.77827	0.719566	2.47131	0.0134619	0.0313459
ENSG00000260834.1	AC009055.2	520.57	1.77724	0.120033	14.8063	1.33369e-49	5.70617e-48
ENSG00000144152.13	FBLN7	121.624	1.77514	0.200984	8.83223	1.02609e-18	1.36321e-17
ENSG00000101977.21	MCF2	72.5204	1.77457	0.304262	5.83236	5.46505e-09	3.51299e-08
ENSG00000008323.15	PLEKHG6	102.234	1.77429	0.195522	9.07465	1.14047e-19	1.60068e-18
ENSG00000226306.6	NPY6R	11.7548	1.77273	0.519263	3.41394	0.000640314	0.0020437
ENSG00000265190.6	ANXA8	33.8	1.76873	0.357247	4.95101	7.38293e-07	3.74146e-06
ENSG00000185339.8	TCN2	1425.76	1.76787	0.105608	16.7398	6.71753e-63	3.77351e-61
ENSG00000090530.10	P3H2	1180.08	1.76753	0.108239	16.3298	6.05694e-60	3.1781e-58
ENSG00000139364.10	TMEM132B	135.538	1.76713	0.224213	7.88151	3.23447e-15	3.45193e-14
ENSG00000204368.6	AC245047.1	9.84849	1.76623	0.601544	2.93617	0.00332296	0.00904795
ENSG00000171791.13	BCL2	396.846	1.76599	0.110321	16.0077	1.12978e-57	5.72664e-56
ENSG00000261305.2	AC005586.2	363.954	1.76592	0.204013	8.6559	4.89059e-18	6.29083e-17
ENSG00000279536.1	AC093458.2	9.01202	1.76515	0.70862	2.49097	0.0127396	0.0299056
ENSG00000183496.6	MEX3B	149.527	1.76422	0.21586	8.17298	3.00875e-16	3.44018e-15
ENSG00000286144.1	Z97056.2	20.7406	1.76405	0.470606	3.74847	0.000177919	0.000631995
ENSG00000107796.13	ACTA2	464.314	1.76396	0.120023	14.6968	6.75447e-49	2.81916e-47
ENSG00000160179.18	ABCG1	81.8076	1.75931	0.237244	7.41562	1.21056e-13	1.15696e-12
ENSG00000159713.11	TPPP3	19.4149	1.75703	0.597124	2.94249	0.00325587	0.00888315
ENSG00000156218.13	ADAMTSL3	244.443	1.75679	0.151939	11.5625	6.38241e-31	1.51616e-29
ENSG00000179046.8	TRIML2	14.0301	1.75508	0.636499	2.7574	0.00582626	0.0149197
ENSG00000232202.1	AC098824.1	12.6925	1.75338	0.536009	3.27117	0.00107103	0.00326645
ENSG00000146072.6	TNFRSF21	6879.26	1.75156	0.0972542	18.0101	1.62207e-72	1.116e-70
ENSG00000176532.4	PRR15	1038.12	1.74326	0.112203	15.5367	1.95751e-54	9.18145e-53
ENSG00000228285.2	LYPLA2P1	10.7107	1.74155	0.680662	2.55861	0.0105092	0.0252234
ENSG00000118407.15	FILIP1	13.0797	1.73907	0.591987	2.93768	0.00330678	0.00900903
ENSG00000204934.10	ATP6V0E2-AS1	319.767	1.73783	0.142265	12.2154	2.57181e-34	6.90657e-33
ENSG00000185201.16	IFITM2	98.6996	1.73772	0.204144	8.51225	1.70588e-17	2.13227e-16
ENSG00000259663.2	AC010478.1	453.164	1.73673	0.123094	14.109	3.34176e-45	1.26236e-43
ENSG00000160285.15	LSS	12074	1.73364	0.123558	14.031	1.00725e-44	3.76325e-43
ENSG00000259291.2	ZNF710-AS1	146.671	1.72758	0.182932	9.4438	3.59496e-21	5.5052e-20
ENSG00000105825.13	TFPI2	4975.57	1.7262	0.0668316	25.8291	4.17552e-147	7.66817e-145
ENSG00000171428.14	NAT1	772.686	1.72422	0.095044	18.1413	1.50436e-73	1.05323e-71
ENSG00000169035.12	KLK7	14.4372	1.72369	0.581122	2.96614	0.00301567	0.0083002
ENSG00000101000.6	PROCR	300.195	1.72322	0.134488	12.8132	1.38317e-37	4.06673e-36
ENSG00000132698.15	RAB25	2891.84	1.72187	0.0802612	21.4533	4.25337e-102	4.78986e-100
ENSG00000108821.13	COL1A1	405.176	1.72156	0.129962	13.2466	4.71933e-40	1.51031e-38
ENSG00000181773.7	GPR3	161.75	1.72103	0.187516	9.17802	4.391e-20	6.33037e-19
ENSG00000163082.10	SGPP2	4117.8	1.72035	0.131842	13.0485	6.47864e-39	2.00092e-37
ENSG00000159733.13	ZFYVE28	112.341	1.72033	0.197595	8.70635	3.13807e-18	4.0872e-17
ENSG00000111199.10	TRPV4	72.2221	1.72027	0.272834	6.30519	2.87842e-10	2.0881e-09
ENSG00000285417.1	BX571818.1	2038.74	1.71982	0.0833316	20.6383	1.24295e-94	1.19173e-92
ENSG00000275830.1	AL355974.2	56.1183	1.71913	0.267157	6.4349	1.23552e-10	9.27283e-10
ENSG00000166592.12	RRAD	19.6385	1.71893	0.49776	3.45334	0.000553696	0.00178682
ENSG00000233155.1	HMGA1P8	12.8663	1.7188	0.506921	3.39067	0.000697219	0.0022079
ENSG00000232070.8	TMEM253	45.6977	1.71363	0.450368	3.80496	0.000141825	0.000512012
ENSG00000166963.13	MAP1A	223.628	1.71158	0.162279	10.5472	5.23543e-26	1.0195e-24
ENSG00000111799.21	COL12A1	7046.55	1.71147	0.0955681	17.9084	1.01421e-71	6.83992e-70
ENSG00000011422.12	PLAUR	5163.1	1.70597	0.0627201	27.1997	6.54778e-163	1.35932e-160
ENSG00000173546.7	CSPG4	11.1962	1.70569	0.724693	2.35367	0.018589	0.041581
ENSG00000142149.9	HUNK	59.0712	1.70259	0.255413	6.66602	2.62835e-11	2.10286e-10
ENSG00000134627.12	PIWIL4	65.4801	1.70001	0.218782	7.77034	7.82736e-15	8.1425e-14
ENSG00000273796.1	BX322562.1	166.777	1.69968	0.186295	9.12358	7.26819e-20	1.03041e-18
ENSG00000149485.18	FADS1	12993.3	1.69943	0.0418606	40.5973	0	0
ENSG00000124496.12	TRERF1	1905.75	1.69842	0.133708	12.7024	5.73392e-37	1.65929e-35
ENSG00000154736.6	ADAMTS5	42.8395	1.69768	0.283711	5.98386	2.17911e-09	1.45563e-08
ENSG00000231528.2	FAM225A	42.7964	1.69663	0.55331	3.06632	0.00216713	0.00618728
ENSG00000260704.1	LINC00543	7.19539	1.69478	0.741524	2.28554	0.022281	0.0486364
ENSG00000187942.11	LDLRAD2	65.8179	1.69366	0.447508	3.78466	0.000153919	0.000552247
ENSG00000285373.1	LINC02478	11.1869	1.69346	0.531081	3.1887	0.00142915	0.00423898
ENSG00000211816.2	TRAV38-1	10.2363	1.69273	0.63529	2.6645	0.00771019	0.0191651
ENSG00000172349.17	IL16	22.2946	1.68945	0.442886	3.81464	0.000136381	0.000494149
ENSG00000237624.1	OXCT2P1	13.4024	1.68926	0.637974	2.64785	0.00810064	0.0200207
ENSG00000165887.11	ANKRD2	2415.48	1.68721	0.0839933	20.0874	9.51669e-90	8.50942e-88
ENSG00000165084.16	C8orf34	84.0196	1.68368	0.253847	6.63265	3.29702e-11	2.62115e-10
ENSG00000053918.16	KCNQ1	185.677	1.68269	0.183773	9.15633	5.36913e-20	7.70328e-19
ENSG00000146232.16	NFKBIE	1010.08	1.68203	0.0880891	19.0947	2.79486e-81	2.19489e-79
ENSG00000276952.1	AL121772.3	9.5394	1.67993	0.728272	2.30674	0.0210694	0.046339
ENSG00000239948.2	RN7SL368P	14.1705	1.67977	0.542141	3.09841	0.00194565	0.00561266
ENSG00000103145.10	HCFC1R1	3122.94	1.67788	0.0666548	25.1726	7.99327e-140	1.37289e-137
ENSG00000204839.9	MROH6	1484.32	1.67653	0.174834	9.58929	8.86903e-22	1.41159e-20
ENSG00000196189.13	SEMA4A	660.568	1.67403	0.160918	10.403	2.40297e-25	4.53865e-24
ENSG00000214274.9	ANG	109.147	1.66847	0.178313	9.35696	8.20627e-21	1.23373e-19
ENSG00000160326.14	SLC2A6	1238.74	1.66835	0.128048	13.029	8.36438e-39	2.56672e-37
ENSG00000158825.6	CDA	378.319	1.66718	0.145251	11.4779	1.70351e-30	3.94466e-29
ENSG00000112972.15	HMGCS1	22903.5	1.66695	0.111994	14.8842	4.17415e-50	1.80206e-48
ENSG00000134871.18	COL4A2	39563.2	1.66423	0.045225	36.7989	1.92146e-296	1.27425e-293
ENSG00000258489.3	AC027013.1	30.7237	1.66367	0.325772	5.10685	3.27576e-07	1.72753e-06
ENSG00000172985.10	SH3RF3	976.871	1.66189	0.132066	12.5838	2.5927e-36	7.39522e-35
ENSG00000165801.10	ARHGEF40	1881.2	1.66081	0.112305	14.7885	1.73896e-49	7.40034e-48
ENSG00000120149.9	MSX2	629.836	1.65995	0.137507	12.0718	1.48867e-33	3.91846e-32
ENSG00000176485.11	PLA2G16	4719.51	1.65753	0.0729382	22.7251	2.53207e-114	3.49426e-112
ENSG00000261298.1	AC122134.1	36.677	1.6573	0.308829	5.36641	8.03176e-08	4.55247e-07
ENSG00000160190.14	SLC37A1	3907.98	1.65646	0.0908357	18.2357	2.68548e-74	1.89684e-72
ENSG00000189077.11	TMEM120A	1925.94	1.65514	0.0784774	21.0907	9.68115e-99	1.00929e-96
ENSG00000276075.1	AC027682.6	19.9991	1.65472	0.465836	3.55216	0.000382082	0.00127453
ENSG00000130775.16	THEMIS2	1369.53	1.65445	0.0867592	19.0694	4.53142e-81	3.5354e-79
ENSG00000014914.21	MTMR11	1228.72	1.65051	0.130836	12.6151	1.7431e-36	5.00177e-35
ENSG00000124920.13	MYRF	11338.5	1.64902	0.144274	11.4298	2.96837e-30	6.82068e-29
ENSG00000233221.6	AC133785.1	59.9152	1.64842	0.267948	6.15203	7.64982e-10	5.31507e-09
ENSG00000273297.1	AC009275.1	31.4369	1.64711	0.348845	4.72162	2.33977e-06	1.11163e-05
ENSG00000106258.15	CYP3A5	1433.17	1.64656	0.0829303	19.8547	1.00341e-87	8.61709e-86
ENSG00000129455.15	KLK8	9.63049	1.64582	0.677072	2.4308	0.0150657	0.0346045
ENSG00000236790.5	LINC00299	8.10931	1.64525	0.691979	2.37761	0.0174253	0.0392613
ENSG00000180447.7	GAS1	112.079	1.64033	0.188622	8.6964	3.42592e-18	4.44513e-17
ENSG00000164251.5	F2RL1	6538.55	1.6403	0.0786878	20.8457	1.66826e-96	1.6805e-94
ENSG00000052802.13	MSMO1	15357.8	1.63961	0.0926617	17.6945	4.61988e-70	3.00531e-68
ENSG00000129514.6	FOXA1	482.898	1.63833	0.142619	11.4875	1.5254e-30	3.54946e-29
ENSG00000065534.18	MYLK	755.121	1.63758	0.0822312	19.9143	3.05664e-88	2.65361e-86
ENSG00000267201.1	LINC01775	14.4891	1.63677	0.465739	3.51436	0.000440822	0.00145121
ENSG00000092964.18	DPYSL2	5637.19	1.63664	0.113452	14.4259	3.55838e-47	1.44232e-45
ENSG00000118785.14	SPP1	59006.2	1.63593	0.188389	8.6838	3.82749e-18	4.94735e-17
ENSG00000103044.11	HAS3	1960.96	1.6346	0.0953504	17.143	7.08519e-66	4.23939e-64
ENSG00000033327.13	GAB2	1924.48	1.63268	0.101859	16.0288	8.04478e-58	4.09512e-56
ENSG00000183246.6	RIMBP3C	47.3683	1.63236	0.602075	2.71122	0.00670352	0.0169498
ENSG00000217027.1	TPT1P4	8.17954	1.62979	0.70434	2.31392	0.0206723	0.045579
ENSG00000239732.3	TLR9	13.9547	1.62843	0.675903	2.40927	0.0159846	0.0364426
ENSG00000162174.12	ASRGL1	3941.01	1.62801	0.116916	13.9246	4.49061e-44	1.64683e-42
ENSG00000146192.15	FGD2	418.495	1.62769	0.1333	12.2107	2.72451e-34	7.30843e-33
ENSG00000132669.13	RIN2	9464.43	1.6272	0.0454423	35.8081	8.27284e-281	4.59316e-278
ENSG00000249267.6	LINC00939	124.27	1.62579	0.202593	8.02492	1.0159e-15	1.12026e-14
ENSG00000143036.17	SLC44A3	3085.46	1.62439	0.0783452	20.7338	1.71832e-95	1.67442e-93
ENSG00000153902.14	LGI4	7.22923	1.62304	0.710393	2.28471	0.0223301	0.0487208
ENSG00000015520.14	NPC1L1	106.786	1.62296	0.222528	7.29325	3.02559e-13	2.81072e-12
ENSG00000116783.15	TNNI3K	20.3989	1.62031	0.410091	3.95111	7.77892e-05	0.000294224
ENSG00000181143.15	MUC16	6054.8	1.61975	0.137397	11.7888	4.45673e-32	1.10145e-30
ENSG00000182240.16	BACE2	86.8421	1.61944	0.214084	7.56452	3.89307e-14	3.84858e-13
ENSG00000196730.13	DAPK1	6691.4	1.61743	0.0576834	28.0399	5.31017e-173	1.19599e-170
ENSG00000271755.1	AL031118.1	13.0032	1.61731	0.489109	3.30665	0.000944188	0.00291385
ENSG00000231551.8	AC245100.4	39.3298	1.61648	0.28576	5.65677	1.54251e-08	9.46436e-08
ENSG00000156140.10	ADAMTS3	391.333	1.61524	0.109347	14.7717	2.22955e-49	9.45441e-48
ENSG00000111348.9	ARHGDIB	4808.92	1.6139	0.0530253	30.4365	1.80705e-203	5.19777e-201
ENSG00000267795.5	SMIM22	58.6278	1.6132	0.243512	6.62472	3.47898e-11	2.75571e-10
ENSG00000134242.16	PTPN22	12.581	1.61257	0.576413	2.7976	0.00514839	0.0133804
ENSG00000146966.13	DENND2A	132.073	1.60976	0.185426	8.68144	3.90801e-18	5.0487e-17
ENSG00000139209.16	SLC38A4	57.2257	1.60861	0.24766	6.49523	8.29039e-11	6.33765e-10
ENSG00000258082.1	AL391832.3	16.5337	1.60806	0.452816	3.55124	0.000383421	0.00127882
ENSG00000151474.23	FRMD4A	4358.12	1.60762	0.0525534	30.5901	1.65655e-205	5.07032e-203
ENSG00000104549.12	SQLE	7681.67	1.60577	0.0492456	32.6075	3.21483e-233	1.27918e-230
ENSG00000233621.1	LINC01137	173.307	1.6053	0.151793	10.5756	3.86623e-26	7.57198e-25
ENSG00000243885.1	AC108751.4	24.5496	1.60506	0.368247	4.35865	1.30866e-05	5.59006e-05
ENSG00000236256.9	DIAPH2-AS1	45.0029	1.6044	0.294222	5.45302	4.95202e-08	2.87721e-07
ENSG00000280160.1	AC135050.7	54.7191	1.60386	0.351418	4.56398	5.01934e-06	2.27644e-05
ENSG00000139625.13	MAP3K12	311.815	1.60366	0.119228	13.4504	3.06051e-41	1.01482e-39
ENSG00000197046.11	SIGLEC15	636.789	1.6029	0.108458	14.779	2.00049e-49	8.49815e-48
ENSG00000182054.9	IDH2	3267.86	1.60156	0.0664198	24.1127	1.84068e-128	2.85353e-126
ENSG00000157399.14	ARSE	1384.69	1.60083	0.104713	15.2877	9.23591e-53	4.18403e-51
ENSG00000132437.18	DDC	579.534	1.6007	0.133622	11.9793	4.56233e-33	1.16994e-31
ENSG00000164056.11	SPRY1	8778.4	1.60014	0.111022	14.4129	4.29568e-47	1.73235e-45
ENSG00000177181.15	RIMKLA	56.0334	1.59981	0.294333	5.43538	5.46804e-08	3.16164e-07
ENSG00000167641.11	PPP1R14A	24.6915	1.59764	0.392233	4.0732	4.63713e-05	0.000182353
ENSG00000135111.16	TBX3	178.177	1.59626	0.171118	9.32838	1.07499e-20	1.60402e-19
ENSG00000166743.9	ACSM1	23.2561	1.59355	0.412865	3.85972	0.000113516	0.000416872
ENSG00000135744.8	AGT	14.2693	1.59272	0.685902	2.32208	0.0202285	0.0447536
ENSG00000174307.6	PHLDA3	19.8063	1.59209	0.436135	3.65044	0.000261788	0.000902125
ENSG00000257285.5	AL132780.1	26.7593	1.59197	0.376951	4.22328	2.40773e-05	9.87664e-05
ENSG00000163121.10	NEURL3	131.622	1.58481	0.20463	7.74477	9.57555e-15	9.88783e-14
ENSG00000074211.14	PPP2R2C	4746.74	1.58315	0.0749394	21.1258	4.61058e-99	4.91397e-97
ENSG00000101230.6	ISM1	139.389	1.5815	0.173	9.14166	6.14989e-20	8.77599e-19
ENSG00000130303.13	BST2	33.9332	1.58048	0.323854	4.88024	1.05959e-06	5.26244e-06
ENSG00000267069.1	AP005264.1	36.6492	1.58035	0.370834	4.26162	2.02953e-05	8.42659e-05
ENSG00000154451.14	GBP5	19.3993	1.58006	0.464436	3.40209	0.000668717	0.00212781
ENSG00000131015.5	ULBP2	630.638	1.57931	0.0998292	15.8201	2.26105e-56	1.11299e-54
ENSG00000188937.5	NYX	485.115	1.57819	0.121071	13.0353	7.70603e-39	2.37385e-37
ENSG00000103034.14	NDRG4	314.259	1.57738	0.157029	10.0452	9.64592e-24	1.70205e-22
ENSG00000117472.10	TSPAN1	2858.54	1.57678	0.0572367	27.5485	4.61672e-167	9.84103e-165
ENSG00000256616.3	AP002414.2	18.8382	1.57616	0.592734	2.65913	0.00783431	0.0194445
ENSG00000104081.14	BMF	105.048	1.57304	0.274205	5.73673	9.65214e-09	6.04182e-08
ENSG00000272944.1	AC079834.2	9.17704	1.57104	0.682033	2.30347	0.0212526	0.0466818
ENSG00000281162.2	LINC01127	541.137	1.56902	0.125314	12.5207	5.75043e-36	1.61893e-34
ENSG00000139055.7	ERP27	129.304	1.56718	0.166615	9.40601	5.15345e-21	7.81661e-20
ENSG00000091986.15	CCDC80	59.7426	1.56702	0.302273	5.18412	2.17032e-07	1.17042e-06
ENSG00000012171.19	SEMA3B	1439.02	1.56651	0.0937523	16.709	1.12616e-62	6.28178e-61
ENSG00000230833.1	RPEP3	9.37403	1.56616	0.584179	2.68096	0.00734107	0.0183589
ENSG00000164690.8	SHH	274.657	1.56525	0.164065	9.54046	1.42206e-21	2.24094e-20
ENSG00000155324.9	GRAMD2B	6629.2	1.56523	0.0493522	31.7156	9.47834e-221	3.32773e-218
ENSG00000251664.4	PCDHA12	1125.18	1.56447	0.0923611	16.9386	2.33677e-64	1.36401e-62
ENSG00000159784.17	FAM131B	44.7492	1.5632	0.304276	5.13744	2.78514e-07	1.48156e-06
ENSG00000126709.15	IFI6	409.18	1.56242	0.109576	14.2588	3.9526e-46	1.53438e-44
ENSG00000184515.11	BEX5	135.981	1.56228	0.311301	5.01855	5.20643e-07	2.68637e-06
ENSG00000172478.18	MAB21L4	1334.74	1.56199	0.129142	12.0952	1.11977e-33	2.95071e-32
ENSG00000187566.5	NHLRC1	83.3374	1.56146	0.24995	6.24712	4.18103e-10	2.99035e-09
ENSG00000197744.5	PTMAP2	24.984	1.56095	0.596467	2.617	0.00887059	0.0217073
ENSG00000159184.7	HOXB13	195.381	1.5607	0.191728	8.14015	3.94777e-16	4.48165e-15
ENSG00000225362.9	CT62	9.6458	1.55911	0.584619	2.66688	0.0076558	0.019047
ENSG00000121454.6	LHX4	10.3161	1.55882	0.633523	2.46055	0.0138723	0.0321728
ENSG00000184809.12	B3GALT5-AS1	11.395	1.55764	0.577834	2.69565	0.00702513	0.0176806
ENSG00000140481.15	CCDC33	230.178	1.55699	0.135063	11.5278	9.55339e-31	2.25596e-29
ENSG00000203926.5	SPANXA2	26.0956	1.55693	0.647957	2.40283	0.0162686	0.0370112
ENSG00000241978.9	AKAP2	2512.86	1.55633	0.0796882	19.5302	6.0783e-85	4.93583e-83
ENSG00000125740.14	FOSB	2805.8	1.55464	0.161671	9.61608	6.8389e-22	1.09212e-20
ENSG00000149403.12	GRIK4	11.3254	1.5517	0.52101	2.97826	0.00289894	0.00801126
ENSG00000027075.15	PRKCH	202.704	1.55125	0.190053	8.16221	3.28945e-16	3.75394e-15
ENSG00000154764.5	WNT7A	12457.4	1.54754	0.0724835	21.3503	3.87737e-101	4.28557e-99
ENSG00000109738.11	GLRB	10.6511	1.54248	0.620886	2.48432	0.01298	0.0304047
ENSG00000115419.12	GLS	25141.2	1.54241	0.0362499	42.5494	0	0
ENSG00000123700.4	KCNJ2	74.1886	1.54148	0.220937	6.97701	3.01531e-12	2.62345e-11
ENSG00000128203.7	ASPHD2	40.1502	1.53855	0.287337	5.35453	8.57773e-08	4.84583e-07
ENSG00000100490.9	CDKL1	234.213	1.53827	0.129001	11.9245	8.82217e-33	2.24542e-31
ENSG00000262198.1	AL157931.1	8.15909	1.53647	0.631346	2.43364	0.0149477	0.0343647
ENSG00000275263.1	AC135048.3	6.65588	1.53359	0.667796	2.29649	0.021648	0.0474282
ENSG00000031081.10	ARHGAP31	818.611	1.53348	0.094739	16.1864	6.29518e-59	3.27432e-57
ENSG00000147394.18	ZNF185	13853.3	1.53337	0.0592845	25.8646	1.66581e-147	3.10699e-145
ENSG00000227039.6	ITGB2-AS1	510.911	1.5333	0.106925	14.34	1.23037e-46	4.85517e-45
ENSG00000206172.8	HBA1	58.7276	1.53221	0.55479	2.76178	0.0057488	0.0147371
ENSG00000271155.1	AL161729.1	41.1362	1.53182	0.281682	5.43812	5.38456e-08	3.11639e-07
ENSG00000118257.16	NRP2	13650.5	1.53141	0.0736406	20.7957	4.73278e-96	4.66902e-94
ENSG00000197587.10	DMBX1	469.781	1.53084	0.151968	10.0734	7.2427e-24	1.28655e-22
ENSG00000283809.1	AC007326.4	78.3398	1.52967	0.308358	4.96068	7.02474e-07	3.57055e-06
ENSG00000228397.2	LINC01635	6.97158	1.52958	0.656839	2.32869	0.0198754	0.0440416
ENSG00000130208.9	APOC1	134.056	1.5289	0.22768	6.71513	1.879e-11	1.52634e-10
ENSG00000279602.1	AC109326.1	269.025	1.52878	0.122192	12.5113	6.47925e-36	1.81983e-34
ENSG00000244649.4	LINC02086	25.0673	1.52728	0.371672	4.1092	3.9703e-05	0.000157689
ENSG00000135750.14	KCNK1	3031.06	1.52568	0.0534303	28.5546	2.46177e-179	5.70604e-177
ENSG00000235314.1	LINC00957	48.8465	1.52535	0.285439	5.34388	9.09762e-08	5.12861e-07
ENSG00000198353.8	HOXC4	23.3246	1.52497	0.416279	3.66334	0.000248947	0.000861108
ENSG00000224717.1	AC098936.1	19.0087	1.51989	0.427775	3.55302	0.000380839	0.0012711
ENSG00000078900.15	TP73	252.526	1.51956	0.224119	6.78014	1.20058e-11	9.88823e-11
ENSG00000143369.15	ECM1	385.314	1.51906	0.195045	7.78825	6.79445e-15	7.09273e-14
ENSG00000235947.1	EGOT	38.9392	1.51842	0.287594	5.27974	1.29364e-07	7.17075e-07
ENSG00000183760.10	ACP7	15.3399	1.51746	0.450648	3.36729	0.0007591	0.00238332
ENSG00000006118.14	TMEM132A	2443.52	1.51641	0.131673	11.5164	1.09024e-30	2.56437e-29
ENSG00000173762.8	CD7	37.3092	1.5147	0.356055	4.25411	2.0988e-05	8.69045e-05
ENSG00000277462.2	ZNF670	2369.75	1.51293	0.0724937	20.8699	1.00576e-96	1.03054e-94
ENSG00000179388.9	EGR3	23.6123	1.51209	0.476388	3.17407	0.00150319	0.00444147
ENSG00000043355.12	ZIC2	1056.25	1.51129	0.147612	10.2382	1.33636e-24	2.44477e-23
ENSG00000150201.15	FXYD4	43.6805	1.50993	0.290174	5.20353	1.95543e-07	1.05907e-06
ENSG00000108602.18	ALDH3A1	534.925	1.50875	0.117703	12.8183	1.29557e-37	3.82329e-36
ENSG00000165863.17	C10orf82	722.147	1.50819	0.104123	14.4847	1.51463e-47	6.18123e-46
ENSG00000187726.8	DNAJB13	39.7609	1.50713	0.316196	4.76645	1.87496e-06	9.01021e-06
ENSG00000178718.6	RPP25	294.049	1.5013	0.130697	11.4868	1.53639e-30	3.57155e-29
ENSG00000228797.2	FAM207BP	11.7087	1.50044	0.520141	2.88468	0.0039181	0.0104902
ENSG00000285053.1	TBCE	601.466	1.50037	0.241523	6.21212	5.22745e-10	3.70877e-09
ENSG00000023445.14	BIRC3	4367.23	1.50035	0.089815	16.7049	1.20651e-62	6.71424e-61
ENSG00000142871.17	CCN1	37935	1.49951	0.0398744	37.6058	0	1.2901e-306
ENSG00000221845.4	C7orf65	9.34894	1.49863	0.574214	2.60988	0.00905728	0.0221143
ENSG00000169991.11	IFFO2	2696.58	1.49821	0.0788606	18.9983	1.76271e-80	1.35752e-78
ENSG00000249240.2	AC069368.1	40.4816	1.49761	0.391184	3.82839	0.000128985	0.000469428
ENSG00000107984.10	DKK1	795.914	1.49722	0.0843266	17.7551	1.57509e-70	1.03307e-68
ENSG00000240065.8	PSMB9	2327.11	1.4966	0.0747867	20.0116	4.3655e-89	3.86007e-87
ENSG00000278493.1	AC039056.2	24.0445	1.49657	0.403742	3.70673	0.000209949	0.000736782
ENSG00000236056.1	GAPDHP14	58.3008	1.49562	0.298643	5.00803	5.49896e-07	2.829e-06
ENSG00000162004.17	CCDC78	24.3769	1.49447	0.394278	3.79039	0.000150408	0.000540465
ENSG00000253311.2	LINC01847	19.1971	1.49429	0.578672	2.58228	0.00981494	0.0237697
ENSG00000183779.7	ZNF703	925.688	1.49356	0.181361	8.23528	1.79135e-16	2.07504e-15
ENSG00000125798.14	FOXA2	168.999	1.492	0.14732	10.1276	4.16717e-24	7.47461e-23
ENSG00000003400.14	CASP10	234.229	1.48992	0.16401	9.08436	1.04312e-19	1.46923e-18
ENSG00000079385.22	CEACAM1	160.279	1.48682	0.183135	8.11871	4.71157e-16	5.3209e-15
ENSG00000095596.12	CYP26A1	59.9838	1.48601	0.336314	4.4185	9.93868e-06	4.32433e-05
ENSG00000235105.1	AL356968.2	14.0681	1.48547	0.577333	2.57298	0.0100828	0.0243565
ENSG00000171234.14	UGT2B7	2913.2	1.48439	0.075495	19.6622	4.54983e-86	3.75857e-84
ENSG00000272173.1	U47924.2	46.4818	1.48033	0.254794	5.80991	6.25057e-09	3.98787e-08
ENSG00000036530.8	CYP46A1	56.4577	1.48018	0.266211	5.56017	2.6951e-08	1.60817e-07
ENSG00000115363.14	EVA1A	609.204	1.47785	0.103243	14.3143	1.78267e-46	6.97695e-45
ENSG00000032444.16	PNPLA6	6212.87	1.47737	0.135711	10.8861	1.34257e-27	2.8067e-26
ENSG00000268628.2	AL121761.1	19.0265	1.47715	0.474678	3.11191	0.00185882	0.00538628
ENSG00000166825.14	ANPEP	9.85867	1.47632	0.628411	2.34929	0.0188093	0.0419832
ENSG00000203546.7	AL139353.1	20.5065	1.47392	0.416972	3.53482	0.000408049	0.00135246
ENSG00000213866.3	YBX1P10	119.519	1.47333	0.38009	3.87627	0.000106069	0.000391572
ENSG00000159239.13	AC005041.1	19.0532	1.47166	0.576562	2.55247	0.0106961	0.0256051
ENSG00000253898.1	LINC01419	24.6311	1.47061	0.416161	3.53376	0.000409695	0.00135754
ENSG00000109929.10	SC5D	12681.6	1.468	0.0540126	27.1789	1.15404e-162	2.33488e-160
ENSG00000257989.1	AC078864.1	13.9654	1.46771	0.472891	3.1037	0.00191119	0.00552261
ENSG00000142798.20	HSPG2	96200.2	1.46764	0.170678	8.5989	8.04831e-18	1.02151e-16
ENSG00000165029.16	ABCA1	72.8488	1.46694	0.36443	4.02531	5.68999e-05	0.000220417
ENSG00000135973.2	GPR45	17.72	1.46675	0.461003	3.18165	0.00146437	0.00433589
ENSG00000206075.14	SERPINB5	369.358	1.4662	0.116743	12.5592	3.53825e-36	1.00442e-34
ENSG00000265763.4	ZNF488	668.706	1.46572	0.162644	9.01183	2.02651e-19	2.81585e-18
ENSG00000102359.7	SRPX2	27.9971	1.46562	0.420148	3.48835	0.00048601	0.00158684
ENSG00000197208.6	SLC22A4	15.6819	1.46531	0.563693	2.59948	0.00933646	0.0227193
ENSG00000125378.16	BMP4	206.064	1.46517	0.186486	7.85672	3.94321e-15	4.18215e-14
ENSG00000118194.19	TNNT2	166.165	1.46509	0.149297	9.81324	9.87473e-23	1.6486e-21
ENSG00000257859.1	CASC18	46.3347	1.46451	0.27433	5.33848	9.37291e-08	5.27881e-07
ENSG00000270761.1	AL355353.1	22.8541	1.46312	0.425567	3.43805	0.000585921	0.00188217
ENSG00000164418.20	GRIK2	11.091	1.46055	0.513713	2.84312	0.00446737	0.0117863
ENSG00000180525.12	PRR26	246.162	1.45965	0.117812	12.3897	2.9724e-35	8.21716e-34
ENSG00000170500.12	LONRF2	1083.89	1.45963	0.0886434	16.4663	6.41208e-61	3.45557e-59
ENSG00000260971.4	AC119674.1	8.40268	1.4522	0.585553	2.48006	0.0131361	0.0307041
ENSG00000085117.12	CD82	728.385	1.45089	0.108115	13.42	4.61971e-41	1.52969e-39
ENSG00000168502.17	MTCL1	6574.18	1.44789	0.0469909	30.8122	1.79718e-208	5.6455e-206
ENSG00000149557.13	FEZ1	19.911	1.44646	0.446405	3.24023	0.00119432	0.00360563
ENSG00000115255.11	REEP6	1056.7	1.44421	0.135227	10.6799	1.26418e-26	2.5256e-25
ENSG00000150636.17	CCDC102B	86.3835	1.44396	0.268735	5.37316	7.73696e-08	4.39477e-07
ENSG00000167508.12	MVD	7235.85	1.44369	0.0836956	17.2493	1.13196e-66	6.84164e-65
ENSG00000057252.13	SOAT1	5350.83	1.44321	0.0677637	21.2977	1.1928e-100	1.30031e-98
ENSG00000132196.14	HSD17B7	2578.16	1.44223	0.058815	24.5214	8.73114e-133	1.38965e-130
ENSG00000167291.16	TBC1D16	2389.98	1.44167	0.135181	10.6647	1.48818e-26	2.96815e-25
ENSG00000074047.21	GLI2	2093.46	1.44051	0.153639	9.37598	6.85337e-21	1.03359e-19
ENSG00000279118.1	AC093535.2	384.616	1.43884	0.210471	6.83629	8.12732e-12	6.80574e-11
ENSG00000116133.13	DHCR24	35396.4	1.43862	0.105114	13.6862	1.2269e-42	4.31384e-41
ENSG00000170423.12	KRT78	11.916	1.43862	0.501308	2.86973	0.00410828	0.0109392
ENSG00000132274.16	TRIM22	16.8729	1.43779	0.446885	3.21737	0.00129371	0.00387433
ENSG00000234807.6	LINC01135	25.4395	1.43661	0.396985	3.61879	0.000295978	0.00100989
ENSG00000198835.4	GJC2	107.458	1.43446	0.21916	6.54528	5.93841e-11	4.60304e-10
ENSG00000163874.11	ZC3H12A	1893.57	1.43427	0.127937	11.2108	3.61058e-29	7.92999e-28
ENSG00000117228.10	GBP1	1240.82	1.43199	0.199094	7.19253	6.36009e-13	5.79766e-12
ENSG00000276600.5	RAB7B	108.22	1.43149	0.203057	7.04968	1.79335e-12	1.58396e-11
ENSG00000067064.11	IDI1	13078.9	1.43082	0.142698	10.0269	1.16103e-23	2.03512e-22
ENSG00000198074.10	AKR1B10	39.3665	1.43058	0.312432	4.57884	4.67553e-06	2.12738e-05
ENSG00000026297.15	RNASET2	5194.71	1.42495	0.133796	10.6501	1.74095e-26	3.45212e-25
ENSG00000274322.1	AL136531.2	61.7344	1.4249	0.343098	4.15305	3.28077e-05	0.000132105
ENSG00000128298.17	BAIAP2L2	2674.54	1.4248	0.112326	12.6845	7.20722e-37	2.08311e-35
ENSG00000128218.8	VPREB3	51.1019	1.42469	0.308362	4.62017	3.83426e-06	1.76444e-05
ENSG00000236078.1	LINC01447	17.0907	1.42451	0.508278	2.80263	0.00506876	0.0132051
ENSG00000237862.1	Z94160.1	127.605	1.42193	0.224041	6.34674	2.19919e-10	1.61202e-09
ENSG00000189056.14	RELN	93.2702	1.42114	0.200542	7.08651	1.37538e-12	1.22659e-11
ENSG00000276649.1	AL117335.1	133.048	1.42103	0.194262	7.31501	2.57358e-13	2.40759e-12
ENSG00000120738.8	EGR1	25273.9	1.41971	0.111222	12.7647	2.58188e-37	7.52622e-36
ENSG00000111674.9	ENO2	4683.86	1.41934	0.0839685	16.9032	4.25996e-64	2.46252e-62
ENSG00000117834.12	SLC5A9	22.3732	1.41896	0.376235	3.77147	0.000162289	0.000580447
ENSG00000204610.13	TRIM15	87.8845	1.41689	0.218106	6.49635	8.22895e-11	6.2927e-10
ENSG00000143375.15	CGN	5889.47	1.40751	0.0990573	14.2091	8.04781e-46	3.10393e-44
ENSG00000197099.8	AC068631.1	11.6335	1.40746	0.562097	2.50395	0.0122816	0.0289306
ENSG00000154556.18	SORBS2	5159.63	1.40521	0.0751625	18.6956	5.37337e-78	3.92305e-76
ENSG00000177606.6	JUN	7066.13	1.40016	0.0583333	24.0027	2.60411e-127	4.011e-125
ENSG00000164626.9	KCNK5	2159.25	1.39998	0.133	10.5262	6.54554e-26	1.27151e-24
ENSG00000251284.2	AC111000.5	42.8623	1.39968	0.302213	4.63142	3.63165e-06	1.67666e-05
ENSG00000129116.19	PALLD	9169.97	1.39834	0.0651757	21.4549	4.10623e-102	4.64608e-100
ENSG00000168453.15	HR	540.345	1.39724	0.163875	8.52629	1.51113e-17	1.89479e-16
ENSG00000164520.11	RAET1E	17.4693	1.39649	0.422293	3.30692	0.000943261	0.00291174
ENSG00000131746.13	TNS4	19453.3	1.39427	0.138948	10.0345	1.07527e-23	1.88897e-22
ENSG00000227507.2	LTB	84.9586	1.39402	0.220464	6.32314	2.56302e-10	1.87181e-09
ENSG00000137868.19	STRA6	1136.83	1.3937	0.160393	8.68924	3.64887e-18	4.72158e-17
ENSG00000229065.1	AL354893.2	8.89217	1.39369	0.596159	2.33778	0.0193988	0.0430896
ENSG00000115844.11	DLX2	130.282	1.38944	0.312592	4.44491	8.79302e-06	3.85891e-05
ENSG00000198892.6	SHISA4	340.168	1.38834	0.138531	10.0218	1.22239e-23	2.13955e-22
ENSG00000150667.8	FSIP1	33.4988	1.38821	0.353688	3.92496	8.67443e-05	0.00032526
ENSG00000196511.14	TPK1	243.94	1.38522	0.140505	9.85883	6.27791e-23	1.05921e-21
ENSG00000265992.1	ESRG	43.8209	1.38241	0.284242	4.86349	1.15336e-06	5.69263e-06
ENSG00000182871.15	COL18A1	47640	1.38064	0.0976705	14.1357	2.28918e-45	8.73033e-44
ENSG00000180764.13	PIPSL	15.0266	1.3794	0.465915	2.96063	0.00307008	0.00842979
ENSG00000137440.4	FGFBP1	5061	1.37893	0.122672	11.2408	2.57167e-29	5.69537e-28
ENSG00000256977.12	LIMS3	61.6294	1.37854	0.302559	4.55627	5.20704e-06	2.35933e-05
ENSG00000145949.10	MYLK4	109.139	1.37783	0.200747	6.86352	6.71835e-12	5.68168e-11
ENSG00000214530.9	STARD10	895.965	1.3777	0.0936572	14.71	5.55934e-49	2.32848e-47
ENSG00000167617.3	CDC42EP5	166.232	1.37702	0.14413	9.55396	1.2483e-21	1.97233e-20
ENSG00000167755.15	KLK6	1151.86	1.37687	0.118835	11.5864	4.83161e-31	1.1535e-29
ENSG00000163395.16	IGFN1	43.0451	1.37613	0.369351	3.72581	0.000194685	0.000686749
ENSG00000165495.16	PKNOX2	18.7668	1.37408	0.448913	3.06091	0.00220669	0.00628369
ENSG00000074657.13	ZNF532	512.074	1.37338	0.0947899	14.4886	1.42942e-47	5.85353e-46
ENSG00000254806.5	SYS1-DBNDD2	36.2018	1.37147	0.449904	3.04837	0.00230086	0.00653091
ENSG00000184274.3	LINC00315	21.5707	1.37129	0.454095	3.01983	0.0025292	0.00710294
ENSG00000115738.10	ID2	14091.5	1.37074	0.0533704	25.6836	1.78312e-145	3.17687e-143
ENSG00000213648.10	SULT1A4	892.052	1.36854	0.135227	10.1204	4.48763e-24	8.02529e-23
ENSG00000166997.8	CNPY4	115.352	1.36782	0.212763	6.42885	1.28575e-10	9.63467e-10
ENSG00000141448.9	GATA6	482.326	1.36781	0.168065	8.13858	3.99947e-16	4.53819e-15
ENSG00000047648.22	ARHGAP6	513.507	1.36757	0.100283	13.6371	2.41072e-42	8.35319e-41
ENSG00000176919.12	C8G	34.3963	1.36664	0.303586	4.50165	6.74268e-06	3.00775e-05
ENSG00000084710.14	EFR3B	131.04	1.36487	0.256493	5.32127	1.03047e-07	5.78313e-07
ENSG00000137507.11	LRRC32	66.0632	1.36478	0.258123	5.28732	1.24119e-07	6.89443e-07
ENSG00000143842.15	SOX13	5261.62	1.36421	0.142926	9.54485	1.36302e-21	2.14931e-20
ENSG00000127528.5	KLF2	653.749	1.3637	0.18314	7.44623	9.60438e-14	9.24949e-13
ENSG00000142156.14	COL6A1	1797.64	1.36365	0.0965555	14.1229	2.74316e-45	1.03953e-43
ENSG00000150961.15	SEC24D	4706.9	1.36305	0.0889955	15.3159	5.98915e-53	2.71835e-51
ENSG00000134824.14	FADS2	3046.54	1.36197	0.129524	10.5152	7.35375e-26	1.42503e-24
ENSG00000163606.11	CD200R1	11.6927	1.36078	0.537076	2.53369	0.0112869	0.0268283
ENSG00000118503.15	TNFAIP3	1246.51	1.35981	0.0693003	19.622	1.00354e-85	8.23313e-84
ENSG00000078804.13	TP53INP2	557.021	1.35776	0.156937	8.65165	5.07582e-18	6.51856e-17
ENSG00000260088.1	AL445483.1	15.3899	1.35618	0.54737	2.47763	0.0132259	0.0308717
ENSG00000101846.6	STS	13822.3	1.35581	0.0537075	25.2444	1.30648e-140	2.26021e-138
ENSG00000125864.14	BFSP1	1142.44	1.35472	0.236019	5.7399	9.47352e-09	5.93624e-08
ENSG00000117385.15	P3H1	2355.8	1.35471	0.0580339	23.3434	1.60927e-120	2.37158e-118
ENSG00000158887.16	MPZ	38.0511	1.35427	0.307122	4.40954	1.0359e-05	4.49412e-05
ENSG00000151388.11	ADAMTS12	140.122	1.35358	0.163973	8.25488	1.52059e-16	1.76827e-15
ENSG00000164128.7	NPY1R	89.3105	1.35198	0.193159	6.99928	2.57283e-12	2.25078e-11
ENSG00000054277.14	OPN3	1945.26	1.35021	0.0994985	13.5701	6.02297e-42	2.06598e-40
ENSG00000069702.11	TGFBR3	2926.22	1.34996	0.0931767	14.4882	1.43947e-47	5.88456e-46
ENSG00000116791.14	CRYZ	8266.85	1.34983	0.164987	8.18141	2.80539e-16	3.2169e-15
ENSG00000151366.13	NDUFC2	8794.02	1.34957	0.0437667	30.8355	8.76707e-209	2.79073e-206
ENSG00000260630.6	SNAI3-AS1	850.655	1.34895	0.131957	10.2226	1.57002e-24	2.86784e-23
ENSG00000157193.16	LRP8	5659.13	1.34823	0.0425353	31.6967	1.72648e-220	5.97363e-218
ENSG00000084207.16	GSTP1	39666.6	1.3482	0.0478745	28.1611	1.75393e-174	3.98794e-172
ENSG00000110876.9	SELPLG	125.919	1.34546	0.19593	6.86707	6.5534e-12	5.55005e-11
ENSG00000175602.3	CCDC85B	100.471	1.34476	0.215915	6.22819	4.71858e-10	3.35972e-09
ENSG00000188761.13	BCL2L15	107.734	1.3441	0.191345	7.02451	2.14823e-12	1.88763e-11
ENSG00000010310.9	GIPR	161.069	1.3439	0.139713	9.61903	6.64557e-22	1.06267e-20
ENSG00000174007.8	CEP19	564.856	1.34275	0.201146	6.67552	2.46353e-11	1.97895e-10
ENSG00000101493.11	ZNF516	1601.98	1.34191	0.107583	12.4732	1.04551e-35	2.90915e-34
ENSG00000227258.5	SMIM2-AS1	63.411	1.34053	0.274734	4.87939	1.06416e-06	5.28184e-06
ENSG00000267121.5	AC008105.3	11.0386	1.33946	0.516942	2.59112	0.00956634	0.0232336
ENSG00000139926.15	FRMD6	1276.28	1.3391	0.0648169	20.6597	7.98756e-95	7.72044e-93
ENSG00000050344.9	NFE2L3	1129.79	1.33746	0.143749	9.30412	1.351e-20	2.00334e-19
ENSG00000232453.6	AC105277.1	45.8329	1.33733	0.275398	4.85599	1.19787e-06	5.8965e-06
ENSG00000092841.18	MYL6	30110.1	1.33655	0.254385	5.25403	1.48809e-07	8.19721e-07
ENSG00000172367.16	PDZD3	27.5045	1.33548	0.348635	3.8306	0.000127832	0.000465506
ENSG00000205426.10	KRT81	126.609	1.33476	0.185385	7.19998	6.02225e-13	5.49389e-12
ENSG00000169047.5	IRS1	6016.15	1.3346	0.131228	10.17	2.698e-24	4.87601e-23
ENSG00000259727.1	AC103740.2	64.9835	1.33348	0.27348	4.87596	1.08279e-06	5.36877e-06
ENSG00000172175.14	MALT1	6254.48	1.33307	0.0887646	15.0181	5.58887e-51	2.44823e-49
ENSG00000285547.1	AL133500.1	80.5817	1.33208	0.394172	3.37944	0.000726345	0.00228891
ENSG00000214182.5	PTMAP5	107.358	1.33126	0.343048	3.88069	0.000104163	0.000385188
ENSG00000278973.1	AC073592.2	54.1778	1.33114	0.286306	4.64935	3.32982e-06	1.54722e-05
ENSG00000186862.19	PDZD7	223.219	1.32896	0.154601	8.59604	8.2512e-18	1.0467e-16
ENSG00000171522.6	PTGER4	77.6483	1.32856	0.217844	6.0987	1.06935e-09	7.3382e-09
ENSG00000225259.4	ST13P6	323.561	1.32847	0.331851	4.00319	6.24928e-05	0.000240715
ENSG00000163520.14	FBLN2	47.9587	1.32844	0.312274	4.2541	2.0989e-05	8.69045e-05
ENSG00000147852.16	VLDLR	3324.9	1.32698	0.11832	11.2152	3.43222e-29	7.5452e-28
ENSG00000184005.11	ST6GALNAC3	138.986	1.32695	0.155076	8.55678	1.16068e-17	1.46477e-16
ENSG00000271447.6	MMP28	22.612	1.32688	0.570276	2.32674	0.019979	0.0442454
ENSG00000272822.1	AC073610.3	100.41	1.32639	0.244016	5.43567	5.45919e-08	3.15729e-07
ENSG00000206532.2	AC117402.1	21.9543	1.32627	0.388305	3.41553	0.000636569	0.00203365
ENSG00000137270.11	GCM1	27.2985	1.32384	0.342406	3.86628	0.000110507	0.000406634
ENSG00000074966.11	TXK	239.525	1.32339	0.158212	8.36471	6.02613e-17	7.2078e-16
ENSG00000285816.1	AP000944.2	969.003	1.32306	0.16437	8.04928	8.32839e-16	9.248e-15
ENSG00000233932.6	CTXN2	18.5007	1.32294	0.517913	2.55437	0.0106379	0.0254887
ENSG00000165434.8	PGM2L1	1217.7	1.32211	0.0995039	13.2871	2.75172e-40	8.82991e-39
ENSG00000240541.2	TM4SF1-AS1	22.1425	1.32127	0.357134	3.69964	0.000215903	0.00075601
ENSG00000100336.17	APOL4	23.9269	1.32102	0.45593	2.89741	0.0037626	0.0101147
ENSG00000161381.14	PLXDC1	36.2991	1.31956	0.30539	4.32091	1.55387e-05	6.55888e-05
ENSG00000166578.10	IQCD	126.125	1.31935	0.221872	5.94644	2.74036e-09	1.81178e-08
ENSG00000182179.13	UBA7	849.024	1.31883	0.109737	12.0181	2.85352e-33	7.42912e-32
ENSG00000114315.4	HES1	3370.9	1.31709	0.0527038	24.9904	7.77114e-138	1.2974e-135
ENSG00000139318.8	DUSP6	6225.8	1.31691	0.0936466	14.0626	6.4471e-45	2.42391e-43
ENSG00000152078.10	TMEM56	10029.6	1.31656	0.109671	12.0046	3.35912e-33	8.68859e-32
ENSG00000223786.1	AL357507.1	34.3866	1.31596	0.345719	3.80645	0.000140978	0.000509415
ENSG00000234996.4	AC098934.2	65.8968	1.31596	0.269322	4.88618	1.02813e-06	5.11368e-06
ENSG00000279117.1	AP001972.5	415.743	1.31418	0.177874	7.38827	1.48752e-13	1.41205e-12
ENSG00000185551.15	NR2F2	9123	1.31354	0.0910644	14.4242	3.64235e-47	1.47386e-45
ENSG00000111335.12	OAS2	30.506	1.31308	0.361295	3.63437	0.000278664	0.000954494
ENSG00000111678.11	C12orf57	1550.53	1.31195	0.0937174	13.999	1.58015e-44	5.87607e-43
ENSG00000186480.13	INSIG1	15443.1	1.31038	0.0858564	15.2625	1.35918e-52	6.12245e-51
ENSG00000164403.14	SHROOM1	34.6737	1.31025	0.303202	4.32138	1.5506e-05	6.54624e-05
ENSG00000180767.9	CHST13	71.17	1.30914	0.315851	4.14479	3.40125e-05	0.000136473
ENSG00000177706.9	FAM20C	1703.66	1.30844	0.106903	12.2396	1.91069e-34	5.166e-33
ENSG00000168702.17	LRP1B	13.043	1.3082	0.493604	2.65031	0.00804172	0.0198951
ENSG00000168135.4	KCNJ4	564.652	1.30794	0.136427	9.58712	9.05772e-22	1.44067e-20
ENSG00000144057.15	ST6GAL2	754.312	1.3074	0.136895	9.55038	1.29224e-21	2.03906e-20
ENSG00000102996.5	MMP15	3349.15	1.30665	0.143951	9.07706	1.11543e-19	1.56738e-18
ENSG00000167972.14	ABCA3	3733.65	1.30479	0.140297	9.30022	1.40159e-20	2.07578e-19
ENSG00000116544.12	DLGAP3	21.4047	1.30402	0.410486	3.17676	0.00148931	0.00440375
ENSG00000185345.21	PRKN	309.652	1.3035	0.128327	10.1576	3.0645e-24	5.52583e-23
ENSG00000130270.16	ATP8B3	877.948	1.30295	0.143595	9.0738	1.14934e-19	1.61218e-18
ENSG00000248538.7	AC022784.1	239.651	1.3027	0.16726	7.78845	6.78383e-15	7.08498e-14
ENSG00000163462.18	TRIM46	34.6773	1.30146	0.360074	3.61441	0.000301028	0.00102571
ENSG00000167779.9	IGFBP6	8137.35	1.30116	0.0636103	20.4552	5.39783e-93	5.11381e-91
ENSG00000162438.11	CTRC	13.3171	1.30102	0.53556	2.42928	0.0151289	0.0347396
ENSG00000275793.1	RIMBP3	161.35	1.30068	0.26745	4.86328	1.15457e-06	5.69626e-06
ENSG00000101049.15	SGK2	1164.11	1.30039	0.0846923	15.3542	3.31822e-53	1.51471e-51
ENSG00000180332.6	KCTD4	15.258	1.29795	0.443659	2.92555	0.00343843	0.00931453
ENSG00000183317.17	EPHA10	20.5687	1.29592	0.397538	3.25985	0.00111469	0.00338707
ENSG00000176723.10	ZNF843	181.566	1.29571	0.154431	8.39023	4.85203e-17	5.84446e-16
ENSG00000156675.15	RAB11FIP1	17631.3	1.29536	0.0613244	21.123	4.88591e-99	5.18428e-97
ENSG00000106333.13	PCOLCE	116.019	1.29469	0.171903	7.5315	5.01623e-14	4.92222e-13
ENSG00000276116.2	FUT8-AS1	66.1002	1.29465	0.282906	4.57626	4.73358e-06	2.15297e-05
ENSG00000244242.2	IFITM10	231.879	1.29423	0.224338	5.76912	7.96884e-09	5.03169e-08
ENSG00000117394.21	SLC2A1	29702	1.2928	0.110269	11.7241	9.5938e-32	2.34675e-30
ENSG00000253293.5	HOXA10	146.581	1.29138	0.196509	6.57159	4.97798e-11	3.87999e-10
ENSG00000255471.1	AP001528.2	33.2774	1.29004	0.32652	3.95088	7.78655e-05	0.000294466
ENSG00000257849.1	AC012038.2	34.4047	1.28868	0.378428	3.40534	0.000660821	0.00210465
ENSG00000158292.7	GPR153	13.4449	1.2886	0.546465	2.35807	0.0183702	0.0411571
ENSG00000127399.15	LRRC61	3227.15	1.28835	0.157589	8.17539	2.94905e-16	3.37353e-15
ENSG00000160752.14	FDPS	22856.7	1.28832	0.112519	11.4498	2.35664e-30	5.4255e-29
ENSG00000224514.2	LINC00620	24.4491	1.28612	0.377454	3.40736	0.000655942	0.00208995
ENSG00000139985.6	ADAM21	41.7141	1.2832	0.308186	4.16372	3.13099e-05	0.000126373
ENSG00000113924.12	HGD	3394.35	1.2825	0.0821251	15.6164	5.63148e-55	2.68355e-53
ENSG00000196154.12	S100A4	25387.1	1.28202	0.16653	7.69846	1.3772e-14	1.40871e-13
ENSG00000165949.12	IFI27	65.1982	1.28187	0.227039	5.64603	1.64198e-08	1.0036e-07
ENSG00000156966.7	B3GNT7	58.3827	1.2817	0.308018	4.16111	3.16706e-05	0.000127742
ENSG00000109107.14	ALDOC	881.795	1.28118	0.0770358	16.6309	4.16036e-62	2.28858e-60
ENSG00000160209.19	PDXK	46707.9	1.28012	0.114727	11.158	6.547e-29	1.41836e-27
ENSG00000272024.1	AC064807.4	33.4493	1.27857	0.42952	2.97675	0.00291325	0.00804708
ENSG00000144481.17	TRPM8	502.6	1.2753	0.0858615	14.853	6.6547e-50	2.85745e-48
ENSG00000171385.9	KCND3	25.0345	1.27448	0.442275	2.88165	0.00395597	0.0105797
ENSG00000113448.19	PDE4D	104.881	1.27411	0.169113	7.53408	4.91778e-14	4.8276e-13
ENSG00000167191.12	GPRC5B	274.652	1.27376	0.178453	7.13779	9.48429e-13	8.55737e-12
ENSG00000216866.5	RPS2P55	23.981	1.27043	0.381675	3.32857	0.00087294	0.00271079
ENSG00000152104.12	PTPN14	49613.7	1.27018	0.0745658	17.0343	4.57051e-65	2.69423e-63
ENSG00000196782.12	MAML3	197.06	1.26975	0.12813	9.90986	3.77165e-23	6.43634e-22
ENSG00000001630.17	CYP51A1	31753.3	1.26864	0.0565677	22.4269	2.15079e-111	2.8369e-109
ENSG00000223387.6	LINC02068	62.9667	1.26748	0.230389	5.50146	3.76658e-08	2.21486e-07
ENSG00000231789.2	PIK3CD-AS2	52.5944	1.26606	0.275824	4.59011	4.43007e-06	2.02225e-05
ENSG00000215483.10	LINC00598	481.634	1.26599	0.106299	11.9097	1.05375e-32	2.66779e-31
ENSG00000275322.1	AC103746.1	59.6186	1.26319	0.234808	5.37968	7.46178e-08	4.24654e-07
ENSG00000279605.1	AC067930.5	215.013	1.26318	0.168805	7.48306	7.26135e-14	7.05853e-13
ENSG00000179363.7	TMEM31	16.1129	1.26309	0.455498	2.77299	0.00555447	0.0142988
ENSG00000106538.10	RARRES2	1833.24	1.2614	0.130571	9.66069	4.42889e-22	7.1685e-21
ENSG00000113161.16	HMGCR	15120.7	1.26118	0.0979138	12.8806	5.79158e-38	1.73486e-36
ENSG00000174684.7	B4GAT1	1268.05	1.2579	0.0805658	15.6133	5.91297e-55	2.81208e-53
ENSG00000231057.3	AC096637.2	10.6063	1.25752	0.539308	2.33173	0.019715	0.0437308
ENSG00000284948.1	AC107959.4	286.74	1.25657	0.132004	9.51922	1.74489e-21	2.72984e-20
ENSG00000274600.1	RIMBP3B	105.476	1.25645	0.306463	4.09983	4.13458e-05	0.000163778
ENSG00000241095.1	CYP51A1P1	71.9044	1.25579	0.208366	6.02685	1.67189e-09	1.12977e-08
ENSG00000158246.8	TENT5B	301.104	1.25456	0.177223	7.079	1.45201e-12	1.29252e-11
ENSG00000106025.8	TSPAN12	1242.69	1.25442	0.0743884	16.8631	8.4099e-64	4.79184e-62
ENSG00000240006.1	LINC02004	28.1975	1.25397	0.40388	3.1048	0.00190407	0.0055047
ENSG00000075426.12	FOSL2	14599.4	1.25301	0.139383	8.98975	2.478e-19	3.42955e-18
ENSG00000273026.1	AL358472.3	53.0299	1.2525	0.277592	4.51203	6.42092e-06	2.87066e-05
ENSG00000095932.6	SMIM24	14.6427	1.24957	0.483056	2.58681	0.00968702	0.0234957
ENSG00000119636.16	BBOF1	322.338	1.24822	0.163774	7.62161	2.50524e-14	2.51303e-13
ENSG00000123080.11	CDKN2C	1218.93	1.24602	0.0738885	16.8635	8.34807e-64	4.76798e-62
ENSG00000267737.1	AC087645.2	55.9441	1.24509	0.242235	5.14002	2.74711e-07	1.46427e-06
ENSG00000184305.15	CCSER1	48.8664	1.24393	0.235429	5.28368	1.26611e-07	7.02632e-07
ENSG00000267073.1	AC005256.1	49.5519	1.24291	0.271365	4.5802	4.64536e-06	2.11526e-05
ENSG00000234869.1	AL021392.1	28.8258	1.24208	0.337794	3.67703	0.000235969	0.000820497
ENSG00000169946.14	ZFPM2	46.4548	1.24198	0.352683	3.52152	0.000429084	0.00141491
ENSG00000234975.6	FTH1P2	208.043	1.24126	0.229474	5.40914	6.33264e-08	3.63427e-07
ENSG00000254285.3	KRT8P3	130.322	1.2409	0.244659	5.07194	3.93782e-07	2.0612e-06
ENSG00000102854.16	MSLN	849.498	1.23984	0.143427	8.64437	5.41014e-18	6.94044e-17
ENSG00000183072.10	NKX2-5	824.906	1.23895	0.114577	10.8133	2.97807e-27	6.09242e-26
ENSG00000163293.12	NIPAL1	1821.04	1.23825	0.0721061	17.1726	4.25663e-66	2.56623e-64
ENSG00000260342.2	AC138811.2	28.9921	1.23778	0.412786	2.9986	0.00271227	0.00755311
ENSG00000112541.14	PDE10A	10.7546	1.23746	0.523155	2.36538	0.0180114	0.040448
ENSG00000054793.13	ATP9A	2819.47	1.23582	0.0989784	12.4858	8.9245e-36	2.49489e-34
ENSG00000134013.15	LOXL2	192.45	1.23581	0.165845	7.45158	9.22315e-14	8.88953e-13
ENSG00000116183.11	PAPPA2	108.318	1.23579	0.194244	6.36204	1.99094e-10	1.46342e-09
ENSG00000167705.12	RILP	75.1975	1.23477	0.243048	5.08034	3.76765e-07	1.97516e-06
ENSG00000131069.20	ACSS2	4829.54	1.23411	0.0811467	15.2083	3.11302e-52	1.39438e-50
ENSG00000108244.16	KRT23	297.786	1.23366	0.207097	5.95691	2.57045e-09	1.70463e-08
ENSG00000254837.2	AP001372.2	412.808	1.23358	0.212576	5.803	6.51374e-09	4.14691e-08
ENSG00000162552.15	WNT4	17.3086	1.23194	0.494401	2.49178	0.0127105	0.0298465
ENSG00000259330.2	INAFM2	721.005	1.23186	0.119651	10.2955	7.38569e-25	1.36475e-23
ENSG00000168329.13	CX3CR1	37.2804	1.23082	0.336662	3.65596	0.000256221	0.000883962
ENSG00000071575.11	TRIB2	5933.86	1.23035	0.0691912	17.7819	9.75563e-71	6.45169e-69
ENSG00000204055.4	AL158151.1	51.5595	1.22807	0.266442	4.60913	4.04352e-06	1.85751e-05
ENSG00000160678.11	S100A1	3328.81	1.22732	0.0647011	18.9691	3.07134e-80	2.33519e-78
ENSG00000275216.2	AL161431.1	17343.5	1.22669	0.14515	8.45121	2.88301e-17	3.5315e-16
ENSG00000143079.15	CTTNBP2NL	4554.82	1.22665	0.0772776	15.8733	9.69439e-57	4.82175e-55
ENSG00000159314.11	ARHGAP27	9316.89	1.22642	0.120347	10.1907	2.18103e-24	3.9597e-23
ENSG00000096088.16	PGC	18.7628	1.2253	0.408466	2.99977	0.00270186	0.00752937
ENSG00000151023.17	ENKUR	38.0276	1.22483	0.346142	3.53852	0.00040238	0.00133608
ENSG00000260260.1	SNHG19	138.361	1.22307	0.212293	5.76123	8.35017e-09	5.26134e-08
ENSG00000137731.14	FXYD2	5561.31	1.22291	0.0780206	15.6742	2.27227e-55	1.09814e-53
ENSG00000130675.15	MNX1	620.277	1.22284	0.110262	11.0903	1.39852e-28	3.00524e-27
ENSG00000239713.9	APOBEC3G	13.4504	1.2221	0.475055	2.57254	0.0100955	0.0243824
ENSG00000250917.1	AL035458.2	19.6015	1.22164	0.476576	2.56336	0.0103665	0.0249334
ENSG00000198721.12	ECI2	1733.84	1.22162	0.190708	6.40574	1.49643e-10	1.11573e-09
ENSG00000155465.18	SLC7A7	423.148	1.22128	0.120406	10.143	3.55858e-24	6.40222e-23
ENSG00000283959.1	AP002851.1	59.7636	1.22036	0.277839	4.39231	1.12151e-05	4.83827e-05
ENSG00000103024.7	NME3	436.492	1.21984	0.103668	11.7668	5.78471e-32	1.42376e-30
ENSG00000112576.12	CCND3	6215.55	1.21882	0.123131	9.89857	4.22289e-23	7.18071e-22
ENSG00000128918.15	ALDH1A2	315.573	1.21878	0.110725	11.0073	3.52428e-28	7.49899e-27
ENSG00000183778.17	B3GALT5	11871.7	1.21869	0.12958	9.40495	5.20554e-21	7.8906e-20
ENSG00000062038.14	CDH3	59.4027	1.21824	0.237944	5.11987	3.0574e-07	1.61702e-06
ENSG00000198873.11	GRK5	76.9967	1.21711	0.217415	5.59808	2.16739e-08	1.30536e-07
ENSG00000041515.16	MYO16	94.4534	1.21708	0.204971	5.93784	2.888e-09	1.90306e-08
ENSG00000119227.8	PIGZ	301.981	1.21602	0.166575	7.30013	2.87494e-13	2.67901e-12
ENSG00000128591.15	FLNC	46.3789	1.21531	0.370877	3.27685	0.00104971	0.00321003
ENSG00000011201.12	ANOS1	486.153	1.21368	0.09468	12.8187	1.28774e-37	3.80489e-36
ENSG00000170421.12	KRT8	62423.1	1.21362	0.0372416	32.5878	6.10632e-233	2.38987e-230
ENSG00000169894.18	MUC3A	246.958	1.21336	0.189438	6.40503	1.50336e-10	1.12055e-09
ENSG00000123342.16	MMP19	65.9337	1.21335	0.278255	4.36056	1.2973e-05	5.5475e-05
ENSG00000179627.10	AL590327.1	571.381	1.21006	0.157546	7.68066	1.58267e-14	1.60991e-13
ENSG00000184925.12	LCN12	254.044	1.20972	0.143667	8.42028	3.75586e-17	4.55859e-16
ENSG00000198610.11	AKR1C4	12.4645	1.20941	0.479839	2.52045	0.0117204	0.02774
ENSG00000243660.10	ZNF487	194.801	1.20929	0.210087	5.75613	8.60635e-09	5.41703e-08
ENSG00000158555.15	GDPD5	2793.36	1.20742	0.142887	8.4502	2.90814e-17	3.56046e-16
ENSG00000260418.1	AL023284.4	77.5459	1.20673	0.209826	5.75108	8.86776e-09	5.57569e-08
ENSG00000166897.15	ELFN2	12010.8	1.20653	0.135383	8.912	5.01213e-19	6.79497e-18
ENSG00000039523.20	RIPOR1	12215.2	1.20566	0.149023	8.0904	5.94671e-16	6.67161e-15
ENSG00000224810.1	AL355482.1	23.0013	1.20517	0.392026	3.07421	0.00211062	0.00604546
ENSG00000130294.16	KIF1A	23.7528	1.20433	0.438962	2.74359	0.00607722	0.0155124
ENSG00000153822.13	KCNJ16	924.96	1.20429	0.0873871	13.7811	3.314e-43	1.19334e-41
ENSG00000124102.5	PI3	19.3932	1.20401	0.419259	2.87175	0.00408202	0.0108754
ENSG00000268942.2	CKS1BP3	19.5453	1.20252	0.48881	2.46009	0.01389	0.0322015
ENSG00000185015.8	CA13	1945.06	1.20217	0.109724	10.9564	6.19252e-28	1.30948e-26
ENSG00000162636.16	FAM102B	2108.58	1.20163	0.0641679	18.7264	3.01635e-78	2.21576e-76
ENSG00000108960.9	MMD	1752.98	1.20143	0.113167	10.6165	2.49852e-26	4.91347e-25
ENSG00000181744.8	DIPK2A	3250.58	1.20103	0.0984827	12.1953	3.29221e-34	8.81146e-33
ENSG00000101670.12	LIPG	4316.55	1.19962	0.0775722	15.4646	6.01377e-54	2.78242e-52
ENSG00000248588.2	AC008517.1	18.9435	1.19962	0.503637	2.38191	0.0172231	0.0388643
ENSG00000129595.13	EPB41L4A	3134.38	1.1991	0.0531099	22.5777	7.18432e-113	9.74537e-111
ENSG00000109846.8	CRYAB	38.7614	1.19899	0.304784	3.93388	8.35853e-05	0.000314379
ENSG00000228262.9	LINC01320	199.595	1.19893	0.134051	8.94381	3.75969e-19	5.14967e-18
ENSG00000115306.16	SPTBN1	98579.7	1.1968	0.11472	10.4323	1.76528e-25	3.36884e-24
ENSG00000170899.11	GSTA4	63.3995	1.19634	0.217846	5.49167	3.98156e-08	2.33552e-07
ENSG00000123892.12	RAB38	22.9567	1.19625	0.470212	2.54407	0.0109569	0.0261506
ENSG00000231851.5	AC104655.1	12.5745	1.19399	0.481524	2.47961	0.0131528	0.0307341
ENSG00000100784.12	RPS6KA5	2511.37	1.19134	0.0593914	20.0591	1.68175e-89	1.49814e-87
ENSG00000162620.16	LRRIQ3	221.682	1.19077	0.237183	5.02046	5.15489e-07	2.6615e-06
ENSG00000143479.16	DYRK3	347.084	1.189	0.10912	10.8963	1.20019e-27	2.51786e-26
ENSG00000055163.20	CYFIP2	1557.81	1.18858	0.0714741	16.6295	4.26229e-62	2.33926e-60
ENSG00000105290.12	APLP1	608.162	1.18619	0.110555	10.7294	7.41059e-27	1.49426e-25
ENSG00000143816.8	WNT9A	243.004	1.18604	0.184821	6.41725	1.38755e-10	1.03714e-09
ENSG00000057294.14	PKP2	7454.09	1.18597	0.0446077	26.5866	9.69756e-156	1.88227e-153
ENSG00000069424.14	KCNAB2	692.178	1.18578	0.106918	11.0905	1.39456e-28	2.99944e-27
ENSG00000113211.5	PCDHB6	43.5976	1.18487	0.274161	4.32179	1.54771e-05	6.53519e-05
ENSG00000149489.8	ROM1	22.3315	1.18247	0.37677	3.13845	0.00169844	0.00496492
ENSG00000090006.17	LTBP4	1081.18	1.18199	0.149465	7.90816	2.6122e-15	2.80412e-14
ENSG00000240370.6	RPL13P5	298.716	1.18178	0.117598	10.0493	9.25097e-24	1.63477e-22
ENSG00000201098.1	RNY1	89.6472	1.1812	0.389042	3.03616	0.00239609	0.00677215
ENSG00000225643.1	AL606491.1	12.7936	1.18051	0.504835	2.33841	0.0193658	0.0430342
ENSG00000188707.6	ZBED6CL	1901.75	1.18047	0.10095	11.6936	1.37423e-31	3.34438e-30
ENSG00000176678.5	FOXL1	156.016	1.17973	0.160554	7.34788	2.01369e-13	1.8942e-12
ENSG00000231256.7	CFAP97D1	24.4875	1.17821	0.400095	2.94483	0.00323136	0.00882368
ENSG00000273062.1	AL449106.1	43.8863	1.17592	0.254501	4.62051	3.82802e-06	1.76225e-05
ENSG00000139289.13	PHLDA1	17911.6	1.17528	0.0906821	12.9604	2.05199e-38	6.20903e-37
ENSG00000135776.5	ABCB10	2112.19	1.1746	0.0608184	19.3133	4.15113e-83	3.32564e-81
ENSG00000225526.4	MKRN2OS	292.676	1.17378	0.193445	6.06778	1.29689e-09	8.83113e-09
ENSG00000100596.6	SPTLC2	10087.7	1.17372	0.0520933	22.5311	2.05822e-112	2.76055e-110
ENSG00000140564.12	FURIN	10338.3	1.17275	0.135779	8.63714	5.76374e-18	7.37425e-17
ENSG00000127325.19	BEST3	300.083	1.17093	0.149598	7.82718	4.9892e-15	5.25417e-14
ENSG00000247317.3	LY6E-DT	52.2589	1.16902	0.274956	4.25165	2.12202e-05	8.77858e-05
ENSG00000242697.2	RPL5P12	27.7101	1.16861	0.355505	3.28719	0.00101194	0.00310329
ENSG00000167996.16	FTH1	388573	1.16729	0.0797585	14.6353	1.67275e-48	6.9092e-47
ENSG00000165895.19	ARHGAP42	917.372	1.1669	0.0910381	12.8177	1.30551e-37	3.84786e-36
ENSG00000168124.2	OR1F1	21.8727	1.16653	0.429034	2.71897	0.00654857	0.0166055
ENSG00000132000.13	PODNL1	57.7312	1.16632	0.388864	2.9993	0.002706	0.00753741
ENSG00000145936.9	KCNMB1	28.1588	1.1661	0.328526	3.54949	0.000385984	0.00128683
ENSG00000110921.14	MVK	2662.56	1.16576	0.0881205	13.2291	5.95645e-40	1.89859e-38
ENSG00000204613.11	TRIM10	57.4348	1.16568	0.251656	4.63203	3.62089e-06	1.67205e-05
ENSG00000229656.6	ITGB1-DT	74.3194	1.16487	0.195073	5.97147	2.35122e-09	1.56577e-08
ENSG00000149257.14	SERPINH1	16867.2	1.16295	0.0848569	13.7048	9.4967e-43	3.35391e-41
ENSG00000137558.9	PI15	37.3832	1.1626	0.274901	4.22915	2.3458e-05	9.6448e-05
ENSG00000110697.13	PITPNM1	6718.24	1.16178	0.131879	8.80941	1.25808e-18	1.66864e-17
ENSG00000109971.14	HSPA8	120819	1.16165	0.141868	8.18826	2.65031e-16	3.04346e-15
ENSG00000143061.17	IGSF3	4563.47	1.1615	0.103512	11.2209	3.21876e-29	7.09554e-28
ENSG00000106804.7	C5	1637.31	1.16055	0.110693	10.4844	1.01884e-25	1.96477e-24
ENSG00000268744.1	AC008758.4	44.2503	1.16001	0.342949	3.38245	0.000718435	0.00226787
ENSG00000219507.4	FTH1P8	314.307	1.1569	0.239101	4.83852	1.30813e-06	6.41409e-06
ENSG00000145901.15	TNIP1	11621.5	1.15576	0.0388008	29.7869	5.77225e-195	1.56598e-192
ENSG00000166035.11	LIPC	270.96	1.15568	0.146643	7.88087	3.25122e-15	3.46671e-14
ENSG00000111671.9	SPSB2	354.695	1.15424	0.117131	9.8543	6.5674e-23	1.10416e-21
ENSG00000168765.17	GSTM4	1253.85	1.15242	0.0893758	12.8941	4.86151e-38	1.45809e-36
ENSG00000016082.15	ISL1	857.771	1.15174	0.0888885	12.9571	2.14073e-38	6.46933e-37
ENSG00000157388.17	CACNA1D	254.23	1.15156	0.126469	9.10545	8.59062e-20	1.21356e-18
ENSG00000125910.5	S1PR4	20.8689	1.1507	0.483341	2.38072	0.017279	0.0389794
ENSG00000280422.1	AC115284.2	19.4803	1.14893	0.505041	2.27492	0.0229108	0.0498108
ENSG00000165655.17	ZNF503	1326.71	1.1487	0.126913	9.05114	1.41478e-19	1.97638e-18
ENSG00000143198.13	MGST3	4737.9	1.1474	0.059848	19.1719	6.36026e-82	5.04468e-80
ENSG00000166317.12	SYNPO2L	37.3334	1.14646	0.366925	3.12449	0.00178112	0.00518694
ENSG00000138030.13	KHK	408.98	1.14555	0.113187	10.1209	4.46456e-24	7.99002e-23
ENSG00000214796.8	AC098934.1	47.3387	1.14518	0.330023	3.47	0.000520457	0.00168732
ENSG00000122877.16	EGR2	43.9709	1.14499	0.29543	3.87568	0.000106327	0.000392465
ENSG00000107968.10	MAP3K8	733.338	1.14288	0.0834472	13.6958	1.07514e-42	3.78582e-41
ENSG00000162711.17	NLRP3	35.1288	1.14222	0.401732	2.84324	0.00446579	0.0117834
ENSG00000278915.1	AC005609.3	31.9887	1.1417	0.381699	2.99111	0.00277965	0.00771463
ENSG00000204758.7	AC008429.1	342.116	1.14148	0.114378	9.97988	1.86694e-23	3.24392e-22
ENSG00000168631.12	MUCL3	249.182	1.13959	0.175249	6.50268	7.89029e-11	6.04922e-10
ENSG00000133935.6	ERG28	5920.32	1.13941	0.10717	10.6318	2.12044e-26	4.1872e-25
ENSG00000188277.9	C15orf62	182.288	1.13925	0.143378	7.94583	1.92901e-15	2.08953e-14
ENSG00000010404.18	IDS	9761.86	1.13827	0.128168	8.88103	6.62463e-19	8.91023e-18
ENSG00000243635.1	AC091804.1	30.8856	1.13776	0.40402	2.8161	0.00486102	0.0127085
ENSG00000134198.10	TSPAN2	117.151	1.13763	0.199476	5.70311	1.17642e-08	7.29501e-08
ENSG00000151090.18	THRB	4984.03	1.13754	0.0508569	22.3674	8.17455e-111	1.06644e-108
ENSG00000145476.16	CYP4V2	6823.62	1.13516	0.0484287	23.4398	1.67876e-121	2.53663e-119
ENSG00000101213.7	PTK6	1653.11	1.13329	0.104181	10.878	1.46741e-27	3.05697e-26
ENSG00000269226.7	TMSB15B	77.5855	1.13218	0.222695	5.08398	3.69608e-07	1.9402e-06
ENSG00000170442.11	KRT86	170.031	1.1306	0.176679	6.39921	1.5618e-10	1.16157e-09
ENSG00000203645.2	LINC00501	36.7369	1.13041	0.329563	3.43003	0.000603511	0.00193655
ENSG00000018280.17	SLC11A1	12.517	1.1297	0.488488	2.31265	0.0207419	0.0457156
ENSG00000125733.18	TRIP10	5214.43	1.12961	0.114555	9.86091	6.14895e-23	1.03966e-21
ENSG00000100385.14	IL2RB	29.3382	1.12829	0.351618	3.20886	0.00133263	0.00397988
ENSG00000242574.9	HLA-DMB	563.574	1.12827	0.0864695	13.0482	6.50502e-39	2.00647e-37
ENSG00000102243.13	VGLL1	87.0426	1.12785	0.261934	4.30585	1.66348e-05	6.98821e-05
ENSG00000264278.1	ZNF236-DT	195.316	1.12729	0.195042	5.77973	7.48213e-09	4.73815e-08
ENSG00000135378.4	PRRG4	4173.58	1.127	0.0879175	12.8189	1.28581e-37	3.8039e-36
ENSG00000118804.8	STBD1	681.811	1.12514	0.132543	8.48884	2.08712e-17	2.58444e-16
ENSG00000033170.16	FUT8	3376.04	1.12471	0.116395	9.66291	4.33374e-22	7.01925e-21
ENSG00000231167.3	YBX1P2	25.6449	1.12449	0.333749	3.36926	0.000753695	0.00236759
ENSG00000278611.1	ZNF426-DT	17.127	1.12239	0.4773	2.35153	0.0186963	0.0417739
ENSG00000064042.18	LIMCH1	16946.4	1.12172	0.167334	6.70349	2.03494e-11	1.64736e-10
ENSG00000225774.2	SIRPAP1	10.5344	1.11999	0.487797	2.29601	0.0216753	0.0474793
ENSG00000139567.12	ACVRL1	32.4509	1.11986	0.389177	2.87752	0.00400816	0.0106989
ENSG00000197712.12	FAM114A1	4136.41	1.11966	0.0550811	20.3274	7.35386e-92	6.83136e-90
ENSG00000229644.6	NAMPTP1	289.214	1.11903	0.357191	3.13286	0.00173112	0.00505304
ENSG00000237090.1	AL512353.3	17.6252	1.11888	0.412235	2.71418	0.00664395	0.0168081
ENSG00000224861.1	YBX1P1	100.444	1.11812	0.333915	3.34852	0.000812444	0.0025348
ENSG00000065357.20	DGKA	267.724	1.11777	0.14722	7.59255	3.13679e-14	3.12292e-13
ENSG00000262668.2	AJ003147.2	28.8839	1.11697	0.36398	3.06878	0.00214933	0.0061416
ENSG00000175147.12	TMEM51-AS1	588.084	1.11459	0.107006	10.4161	2.09262e-25	3.97132e-24
ENSG00000272449.2	AL139246.5	40.893	1.11445	0.265014	4.20525	2.60788e-05	0.000106374
ENSG00000164307.13	ERAP1	2995.21	1.11325	0.0672553	16.5526	1.53396e-61	8.38026e-60
ENSG00000131788.16	PIAS3	3260.31	1.11222	0.12446	8.93633	4.02326e-19	5.50122e-18
ENSG00000260159.1	AC091304.2	193.911	1.11216	0.239687	4.64003	3.48357e-06	1.6119e-05
ENSG00000111077.17	TNS2	546.473	1.11184	0.15478	7.18338	6.8009e-13	6.18768e-12
ENSG00000113441.16	LNPEP	9848.41	1.11086	0.0791565	14.0337	9.69494e-45	3.62785e-43
ENSG00000135519.8	KCNH3	29.1666	1.11072	0.346817	3.20262	0.00136183	0.00405896
ENSG00000126458.4	RRAS	4329.05	1.10899	0.105413	10.5204	6.95831e-26	1.34949e-24
ENSG00000247121.6	AC009126.1	48.5154	1.10808	0.321016	3.4518	0.000556867	0.00179609
ENSG00000147383.11	NSDHL	2311.01	1.10738	0.0881639	12.5605	3.48326e-36	9.89993e-35
ENSG00000105875.14	WDR91	1096.45	1.10709	0.0801247	13.8171	2.00962e-43	7.25833e-42
ENSG00000260992.1	DOCK9-DT	32.2119	1.10694	0.344589	3.21234	0.00131659	0.0039374
ENSG00000262655.4	SPON1	35189.4	1.10611	0.0429525	25.752	3.05792e-146	5.53066e-144
ENSG00000139178.11	C1RL	41.041	1.10599	0.273668	4.04137	5.31403e-05	0.000207164
ENSG00000182175.14	RGMA	50.7996	1.10599	0.372682	2.96765	0.00300083	0.0082651
ENSG00000188641.13	DPYD	1128.37	1.10523	0.123026	8.98373	2.61732e-19	3.614e-18
ENSG00000155629.15	PIK3AP1	1975.4	1.1049	0.0655579	16.8538	9.84218e-64	5.59457e-62
ENSG00000079931.15	MOXD1	28.7994	1.10476	0.347021	3.18354	0.00145486	0.0043104
ENSG00000085662.14	AKR1B1	6275.21	1.10194	0.051109	21.5607	4.2052e-103	4.87354e-101
ENSG00000149639.15	SOGA1	4277.7	1.10151	0.140973	7.8136	5.55753e-15	5.83981e-14
ENSG00000128228.5	SDF2L1	1268.62	1.10056	0.0631908	17.4164	6.19244e-68	3.83995e-66
ENSG00000139865.16	TTC6	43.1592	1.10013	0.284772	3.8632	0.00011191	0.000411353
ENSG00000137959.16	IFI44L	23.6301	1.09856	0.353384	3.10867	0.00187929	0.00543899
ENSG00000157483.8	MYO1E	15888.6	1.09812	0.0968634	11.3368	8.62375e-30	1.94413e-28
ENSG00000248593.3	DSTNP2	246.197	1.09791	0.182097	6.02926	1.6471e-09	1.11365e-08
ENSG00000240250.3	RN7SL541P	21.6369	1.0973	0.405422	2.70656	0.00679837	0.0171714
ENSG00000212724.3	KRTAP2-3	416.162	1.0971	0.158718	6.91228	4.76927e-12	4.08106e-11
ENSG00000117525.14	F3	34993.2	1.09555	0.0875996	12.5064	6.8889e-36	1.93035e-34
ENSG00000153283.12	CD96	149.546	1.09539	0.150267	7.28963	3.10817e-13	2.88621e-12
ENSG00000172893.15	DHCR7	20235.4	1.09448	0.107531	10.1783	2.479e-24	4.49382e-23
ENSG00000268041.2	AC010616.1	57.0509	1.0944	0.282533	3.87354	0.000107265	0.000395618
ENSG00000050438.17	SLC4A8	29.1194	1.09348	0.337887	3.23623	0.00121119	0.00365054
ENSG00000183780.13	SLC35F3	132.659	1.09329	0.178785	6.11513	9.64767e-10	6.64729e-09
ENSG00000147155.11	EBP	8076.68	1.09221	0.0540574	20.2046	8.91756e-91	8.06431e-89
ENSG00000124664.11	SPDEF	32.8372	1.09122	0.31009	3.51904	0.000433107	0.00142699
ENSG00000105880.7	DLX5	83.911	1.09103	0.223901	4.87282	1.10017e-06	5.44703e-06
ENSG00000110446.11	SLC15A3	24.1226	1.09093	0.460903	2.36694	0.0179357	0.0403048
ENSG00000272414.6	FAM47E-STBD1	460.247	1.09082	0.219564	4.96809	6.76161e-07	3.44855e-06
ENSG00000113273.17	ARSB	1368.31	1.09043	0.0931691	11.7038	1.21892e-31	2.97247e-30
ENSG00000152137.6	HSPB8	108.543	1.08986	0.199088	5.47425	4.39377e-08	2.5666e-07
ENSG00000188672.18	RHCE	26.2844	1.08865	0.388118	2.80495	0.00503248	0.0131192
ENSG00000074527.12	NTN4	3950.25	1.08756	0.0658413	16.5179	2.72926e-61	1.48424e-59
ENSG00000110002.15	VWA5A	180.156	1.08738	0.133952	8.11767	4.75206e-16	5.3641e-15
ENSG00000141854.9	MISP3	285.018	1.08734	0.116498	9.33357	1.02361e-20	1.52831e-19
ENSG00000186723.4	AC114267.1	408.543	1.08603	0.11791	9.2107	3.24001e-20	4.71946e-19
ENSG00000196972.9	SMIM10L2B	29.6109	1.08513	0.385284	2.81643	0.00485608	0.0127009
ENSG00000074590.13	NUAK1	2405.85	1.08374	0.0608806	17.801	6.94183e-71	4.61641e-69
ENSG00000179403.12	VWA1	1034.43	1.08161	0.123026	8.79173	1.47279e-18	1.94584e-17
ENSG00000148734.7	NPFFR1	14.8301	1.0803	0.447517	2.41398	0.0157794	0.0360748
ENSG00000132470.14	ITGB4	68055.8	1.07919	0.145643	7.40982	1.26471e-13	1.20678e-12
ENSG00000125170.11	DOK4	3843.26	1.07896	0.0785956	13.7279	6.90754e-43	2.45038e-41
ENSG00000124942.14	AHNAK	248024	1.07808	0.131776	8.1812	2.81031e-16	3.22099e-15
ENSG00000248243.1	LINC02014	75.916	1.07778	0.205949	5.23324	1.66566e-07	9.10973e-07
ENSG00000075618.18	FSCN1	12360	1.07712	0.132095	8.15415	3.51654e-16	4.00352e-15
ENSG00000079459.13	FDFT1	23701.2	1.07671	0.094428	11.4024	4.06526e-30	9.30529e-29
ENSG00000109705.7	NKX3-2	79.8572	1.07665	0.243663	4.41859	9.93492e-06	4.32348e-05
ENSG00000237264.4	FTH1P11	53.9529	1.07539	0.292686	3.67419	0.000238601	0.000828321
ENSG00000282885.1	AL627171.2	40.32	1.07502	0.260929	4.11997	3.7892e-05	0.000151049
ENSG00000197728.11	RPS26	12040.1	1.07501	0.100003	10.7498	5.94142e-27	1.20412e-25
ENSG00000255153.1	TOLLIP-AS1	30.777	1.07455	0.342355	3.13869	0.00169704	0.00496204
ENSG00000143537.13	ADAM15	7405.31	1.07379	0.119073	9.0179	1.91734e-19	2.66751e-18
ENSG00000059377.17	TBXAS1	108.065	1.07378	0.166184	6.46136	1.03763e-10	7.85927e-10
ENSG00000204388.7	HSPA1B	10854.7	1.07291	0.0615479	17.4322	4.70287e-68	2.92387e-66
ENSG00000185338.5	SOCS1	70.387	1.07252	0.247765	4.32877	1.49943e-05	6.34709e-05
ENSG00000228412.8	AL022068.1	58.6423	1.07209	0.264848	4.04795	5.16686e-05	0.000201888
ENSG00000143590.14	EFNA3	269.012	1.07131	0.163773	6.54139	6.09494e-11	4.71519e-10
ENSG00000101187.16	SLCO4A1	4938.88	1.07113	0.141298	7.58069	3.43733e-14	3.41076e-13
ENSG00000144802.11	NFKBIZ	2224.29	1.0704	0.0540024	19.8213	1.9486e-87	1.66146e-85
ENSG00000205352.11	PRR13	9760.56	1.0702	0.0790803	13.533	9.98078e-42	3.39916e-40
ENSG00000090776.6	EFNB1	6396.6	1.06993	0.120647	8.86825	7.43072e-19	9.96634e-18
ENSG00000163155.12	LYSMD1	319.272	1.06963	0.126301	8.46888	2.47758e-17	3.04896e-16
ENSG00000153923.10	CLCA3P	28.2601	1.06958	0.423888	2.52327	0.0116268	0.0275403
ENSG00000234155.1	LINC02535	1063.54	1.06947	0.0800336	13.3628	9.97669e-41	3.25387e-39
ENSG00000230097.2	ME2P1	13.2316	1.06896	0.442969	2.41317	0.0158143	0.0361188
ENSG00000273356.1	LINC02019	417.346	1.06883	0.116386	9.18347	4.17414e-20	6.0396e-19
ENSG00000137486.17	ARRB1	2194.93	1.06873	0.116414	9.18045	4.29297e-20	6.20402e-19
ENSG00000125868.16	DSTN	23172.8	1.06792	0.144096	7.41119	1.2517e-13	1.19532e-12
ENSG00000273002.1	AL355388.2	130.981	1.06674	0.156075	6.83481	8.21129e-12	6.87123e-11
ENSG00000137965.11	IFI44	199.784	1.06647	0.25812	4.13167	3.60141e-05	0.000144068
ENSG00000285338.1	AC091564.7	20.8143	1.06627	0.415768	2.56458	0.0103302	0.0248613
ENSG00000160050.14	CCDC28B	45.7932	1.06518	0.27841	3.82592	0.000130286	0.000474007
ENSG00000235162.8	C12orf75	11460.4	1.06418	0.103008	10.331	5.10124e-25	9.49976e-24
ENSG00000246877.1	DNM1P35	71.0451	1.06174	0.26001	4.08347	4.43687e-05	0.000175026
ENSG00000185813.10	PCYT2	4559.02	1.06121	0.0946917	11.207	3.76728e-29	8.25896e-28
ENSG00000107551.21	RASSF4	232.262	1.05965	0.134942	7.85264	4.0737e-15	4.31288e-14
ENSG00000158352.15	SHROOM4	189.477	1.05825	0.158712	6.66775	2.5975e-11	2.08096e-10
ENSG00000095383.20	TBC1D2	11772.3	1.05665	0.117462	8.99565	2.34845e-19	3.25403e-18
ENSG00000186790.6	FOXE3	21.1632	1.0564	0.401644	2.63019	0.00853363	0.0209752
ENSG00000139508.14	SLC46A3	161.102	1.05619	0.189564	5.57165	2.52335e-08	1.50946e-07
ENSG00000071246.11	VASH1	1305.85	1.05596	0.101092	10.4456	1.5356e-25	2.94228e-24
ENSG00000285966.1	AC007686.4	19.7812	1.0549	0.377132	2.79716	0.00515538	0.0133972
ENSG00000275552.1	AC243965.2	34.585	1.05338	0.306222	3.43991	0.000581911	0.00187004
ENSG00000232346.1	Z74021.1	39.7656	1.05169	0.429237	2.45013	0.0142804	0.032988
ENSG00000254438.1	AC022240.1	80.0287	1.05169	0.254885	4.12613	3.6892e-05	0.00014726
ENSG00000143570.18	SLC39A1	17114.4	1.05161	0.0760089	13.8353	1.55976e-43	5.65065e-42
ENSG00000269959.1	SPACA6P-AS	78.6595	1.05028	0.22693	4.62821	3.68843e-06	1.70061e-05
ENSG00000178977.3	LINC00324	90.4752	1.04989	0.239087	4.39125	1.127e-05	4.8602e-05
ENSG00000153234.14	NR4A2	676.239	1.04955	0.105535	9.94501	2.65148e-23	4.56392e-22
ENSG00000275410.5	HNF1B	5008.48	1.04592	0.11732	8.91512	4.87285e-19	6.61367e-18
ENSG00000119655.10	NPC2	5305.09	1.04533	0.0416735	25.0838	7.47853e-139	1.26626e-136
ENSG00000172602.11	RND1	143.184	1.04469	0.156389	6.68005	2.38856e-11	1.92326e-10
ENSG00000177469.13	CAVIN1	1981.26	1.04272	0.0618939	16.8468	1.10689e-63	6.27691e-62
ENSG00000064199.6	SPA17	1008.31	1.04174	0.0877685	11.8692	1.71176e-32	4.29721e-31
ENSG00000255050.1	AC067930.4	41.1227	1.04155	0.334577	3.11304	0.00185173	0.00537121
ENSG00000125637.15	PSD4	2506.87	1.04108	0.127091	8.19162	2.57737e-16	2.96254e-15
ENSG00000237149.5	ZNF503-AS2	109.757	1.04106	0.20343	5.11756	3.09518e-07	1.63664e-06
ENSG00000170745.12	KCNS3	1187.24	1.03863	0.0816571	12.7194	4.61673e-37	1.34087e-35
ENSG00000065978.19	YBX1	62115.4	1.03851	0.190195	5.46022	4.75537e-08	2.76902e-07
ENSG00000179085.7	DPM3	1166.5	1.0383	0.127802	8.12424	4.50164e-16	5.09346e-15
ENSG00000175773.13	AP002986.1	33.3403	1.03598	0.329094	3.14796	0.00164413	0.00482388
ENSG00000163171.7	CDC42EP3	10210.8	1.0354	0.0884279	11.709	1.1462e-31	2.79798e-30
ENSG00000163898.10	LIPH	3171.25	1.03537	0.0545201	18.9907	2.03644e-80	1.56328e-78
ENSG00000254454.2	RCC2P6	28.7464	1.03485	0.376161	2.75109	0.00593969	0.0151938
ENSG00000124743.6	KLHL31	394.329	1.03477	0.101722	10.1726	2.62836e-24	4.76096e-23
ENSG00000236753.6	MKLN1-AS	541.556	1.03473	0.109962	9.40988	4.96721e-21	7.53892e-20
ENSG00000270640.1	AC104695.4	32.689	1.0344	0.348958	2.96425	0.00303419	0.00834255
ENSG00000163734.4	CXCL3	234.484	1.03436	0.137879	7.50193	6.28834e-14	6.14188e-13
ENSG00000105246.6	EBI3	25.8647	1.0343	0.431248	2.39838	0.0164677	0.0374286
ENSG00000185418.16	TARSL2	841.219	1.03354	0.174296	5.92981	3.03286e-09	1.99632e-08
ENSG00000172456.17	FGGY	563.478	1.0335	0.0989905	10.4404	1.62056e-25	3.09762e-24
ENSG00000100075.10	SLC25A1	4081.81	1.03317	0.101329	10.1962	2.06093e-24	3.75021e-23
ENSG00000155660.11	PDIA4	17957.6	1.03219	0.086472	11.9367	7.61882e-33	1.94121e-31
ENSG00000265778.2	AC018413.1	50.2295	1.03188	0.230271	4.48116	7.42373e-06	3.29003e-05
ENSG00000004660.14	CAMKK1	31.7355	1.03182	0.328147	3.14439	0.00166435	0.00487782
ENSG00000186792.17	HYAL3	1247.68	1.0308	0.144615	7.12794	1.01881e-12	9.15779e-12
ENSG00000081052.12	COL4A4	3553.1	1.0302	0.0818068	12.593	2.30607e-36	6.60134e-35
ENSG00000089060.11	SLC8B1	1846.93	1.02953	0.113425	9.07674	1.11871e-19	1.57106e-18
ENSG00000257086.1	AP001453.4	79.1325	1.02932	0.226141	4.55169	5.32175e-06	2.404e-05
ENSG00000137312.15	FLOT1	16305.6	1.02871	0.0654189	15.7249	1.02062e-55	4.94247e-54
ENSG00000108375.12	RNF43	194.168	1.02721	0.162599	6.31742	2.65963e-10	1.9394e-09
ENSG00000180611.7	MB21D2	953.259	1.02666	0.0869392	11.809	3.5091e-32	8.69048e-31
ENSG00000180998.12	GPR137C	754.76	1.02621	0.098446	10.4241	1.9252e-25	3.65941e-24
ENSG00000168056.15	LTBP3	10333.1	1.02489	0.127488	8.03913	9.04787e-16	1.00143e-14
ENSG00000247095.2	MIR210HG	145.578	1.02486	0.155737	6.5807	4.68238e-11	3.66275e-10
ENSG00000164292.13	RHOBTB3	506.221	1.02408	0.107687	9.50974	1.91145e-21	2.98262e-20
ENSG00000171236.10	LRG1	906.07	1.02305	0.115006	8.89566	5.80729e-19	7.83738e-18
ENSG00000181381.13	DDX60L	4760.04	1.01993	0.0989926	10.3031	6.82171e-25	1.26249e-23
ENSG00000106571.14	GLI3	1281.61	1.01947	0.121067	8.42073	3.74151e-17	4.54347e-16
ENSG00000242220.7	TCP10L	28.5716	1.01911	0.387032	2.63313	0.00846009	0.0208116
ENSG00000228775.7	WEE2-AS1	20.3754	1.01897	0.42294	2.40924	0.0159856	0.0364426
ENSG00000183255.12	PTTG1IP	68815	1.01768	0.0589773	17.2555	1.01817e-66	6.16951e-65
ENSG00000198324.13	PHETA1	1265.67	1.01742	0.132819	7.66019	1.85658e-14	1.88213e-13
ENSG00000116260.17	QSOX1	6534.47	1.01738	0.110521	9.20528	3.40769e-20	4.96069e-19
ENSG00000189223.14	PAX8-AS1	124.725	1.01718	0.186544	5.45276	4.95941e-08	2.8808e-07
ENSG00000221953.5	C1orf229	41.5305	1.01694	0.274999	3.69798	0.000217323	0.000760201
ENSG00000012660.14	ELOVL5	11968.3	1.01677	0.0579305	17.5515	5.79506e-69	3.70915e-67
ENSG00000087245.13	MMP2	27.3786	1.01524	0.353112	2.87513	0.00403865	0.0107718
ENSG00000167034.10	NKX3-1	482.089	1.01521	0.109346	9.28431	1.62758e-20	2.40153e-19
ENSG00000103260.9	METRN	566.478	1.0136	0.115076	8.80815	1.27229e-18	1.68561e-17
ENSG00000134531.10	EMP1	107059	1.01351	0.0332455	30.4856	4.04373e-204	1.17732e-201
ENSG00000092607.15	TBX15	33.6531	1.01236	0.335146	3.02066	0.00252226	0.00708429
ENSG00000100583.4	SAMD15	102.55	1.01055	0.305916	3.30337	0.000955319	0.00294363
ENSG00000169241.19	SLC50A1	3009.07	1.01043	0.077542	13.0307	8.18048e-39	2.51352e-37
ENSG00000279806.1	AC018629.1	1234.11	1.01006	0.158749	6.36263	1.98327e-10	1.45823e-09
ENSG00000134901.13	KDELC1	540.849	1.00947	0.160871	6.275	3.49633e-10	2.51875e-09
ENSG00000163040.14	CCDC74A	158.822	1.0092	0.145512	6.93549	4.04803e-12	3.48764e-11
ENSG00000162512.16	SDC3	12358.6	1.00892	0.144633	6.9757	3.04351e-12	2.64606e-11
ENSG00000224411.3	HSP90AA2P	142.464	1.00891	0.342443	2.94622	0.00321684	0.00878805
ENSG00000165175.15	MID1IP1	2657.58	1.00862	0.106765	9.4471	3.48342e-21	5.34812e-20
ENSG00000159335.16	PTMS	20383.1	1.00805	0.087946	11.4621	2.04465e-30	4.72089e-29
ENSG00000103642.12	LACTB	865.106	1.00696	0.121266	8.30375	1.00879e-16	1.18756e-15
ENSG00000105479.15	CCDC114	49.2484	1.00695	0.250402	4.02132	5.78721e-05	0.000223929
ENSG00000239282.7	CASTOR1	444.293	1.00505	0.169084	5.94408	2.78012e-09	1.83756e-08
ENSG00000170522.9	ELOVL6	8136.38	1.0049	0.117585	8.54614	1.2727e-17	1.60087e-16
ENSG00000273541.1	RF02104	66.4174	1.00479	0.368773	2.72469	0.00643625	0.016345
ENSG00000197183.14	NOL4L	2047.62	1.00375	0.117998	8.50649	1.79271e-17	2.23845e-16
ENSG00000143199.17	ADCY10	52.5578	1.00294	0.241804	4.14772	3.35798e-05	0.00013485
ENSG00000120896.13	SORBS3	18075.3	1.00258	0.126736	7.91079	2.55767e-15	2.74806e-14
ENSG00000152076.18	CCDC74B	69.4734	1.0018	0.219124	4.57182	4.835e-06	2.19659e-05
ENSG00000228203.6	RNF144A-AS1	246.522	1.00176	0.123338	8.12208	4.58265e-16	5.18267e-15
ENSG00000101298.15	SNPH	788.742	1.00162	0.159771	6.26909	3.63166e-10	2.61164e-09
ENSG00000173727.12	AP000769.1	15.2555	1.00027	0.408705	2.44741	0.0143886	0.0332186
ENSG00000255450.1	AC110056.1	16.2613	-1.00028	0.432712	-2.31166	0.0207963	0.0458186
ENSG00000262903.1	AC027796.4	38.6737	-1.00029	0.354591	-2.82098	0.00478773	0.0125386
ENSG00000279769.1	CU639417.2	31.9408	-1.00068	0.300389	-3.33129	0.000864457	0.0026862
ENSG00000267632.1	AC067852.3	124.216	-1.00094	0.160068	-6.25321	4.02097e-10	2.87933e-09
ENSG00000281649.1	EBLN3P	2580.19	-1.00125	0.0612044	-16.3591	3.74771e-60	1.97077e-58
ENSG00000262228.2	AC087392.3	39.3991	-1.00204	0.266451	-3.7607	0.000169439	0.000604031
ENSG00000277918.1	RF00003	242.508	-1.00205	0.124628	-8.04037	8.95697e-16	9.92291e-15
ENSG00000225663.7	MCRIP1	1861.46	-1.0028	0.0922448	-10.871	1.5841e-27	3.29144e-26
ENSG00000102780.16	DGKH	3128.93	-1.00306	0.0565496	-17.7377	2.14721e-70	1.40445e-68
ENSG00000181409.13	AATK	84.5254	-1.00327	0.206263	-4.86404	1.15015e-06	5.67915e-06
ENSG00000159588.15	CCDC17	178.543	-1.00338	0.14595	-6.87483	6.20632e-12	5.26732e-11
ENSG00000136895.19	GARNL3	292.043	-1.00361	0.135325	-7.41627	1.20467e-13	1.15226e-12
ENSG00000162433.15	AK4	3623.3	-1.0039	0.0733661	-13.6834	1.2758e-42	4.47918e-41
ENSG00000137040.9	RANBP6	1907.18	-1.00408	0.124231	-8.08232	6.35464e-16	7.10922e-15
ENSG00000156453.13	PCDH1	7292.01	-1.00489	0.127501	-7.88145	3.23614e-15	3.45218e-14
ENSG00000279035.1	AC022211.4	88.0934	-1.00581	0.234935	-4.28124	1.85857e-05	7.76132e-05
ENSG00000229299.2	AL121845.1	28.3247	-1.00628	0.335954	-2.99528	0.00274189	0.00762402
ENSG00000173926.6	MARCH3	55.9799	-1.00666	0.226355	-4.44724	8.69805e-06	3.82074e-05
ENSG00000179406.7	LINC00174	1413.75	-1.00708	0.113804	-8.8492	8.8148e-19	1.1783e-17
ENSG00000132846.6	ZBED3	4482.41	-1.00744	0.154885	-6.50443	7.79884e-11	5.98296e-10
ENSG00000285819.1	AC131180.1	114.85	-1.00752	0.157715	-6.38821	1.67835e-10	1.24283e-09
ENSG00000154263.17	ABCA10	28.3369	-1.00791	0.338337	-2.97901	0.00289177	0.00799424
ENSG00000245958.6	AC093752.1	1121.44	-1.00822	0.105708	-9.53775	1.45969e-21	2.29721e-20
ENSG00000233421.4	LINC01783	126.991	-1.00824	0.167097	-6.03383	1.60122e-09	1.08355e-08
ENSG00000248596.7	AC139491.2	149.806	-1.00856	0.162948	-6.18947	6.03681e-10	4.25643e-09
ENSG00000154803.13	FLCN	2830.39	-1.00879	0.112586	-8.96021	3.24066e-19	4.44896e-18
ENSG00000111224.14	PARP11	226.069	-1.00896	0.152544	-6.61425	3.7343e-11	2.9472e-10
ENSG00000280138.1	AC027290.2	1139.69	-1.00929	0.0987764	-10.2179	1.6482e-24	3.00834e-23
ENSG00000279339.1	AC100788.2	15.166	-1.00935	0.429115	-2.35216	0.0186648	0.0417232
ENSG00000135976.19	ANKRD36	5569.55	-1.0123	0.225404	-4.49105	7.08716e-06	3.1514e-05
ENSG00000213563.6	C8orf82	1127.67	-1.01266	0.110698	-9.14797	5.80118e-20	8.3032e-19
ENSG00000119771.15	KLHL29	2922.95	-1.01279	0.101597	-9.96876	2.08817e-23	3.60993e-22
ENSG00000185710.9	SMG1P4	1731.87	-1.01301	0.0708682	-14.2943	2.3744e-46	9.27763e-45
ENSG00000198642.6	KLHL9	2108.23	-1.01388	0.057902	-17.5102	1.19668e-68	7.53815e-67
ENSG00000157036.13	EXOG	1126.93	-1.01435	0.077344	-13.1148	2.70988e-39	8.42391e-38
ENSG00000243279.4	PRAF2	178.125	-1.01466	0.173221	-5.8576	4.69599e-09	3.03498e-08
ENSG00000245532.8	NEAT1	103071	-1.01471	0.0943553	-10.7542	5.66409e-27	1.14987e-25
ENSG00000242931.1	RPL7P49	20.2838	-1.01486	0.393846	-2.57679	0.00997228	0.0241067
ENSG00000267980.1	AC007292.1	17.9947	-1.01524	0.404283	-2.51121	0.012032	0.0283985
ENSG00000116774.12	OLFML3	14.1986	-1.01528	0.425211	-2.3877	0.016954	0.0383476
ENSG00000167615.16	LENG8	14963.7	-1.01532	0.120525	-8.42415	3.63377e-17	4.42164e-16
ENSG00000187595.16	ZNF385C	162.202	-1.01537	0.206471	-4.91773	8.75533e-07	4.39035e-06
ENSG00000260001.6	TGFBR3L	33.8834	-1.01584	0.340763	-2.98107	0.00287243	0.00794627
ENSG00000272767.1	JMJD1C-AS1	35.126	-1.01643	0.331351	-3.06753	0.00215839	0.00616528
ENSG00000244128.6	LINC01322	756.308	-1.01699	0.0858835	-11.8415	2.38267e-32	5.93159e-31
ENSG00000276603.1	AL109614.1	24.9098	-1.01703	0.401233	-2.53476	0.0112526	0.0267601
ENSG00000283352.1	AL021368.4	36.7738	-1.01721	0.31879	-3.19083	0.00141863	0.00421144
ENSG00000137070.17	IL11RA	365.102	-1.01727	0.153377	-6.6325	3.30046e-11	2.62301e-10
ENSG00000232536.1	AL365436.2	18.6553	-1.01849	0.42327	-2.40625	0.0161174	0.0367022
ENSG00000168994.13	PXDC1	156.89	-1.01903	0.149301	-6.82535	8.77104e-12	7.314e-11
ENSG00000279203.1	AC005785.2	46.6321	-1.01986	0.2562	-3.98073	6.87049e-05	0.000262736
ENSG00000269054.1	AC012313.6	22.4319	-1.02061	0.381031	-2.67855	0.00739417	0.0184692
ENSG00000268836.1	Z69706.1	14.2826	-1.02173	0.436923	-2.33847	0.0193628	0.0430337
ENSG00000080031.10	PTPRH	60.446	-1.02203	0.212198	-4.8164	1.4617e-06	7.12029e-06
ENSG00000160161.9	CILP2	65.6653	-1.0223	0.236874	-4.31579	1.59031e-05	6.70558e-05
ENSG00000187753.13	C9orf153	22.8687	-1.0223	0.385709	-2.65045	0.00803847	0.0198891
ENSG00000279069.1	AC015813.5	185.572	-1.02294	0.150305	-6.80579	1.00495e-11	8.33064e-11
ENSG00000182578.13	CSF1R	29.5184	-1.02343	0.382708	-2.67418	0.00749114	0.0186821
ENSG00000226007.2	BX005266.2	140.399	-1.02408	0.143114	-7.15568	8.32608e-13	7.54658e-12
ENSG00000105219.10	CNTD2	55.3095	-1.02537	0.265031	-3.86885	0.000109349	0.000402558
ENSG00000260035.1	AC051619.8	28.0002	-1.02545	0.309059	-3.31797	0.000906741	0.00280554
ENSG00000231066.3	NPM1P9	32.9093	-1.02566	0.362022	-2.83315	0.0046092	0.012115
ENSG00000135407.10	AVIL	120.456	-1.02572	0.178262	-5.75401	8.71497e-09	5.48251e-08
ENSG00000111424.10	VDR	615.51	-1.02573	0.114194	-8.98236	2.65014e-19	3.6572e-18
ENSG00000251562.8	MALAT1	435208	-1.026	0.0852424	-12.0363	2.29032e-33	6.0021e-32
ENSG00000261934.2	PCDHGA9	269.453	-1.02622	0.135728	-7.56084	4.00468e-14	3.95237e-13
ENSG00000005961.18	ITGA2B	32.8985	-1.02731	0.303508	-3.38479	0.000712321	0.00225065
ENSG00000266777.1	SH3GL1P1	111.549	-1.02749	0.190221	-5.40158	6.60579e-08	3.78284e-07
ENSG00000171988.19	JMJD1C	12801.4	-1.02758	0.117767	-8.7255	2.65018e-18	3.46497e-17
ENSG00000153291.16	SLC25A27	273.525	-1.02833	0.144088	-7.1368	9.55296e-13	8.60956e-12
ENSG00000262514.1	AC020978.6	36.1494	-1.02841	0.377176	-2.72661	0.00639877	0.0162602
ENSG00000132170.21	PPARG	236.487	-1.02874	0.129561	-7.94019	2.0187e-15	2.1847e-14
ENSG00000120254.15	MTHFD1L	6036.11	-1.02911	0.0833975	-12.3399	5.52483e-35	1.51088e-33
ENSG00000133816.15	MICAL2	21790.6	-1.02947	0.0781981	-13.1649	1.39765e-39	4.40205e-38
ENSG00000243414.5	TICAM2	82.9118	-1.0298	0.261791	-3.93368	8.36547e-05	0.000314565
ENSG00000157833.13	GAREM2	204.346	-1.02996	0.215973	-4.76895	1.85189e-06	8.91191e-06
ENSG00000184454.7	NCMAP	322.452	-1.03134	0.11019	-9.35967	7.99849e-21	1.20401e-19
ENSG00000205861.11	PCOTH	30.3977	-1.03185	0.321183	-3.21265	0.00131517	0.00393365
ENSG00000173706.14	HEG1	849.051	-1.03194	0.0991591	-10.4069	2.30532e-25	4.36804e-24
ENSG00000279923.1	AC022417.1	55.4908	-1.0329	0.227067	-4.54886	5.3936e-06	2.43416e-05
ENSG00000179859.9	RNF227	242.903	-1.03345	0.139117	-7.42863	1.09729e-13	1.05377e-12
ENSG00000250069.1	AC011379.1	139.388	-1.03361	0.221076	-4.67537	2.9342e-06	1.37517e-05
ENSG00000197705.9	KLHL14	460.058	-1.03425	0.106154	-9.74285	1.9792e-22	3.23862e-21
ENSG00000138769.11	CDKL2	40.4046	-1.0344	0.267804	-3.86252	0.000112225	0.000412449
ENSG00000244004.1	AC097493.2	25.9506	-1.03472	0.31245	-3.31162	0.000927591	0.00286559
ENSG00000280693.2	SH3PXD2A-AS1	354.589	-1.03496	0.134712	-7.68277	1.55691e-14	1.58501e-13
ENSG00000251442.5	LINC01094	37.6522	-1.03635	0.302544	-3.42545	0.000613782	0.00196559
ENSG00000171798.18	KNDC1	139.28	-1.03659	0.190595	-5.43871	5.36682e-08	3.10688e-07
ENSG00000126562.17	WNK4	320.862	-1.03688	0.17017	-6.09319	1.10681e-09	7.58221e-09
ENSG00000276282.1	AC022960.2	15.8652	-1.03716	0.422164	-2.45678	0.014019	0.0324658
ENSG00000148175.12	STOM	1283.87	-1.03777	0.0728298	-14.2493	4.52908e-46	1.75531e-44
ENSG00000244480.1	AC005154.2	34.5117	-1.03777	0.29738	-3.48972	0.000483529	0.00157961
ENSG00000169116.11	PARM1	89.7764	-1.03784	0.218273	-4.75475	1.98695e-06	9.51391e-06
ENSG00000260093.1	AC034111.1	30.8683	-1.03827	0.302703	-3.43	0.000603581	0.00193655
ENSG00000198237.8	AC131392.1	100.589	-1.03842	0.190372	-5.45468	4.90623e-08	2.85338e-07
ENSG00000249786.7	EAF1-AS1	25.392	-1.03875	0.337786	-3.07518	0.00210373	0.00602862
ENSG00000232611.1	AL683813.1	232.729	-1.03916	0.135625	-7.66204	1.83009e-14	1.85685e-13
ENSG00000268262.1	AC011445.1	105.773	-1.03925	0.282616	-3.67724	0.000235769	0.000820159
ENSG00000279645.1	AC016251.1	155.658	-1.03995	0.187553	-5.54483	2.9424e-08	1.75092e-07
ENSG00000197191.5	CYSRT1	598.793	-1.04055	0.155549	-6.68953	2.2389e-11	1.8064e-10
ENSG00000087074.8	PPP1R15A	15341.2	-1.0417	0.0679862	-15.3222	5.43791e-53	2.47285e-51
ENSG00000204860.4	FAM201A	486.365	-1.04222	0.117945	-8.83645	9.88085e-19	1.31638e-17
ENSG00000140941.13	MAP1LC3B	8345.81	-1.04236	0.0466144	-22.3614	9.3522e-111	1.21345e-108
ENSG00000230068.2	CDC42-IT1	26.7651	-1.04281	0.372312	-2.80091	0.00509591	0.0132659
ENSG00000099810.20	MTAP	6149.07	-1.04323	0.0493139	-21.1548	2.49006e-99	2.66581e-97
ENSG00000234284.6	ZNF879	225.372	-1.04393	0.206015	-5.06728	4.03539e-07	2.10812e-06
ENSG00000219712.1	AL357054.1	22.8534	-1.04412	0.343949	-3.03568	0.00239995	0.00677904
ENSG00000256433.2	AC005840.2	96.3282	-1.04463	0.186222	-5.60958	2.02822e-08	1.2268e-07
ENSG00000198879.11	SFMBT2	737.176	-1.0454	0.102533	-10.1958	2.07125e-24	3.76612e-23
ENSG00000278627.1	AC005962.1	24.0538	-1.04559	0.390488	-2.67766	0.00741392	0.0185088
ENSG00000241352.3	AC007688.1	40.8429	-1.04593	0.339206	-3.08347	0.00204603	0.00587809
ENSG00000237505.7	PKN2-AS1	87.623	-1.04596	0.203181	-5.14792	2.63391e-07	1.40865e-06
ENSG00000088340.16	FER1L4	234.222	-1.04612	0.162474	-6.43869	1.20511e-10	9.05882e-10
ENSG00000200959.1	SNORA74A	31.8212	-1.04664	0.318171	-3.28955	0.00100349	0.00307934
ENSG00000260672.1	AC100827.4	47.7322	-1.04666	0.344737	-3.03611	0.00239654	0.00677262
ENSG00000231305.3	AC112484.1	88.258	-1.0468	0.205546	-5.09276	3.52893e-07	1.85572e-06
ENSG00000182308.7	DCAF4L1	77.5419	-1.04767	0.246037	-4.25818	2.06101e-05	8.55135e-05
ENSG00000261371.6	PECAM1	36.6363	-1.04801	0.276687	-3.78771	0.00015204	0.000545835
ENSG00000167680.16	SEMA6B	1604.22	-1.04891	0.142607	-7.35525	1.90569e-13	1.7997e-12
ENSG00000169594.13	BNC1	31.6399	-1.04953	0.339354	-3.09273	0.00198323	0.00571348
ENSG00000246283.2	AC090510.1	18.9802	-1.04953	0.4425	-2.37183	0.0177004	0.0398209
ENSG00000273598.1	AC211486.3	61.8096	-1.05044	0.269296	-3.90069	9.59182e-05	0.000356857
ENSG00000259751.1	AC018868.2	23.315	-1.05154	0.440549	-2.38689	0.0169917	0.0384185
ENSG00000222489.1	SNORA79B	71.1808	-1.05175	0.225862	-4.6566	3.21481e-06	1.49786e-05
ENSG00000148346.12	LCN2	869.755	-1.05178	0.114002	-9.22598	2.80982e-20	4.10285e-19
ENSG00000264812.1	AC132938.2	21.8583	-1.05242	0.410097	-2.56627	0.0102799	0.0247602
ENSG00000099338.23	CATSPERG	197.048	-1.05281	0.16709	-6.30085	2.96015e-10	2.14543e-09
ENSG00000279432.1	AC015799.1	275.929	-1.05297	0.198001	-5.31801	1.04909e-07	5.87934e-07
ENSG00000273680.1	AC009318.2	43.7663	-1.05305	0.266745	-3.94777	7.88834e-05	0.000297984
ENSG00000132199.20	ENOSF1	4898.08	-1.0531	0.0538738	-19.5476	4.32322e-85	3.52262e-83
ENSG00000278932.3	CR381653.1	86.3243	-1.05323	0.207497	-5.07591	3.85652e-07	2.02086e-06
ENSG00000279853.1	AC004453.2	17.9722	-1.05338	0.430592	-2.44636	0.0144306	0.0333002
ENSG00000246323.2	AC113382.1	20.0131	-1.05375	0.401093	-2.62721	0.00860888	0.0211384
ENSG00000120329.6	SLC25A2	43.6349	-1.05468	0.244499	-4.31362	1.60604e-05	6.76118e-05
ENSG00000271590.1	AC108463.3	160.354	-1.05471	0.158262	-6.66433	2.65881e-11	2.1258e-10
ENSG00000273759.1	AL117379.1	76.6076	-1.05555	0.210423	-5.01633	5.26668e-07	2.71569e-06
ENSG00000279583.1	AC009086.3	78.5553	-1.05632	0.279891	-3.77403	0.000160628	0.00057468
ENSG00000148483.9	TMEM236	29.8635	-1.05725	0.313959	-3.36747	0.000758624	0.00238214
ENSG00000123901.9	GPR83	29.3162	-1.05793	0.317354	-3.33359	0.00085732	0.00266749
ENSG00000103257.9	SLC7A5	32719.4	-1.05829	0.152713	-6.92991	4.21102e-12	3.61893e-11
ENSG00000183055.5	FAM133CP	31.9595	-1.05907	0.368941	-2.87057	0.00409727	0.0109148
ENSG00000285399.2	AC104162.2	405.244	-1.05959	0.125649	-8.43294	3.37091e-17	4.11227e-16
ENSG00000212402.1	SNORA74B	22.3646	-1.05984	0.408947	-2.59163	0.00955219	0.0232016
ENSG00000258469.1	CHMP4BP1	56.8644	-1.06037	0.395146	-2.68348	0.00728602	0.0182468
ENSG00000137501.17	SYTL2	274.148	-1.06042	0.188097	-5.6376	1.72439e-08	1.05074e-07
ENSG00000247708.7	STX18-AS1	345.957	-1.06134	0.107351	-9.88667	4.75581e-23	8.06967e-22
ENSG00000167081.17	PBX3	806.551	-1.06149	0.0738871	-14.3664	8.4077e-47	3.33431e-45
ENSG00000261334.1	AL353803.4	90.246	-1.06157	0.214976	-4.9381	7.88876e-07	3.9809e-06
ENSG00000132561.14	MATN2	35.2023	-1.06179	0.280227	-3.78906	0.00015122	0.000543136
ENSG00000231527.6	FAM27C	372.494	-1.06264	0.127268	-8.34963	6.84744e-17	8.15341e-16
ENSG00000227627.2	AL080276.2	215.626	-1.0629	0.143565	-7.40358	1.32562e-13	1.26288e-12
ENSG00000157827.20	FMNL2	4814.56	-1.06506	0.139958	-7.60983	2.74446e-14	2.74492e-13
ENSG00000280639.1	LINC02204	53.789	-1.06561	0.252866	-4.21414	2.50735e-05	0.000102536
ENSG00000261684.2	AC018362.1	22.9058	-1.06569	0.359295	-2.96607	0.00301636	0.0083002
ENSG00000228808.1	HMGB3P4	13.7322	-1.06585	0.451941	-2.35838	0.0183547	0.0411264
ENSG00000226752.9	CUTALP	2010.82	-1.06607	0.0606697	-17.5717	4.05713e-69	2.61078e-67
ENSG00000232931.5	LINC00342	552.936	-1.06702	0.157761	-6.7635	1.34698e-11	1.10584e-10
ENSG00000165238.16	WNK2	51.1026	-1.06708	0.257297	-4.14727	3.36465e-05	0.000135072
ENSG00000044459.15	CNTLN	1689.04	-1.06836	0.134748	-7.92857	2.21687e-15	2.39266e-14
ENSG00000261071.1	AL441883.1	22.597	-1.06902	0.381497	-2.80218	0.00507584	0.0132221
ENSG00000269318.1	AC007292.2	76.8499	-1.07016	0.208264	-5.13848	2.76974e-07	1.47468e-06
ENSG00000169885.10	CALML6	12.6976	-1.07046	0.454512	-2.35518	0.0185136	0.0414396
ENSG00000279342.2	AP000866.6	356.366	-1.07075	0.120036	-8.92028	4.65112e-19	6.33072e-18
ENSG00000119900.9	OGFRL1	3414.63	-1.0715	0.0600535	-17.8424	3.31231e-71	2.21507e-69
ENSG00000224635.1	AL391095.1	153.101	-1.07155	0.153155	-6.99651	2.6241e-12	2.29311e-11
ENSG00000237296.9	SMG1P1	7665.78	-1.07179	0.0894927	-11.9763	4.7279e-33	1.21109e-31
ENSG00000128973.13	CLN6	2844.87	-1.07188	0.120877	-8.86754	7.47828e-19	1.00245e-17
ENSG00000279819.1	AL390318.1	40.6743	-1.07193	0.253545	-4.22777	2.3602e-05	9.70004e-05
ENSG00000203663.4	OR2L2	14.0762	-1.07195	0.423567	-2.53077	0.0113811	0.0270227
ENSG00000233327.10	USP32P2	296	-1.0729	0.124685	-8.60483	7.64323e-18	9.72678e-17
ENSG00000213030.5	CGB8	175.923	-1.07334	0.256243	-4.18876	2.80482e-05	0.000113843
ENSG00000274422.1	AC245060.5	139.807	-1.07365	0.21519	-4.98933	6.05881e-07	3.10271e-06
ENSG00000212123.4	PRR22	162.772	-1.07434	0.222001	-4.83933	1.30278e-06	6.39181e-06
ENSG00000277991.4	FP236241.1	1435.84	-1.07472	0.198373	-5.41768	6.03763e-08	3.4708e-07
ENSG00000266900.1	AC027514.1	77.6888	-1.0764	0.223281	-4.82084	1.42955e-06	6.96937e-06
ENSG00000156011.17	PSD3	9664.35	-1.07641	0.0541438	-19.8806	5.99531e-88	5.18595e-86
ENSG00000260160.1	AC011468.1	21.7346	-1.07692	0.344777	-3.12353	0.00178695	0.00520237
ENSG00000278867.1	AC090616.6	45.7991	-1.07884	0.294433	-3.66412	0.000248189	0.00085886
ENSG00000269352.1	PTOV1-AS2	211.779	-1.07909	0.196385	-5.49476	3.91244e-08	2.29723e-07
ENSG00000188993.3	LRRC66	43.2541	-1.0795	0.246987	-4.37069	1.23857e-05	5.3116e-05
ENSG00000174564.13	IL20RB	370.761	-1.07977	0.161077	-6.70345	2.03556e-11	1.64736e-10
ENSG00000102098.18	SCML2	779.2	-1.08076	0.0830955	-13.0062	1.12761e-38	3.44253e-37
ENSG00000271971.1	AC120053.1	189.215	-1.08084	0.143059	-7.55524	4.1808e-14	4.11768e-13
ENSG00000264608.1	AC005726.3	41.6221	-1.0812	0.276626	-3.90852	9.2864e-05	0.000346249
ENSG00000178607.16	ERN1	1908.74	-1.08129	0.114182	-9.46983	2.80289e-21	4.32555e-20
ENSG00000201998.1	SNORA23	28.6031	-1.082	0.323033	-3.34948	0.000809622	0.00252712
ENSG00000280291.1	AC016251.2	74.1115	-1.08238	0.20428	-5.29851	1.16754e-07	6.50803e-07
ENSG00000118420.17	UBE3D	539.066	-1.08257	0.0979606	-11.0511	2.16654e-28	4.63061e-27
ENSG00000186532.11	SMYD4	1905.15	-1.08261	0.0603959	-17.9252	7.50369e-72	5.10379e-70
ENSG00000135454.14	B4GALNT1	203.674	-1.08265	0.144967	-7.4683	8.12403e-14	7.87787e-13
ENSG00000272914.1	AL359532.1	24.4023	-1.0828	0.356475	-3.03752	0.00238536	0.00674739
ENSG00000242808.8	SOX2-OT	80.3087	-1.08323	0.238222	-4.54713	5.43835e-06	2.45203e-05
ENSG00000188859.6	FAM78B	55.3998	-1.08495	0.319932	-3.39118	0.000695917	0.00220437
ENSG00000223922.1	ASS1P2	15.5121	-1.08571	0.44121	-2.46075	0.0138646	0.0321613
ENSG00000064989.13	CALCRL	133.329	-1.08579	0.164364	-6.60597	3.9491e-11	3.11055e-10
ENSG00000261456.5	TUBB8	13.294	-1.08625	0.454583	-2.38956	0.0168686	0.0381979
ENSG00000259408.2	AC010809.2	15.409	-1.08729	0.425269	-2.55672	0.0105665	0.0253431
ENSG00000166682.12	TMPRSS5	56.6671	-1.0873	0.24928	-4.36175	1.29028e-05	5.51848e-05
ENSG00000162878.13	PKDCC	14.8102	-1.08856	0.430888	-2.52632	0.0115264	0.0273186
ENSG00000260526.1	AC109347.1	57.378	-1.08886	0.286678	-3.79821	0.000145747	0.000524662
ENSG00000147996.16	CBWD5	1621.46	-1.08894	0.144238	-7.5496	4.366e-14	4.29476e-13
ENSG00000275401.1	AL391095.3	77.3365	-1.08937	0.194285	-5.60707	2.05779e-08	1.24374e-07
ENSG00000275106.1	AC025594.2	21.8359	-1.08987	0.362501	-3.00654	0.00264236	0.007386
ENSG00000267801.1	AC087289.6	58.1597	-1.09036	0.243235	-4.48275	7.36869e-06	3.26746e-05
ENSG00000198691.13	ABCA4	405.062	-1.09068	0.110659	-9.85629	6.43864e-23	1.08474e-21
ENSG00000283393.1	AC068205.3	25.8315	-1.09095	0.350369	-3.11371	0.00184753	0.00536085
ENSG00000225163.4	LINC00618	37.6116	-1.09193	0.282925	-3.85943	0.000113653	0.00041731
ENSG00000277619.1	AC008406.3	48.9569	-1.09212	0.328716	-3.32239	0.000892512	0.0027651
ENSG00000247151.7	CSTF3-DT	106.495	-1.0922	0.256473	-4.25855	2.05761e-05	8.53875e-05
ENSG00000280332.1	AC020917.4	72.2006	-1.09352	0.209974	-5.20789	1.90996e-07	1.03585e-06
ENSG00000271862.1	AC104118.1	128.146	-1.09391	0.159623	-6.85305	7.22893e-12	6.0962e-11
ENSG00000243554.1	AC004967.1	11.8799	-1.09422	0.463459	-2.36099	0.0182262	0.0408689
ENSG00000163393.13	SLC22A15	1101.37	-1.09433	0.0690936	-15.8384	1.69137e-56	8.34292e-55
ENSG00000278991.1	AC090181.3	76.6506	-1.09506	0.199808	-5.48058	4.2394e-08	2.47985e-07
ENSG00000274026.2	FAM27E3	60.1967	-1.09524	0.218205	-5.01932	5.1854e-07	2.6761e-06
ENSG00000147883.11	CDKN2B	616.404	-1.09565	0.0864459	-12.6744	8.20084e-37	2.36458e-35
ENSG00000284431.1	AL022238.4	108.697	-1.09605	0.331422	-3.30712	0.000942591	0.00291005
ENSG00000065325.13	GLP2R	90.0995	-1.09623	0.219027	-5.005	5.58629e-07	2.87119e-06
ENSG00000286138.1	AC010336.8	18.0981	-1.0965	0.429228	-2.55458	0.0106315	0.0254759
ENSG00000255650.5	FAM222A-AS1	109.098	-1.09689	0.22444	-4.88725	1.02255e-06	5.08803e-06
ENSG00000268941.2	LINC01711	20.0236	-1.09693	0.481353	-2.27885	0.0226759	0.0493855
ENSG00000167363.14	FN3K	394.582	-1.0975	0.120194	-9.13107	6.78271e-20	9.6502e-19
ENSG00000099954.18	CECR2	77.3565	-1.09771	0.21357	-5.13983	2.7498e-07	1.46537e-06
ENSG00000133216.16	EPHB2	2027.9	-1.09772	0.111618	-9.83457	7.99109e-23	1.33693e-21
ENSG00000084764.11	MAPRE3	608.21	-1.09779	0.0902781	-12.1601	5.07087e-34	1.34963e-32
ENSG00000018625.14	ATP1A2	35.9553	-1.09803	0.270704	-4.05622	4.98737e-05	0.000195226
ENSG00000267265.5	AC011476.3	67.7038	-1.09841	0.230382	-4.76778	1.86263e-06	8.95638e-06
ENSG00000135838.13	NPL	41.0176	-1.09872	0.287878	-3.8166	0.000135305	0.00049055
ENSG00000198753.12	PLXNB3	101.486	-1.09877	0.223129	-4.92437	8.46329e-07	4.25374e-06
ENSG00000258940.2	AL132639.2	14.9768	-1.0989	0.463391	-2.37144	0.0177191	0.0398518
ENSG00000144668.12	ITGA9	14.4787	-1.09949	0.477371	-2.30321	0.0212669	0.0467046
ENSG00000279766.1	AC067931.1	30.5128	-1.10049	0.303484	-3.62618	0.000287642	0.000983131
ENSG00000259402.1	AC090515.5	37.5242	-1.10095	0.388105	-2.83674	0.0045577	0.0119928
ENSG00000230415.1	LINC01786	28.5786	-1.1012	0.299476	-3.6771	0.000235899	0.000820492
ENSG00000095739.11	BAMBI	115.083	-1.10125	0.164779	-6.68321	2.33757e-11	1.88284e-10
ENSG00000115850.10	LCT	35.0701	-1.10149	0.312851	-3.52081	0.000430224	0.00141828
ENSG00000213033.4	AURKAP1	37.5496	-1.10209	0.366995	-3.00301	0.0026732	0.00745995
ENSG00000168676.11	KCTD19	42.994	-1.10231	0.280646	-3.92776	8.57418e-05	0.000321754
ENSG00000231940.1	RPS7P3	15.7816	-1.10236	0.434764	-2.53553	0.0112278	0.0267065
ENSG00000198853.12	RUSC2	1817.44	-1.10376	0.145425	-7.58992	3.20104e-14	3.18159e-13
ENSG00000146021.15	KLHL3	69.6002	-1.10403	0.227349	-4.8561	1.19721e-06	5.89445e-06
ENSG00000199785.1	SNORA52	18.8854	-1.10492	0.395807	-2.79155	0.00524559	0.0136011
ENSG00000147010.18	SH3KBP1	11147.3	-1.10564	0.131345	-8.41782	3.83567e-17	4.6413e-16
ENSG00000179846.9	NKPD1	23.7348	-1.10579	0.365379	-3.02642	0.00247466	0.00696452
ENSG00000260316.2	AL008727.1	18.2042	-1.10582	0.41078	-2.692	0.0071024	0.0178619
ENSG00000106852.15	LHX6	54.7102	-1.10703	0.297556	-3.72041	0.0001989	0.000700581
ENSG00000230870.2	FBXW11P1	14.4231	-1.10772	0.416724	-2.65816	0.00785682	0.0194882
ENSG00000233639.5	PANTR1	22.895	-1.10779	0.389205	-2.84629	0.00442313	0.0116838
ENSG00000169554.20	ZEB2	18.9074	-1.10817	0.39589	-2.79919	0.00512317	0.013325
ENSG00000183668.18	PSG9	20.9626	-1.10835	0.367062	-3.01951	0.0025318	0.00710917
ENSG00000188488.14	SERPINA5	182.655	-1.10842	0.162738	-6.81109	9.686e-12	8.04325e-11
ENSG00000277745.1	H2AFB3	28.2385	-1.10846	0.440761	-2.51487	0.0119076	0.0281434
ENSG00000197124.12	ZNF682	243.835	-1.10964	0.179239	-6.19085	5.9842e-10	4.22058e-09
ENSG00000261488.1	TBILA	145.568	-1.11007	0.171533	-6.47146	9.7062e-11	7.36807e-10
ENSG00000188124.3	OR2AG2	42.3556	-1.1109	0.278765	-3.98509	6.74559e-05	0.000258415
ENSG00000254876.5	SUGT1P4-STRA6LP	244.969	-1.11099	0.128602	-8.63893	5.67415e-18	7.26742e-17
ENSG00000145244.12	CORIN	256.545	-1.1133	0.114009	-9.76498	1.59148e-22	2.61314e-21
ENSG00000278000.1	AC139100.2	84.6249	-1.11543	0.203127	-5.49131	3.98957e-08	2.33965e-07
ENSG00000008226.19	DLEC1	31.5442	-1.11555	0.363989	-3.0648	0.00217817	0.0062154
ENSG00000262652.1	AC124283.3	67.7959	-1.116	0.265278	-4.2069	2.58894e-05	0.000105655
ENSG00000272323.1	AC026801.2	19.9165	-1.11723	0.371902	-3.00409	0.00266378	0.00743888
ENSG00000177688.6	SUMO4	51.5994	-1.11731	0.239691	-4.66147	3.13953e-06	1.46507e-05
ENSG00000240038.6	AMY2B	259.809	-1.11742	0.178493	-6.26028	3.84277e-10	2.75834e-09
ENSG00000261845.2	AC124283.1	27.8378	-1.11776	0.320443	-3.48817	0.000486336	0.00158769
ENSG00000158079.16	PTPDC1	2236.99	-1.11821	0.055018	-20.3245	7.80667e-92	7.2239e-90
ENSG00000239002.3	SCARNA10	2491.33	-1.11884	0.167659	-6.67334	2.50043e-11	2.00521e-10
ENSG00000285077.2	AC091057.6	938.754	-1.11902	0.0974249	-11.4859	1.55239e-30	3.60522e-29
ENSG00000162415.7	ZSWIM5	271.887	-1.11941	0.180992	-6.18486	6.21561e-10	4.3696e-09
ENSG00000243107.1	AC000120.1	64.0698	-1.11951	0.258199	-4.33585	1.45195e-05	6.15917e-05
ENSG00000259209.3	AC004943.1	79.3919	-1.12036	0.197124	-5.68355	1.31927e-08	8.14277e-08
ENSG00000277152.1	AC110048.2	198.398	-1.12045	0.16759	-6.68567	2.29871e-11	1.85216e-10
ENSG00000261229.6	AC021483.2	26.6158	-1.12128	0.323268	-3.46859	0.000523201	0.00169437
ENSG00000272754.1	AL133245.1	18.7731	-1.12214	0.454861	-2.46699	0.0136254	0.0316833
ENSG00000124762.13	CDKN1A	1017.18	-1.12252	0.116284	-9.65329	4.76058e-22	7.68451e-21
ENSG00000232882.1	PHKA1P1	71.2379	-1.12307	0.370913	-3.02785	0.00246297	0.0069349
ENSG00000283045.1	AC103703.1	24.7415	-1.12319	0.391581	-2.86833	0.0041264	0.0109835
ENSG00000267698.1	AC002116.2	50.3317	-1.12361	0.258502	-4.34663	1.38243e-05	5.88203e-05
ENSG00000170291.14	ELP5	1090.62	-1.12393	0.0740199	-15.1841	4.50638e-52	1.99973e-50
ENSG00000231056.1	LINC02522	12.8622	-1.1243	0.493931	-2.27624	0.0228319	0.0496755
ENSG00000151746.14	BICD1	6084.86	-1.12484	0.122017	-9.21869	3.00748e-20	4.38611e-19
ENSG00000278662.4	GOLGA6L10	157.383	-1.12528	0.157351	-7.15137	8.59184e-13	7.77565e-12
ENSG00000235703.5	LINC00894	354.468	-1.12544	0.112901	-9.96839	2.09592e-23	3.62069e-22
ENSG00000260388.2	LINC00562	53.7588	-1.12732	0.299698	-3.76151	0.000168893	0.000602173
ENSG00000283265.1	AL356234.3	35.2951	-1.12755	0.312223	-3.61135	0.000304607	0.00103696
ENSG00000185561.10	TLCD2	933.71	-1.12885	0.182165	-6.19684	5.76062e-10	4.07252e-09
ENSG00000133640.20	LRRIQ1	160.593	-1.12898	0.210414	-5.36549	8.07282e-08	4.57466e-07
ENSG00000267838.2	AC245884.8	99.9388	-1.12932	0.233804	-4.83018	1.36408e-06	6.67339e-06
ENSG00000183018.9	AC118754.1	260.89	-1.12932	0.18881	-5.98128	2.21397e-09	1.47767e-08
ENSG00000180089.5	TMEM86B	224.799	-1.13068	0.239151	-4.72787	2.26882e-06	1.08051e-05
ENSG00000235651.1	AC064850.1	185.767	-1.13117	0.174063	-6.49862	8.10624e-11	6.2088e-10
ENSG00000130701.4	RBBP8NL	101.43	-1.13178	0.227845	-4.96732	6.78846e-07	3.45781e-06
ENSG00000254884.1	PRR13P2	24.6905	-1.13291	0.417166	-2.71572	0.0066131	0.0167442
ENSG00000266236.1	NARF-IT1	13.5088	-1.13333	0.485733	-2.33325	0.0196352	0.0435621
ENSG00000260179.1	AL162741.1	11.5992	-1.13396	0.48529	-2.33666	0.0194571	0.0432111
ENSG00000146013.11	GFRA3	24.5194	-1.13405	0.404535	-2.80335	0.00505745	0.01318
ENSG00000272219.1	AC005072.1	35.8183	-1.13419	0.282628	-4.01302	5.9948e-05	0.000231586
ENSG00000232303.2	DFFBP1	41.3047	-1.13425	0.272857	-4.15694	3.22545e-05	0.000129965
ENSG00000062524.16	LTK	31.1615	-1.13541	0.375389	-3.02462	0.00248946	0.00700203
ENSG00000236144.7	TMEM147-AS1	1900.34	-1.13668	0.120345	-9.44522	3.54664e-21	5.43754e-20
ENSG00000088002.11	SULT2B1	471.484	-1.13719	0.149808	-7.59099	3.17471e-14	3.15804e-13
ENSG00000144857.14	BOC	94.7169	-1.13726	0.182552	-6.22978	4.67092e-10	3.32678e-09
ENSG00000273018.6	FAM106A	383.008	-1.13728	0.156338	-7.27449	3.4774e-13	3.22031e-12
ENSG00000185495.10	AC138393.1	401.953	-1.13735	0.124454	-9.1387	6.32097e-20	9.01475e-19
ENSG00000245275.7	SAP30L-AS1	46.8136	-1.13861	0.282011	-4.03747	5.40298e-05	0.000210357
ENSG00000197696.10	NMB	12.1575	-1.13876	0.489732	-2.32526	0.020058	0.044405
ENSG00000143847.15	PPFIA4	158.259	-1.13885	0.148929	-7.6469	2.05884e-14	2.07922e-13
ENSG00000250461.1	AC122718.1	40.7448	-1.13888	0.479181	-2.37673	0.0174669	0.0393438
ENSG00000228043.5	AC114763.1	36.661	-1.13994	0.266864	-4.27163	1.94048e-05	8.07935e-05
ENSG00000250295.6	RDH10-AS1	17.6972	-1.13998	0.448265	-2.5431	0.0109874	0.0262156
ENSG00000166762.18	CATSPER2	181.706	-1.14019	0.167705	-6.79874	1.05541e-11	8.72464e-11
ENSG00000170962.13	PDGFD	27.4219	-1.14028	0.307435	-3.70901	0.00020807	0.000730832
ENSG00000279799.1	AC006077.2	88.0197	-1.14092	0.184453	-6.18545	6.19274e-10	4.3548e-09
ENSG00000080493.17	SLC4A4	18.3708	-1.14101	0.421843	-2.70482	0.00683409	0.0172489
ENSG00000196517.11	SLC6A9	2574.14	-1.14108	0.125971	-9.05833	1.32464e-19	1.85264e-18
ENSG00000261008.6	LINC01572	299.559	-1.14267	0.111118	-10.2834	8.37494e-25	1.54158e-23
ENSG00000263740.2	RN7SL4P	3241.64	-1.14316	0.301864	-3.78702	0.000152464	0.000547193
ENSG00000274383.1	AC103691.1	22.4684	-1.14335	0.358372	-3.19041	0.00142069	0.00421678
ENSG00000277112.3	ANKRD20A21P	21.9307	-1.14398	0.479147	-2.38753	0.0169621	0.0383617
ENSG00000229816.1	DDX50P1	135.841	-1.14455	0.149222	-7.67016	1.71783e-14	1.74368e-13
ENSG00000259820.1	AC083843.3	415.526	-1.14566	0.131031	-8.74344	2.2612e-18	2.97104e-17
ENSG00000242539.2	AC007620.2	47.1402	-1.1459	0.251988	-4.54743	5.43052e-06	2.44943e-05
ENSG00000132563.16	REEP2	24.4748	-1.14618	0.355498	-3.22416	0.00126341	0.00379213
ENSG00000101115.13	SALL4	31.6802	-1.1467	0.317137	-3.61579	0.000299431	0.00102109
ENSG00000232872.2	CTAGE3P	29.4994	-1.14701	0.298339	-3.84465	0.000120725	0.000441379
ENSG00000267246.1	AC091132.5	26.9156	-1.14711	0.434922	-2.63752	0.00835151	0.0205699
ENSG00000267143.1	AP001120.2	41.1787	-1.14969	0.404483	-2.84237	0.00447794	0.0118089
ENSG00000136490.9	LIMD2	117.915	-1.15026	0.228726	-5.02899	4.93066e-07	2.55125e-06
ENSG00000272489.1	AL132656.3	36.4178	-1.1511	0.337262	-3.41307	0.000642351	0.0020493
ENSG00000269981.1	AL627309.7	56.7181	-1.15138	0.345985	-3.32783	0.000875255	0.00271692
ENSG00000278112.1	AC145423.3	17.1513	-1.15189	0.406225	-2.8356	0.00457393	0.0120302
ENSG00000235834.1	Z93022.1	27.1782	-1.15205	0.347188	-3.31823	0.00090591	0.00280333
ENSG00000182612.10	TSPAN10	233.638	-1.15245	0.164137	-7.02128	2.19846e-12	1.93034e-11
ENSG00000137962.13	ARHGAP29	22339.5	-1.15266	0.0601419	-19.1657	7.16274e-82	5.66236e-80
ENSG00000280048.1	AC012409.5	22.6053	-1.15271	0.417779	-2.75914	0.0057953	0.0148484
ENSG00000199347.1	RNU5E-1	41.4994	-1.15353	0.281747	-4.09422	4.23584e-05	0.000167455
ENSG00000248503.2	AL356235.1	23.8296	-1.1536	0.357617	-3.2258	0.00125619	0.00377231
ENSG00000283483.1	AC068205.4	44.9071	-1.15401	0.248506	-4.6438	3.42063e-06	1.58571e-05
ENSG00000237870.6	AC073130.1	38.3583	-1.15424	0.328651	-3.51205	0.000444663	0.00146184
ENSG00000120158.12	RCL1	844.876	-1.15434	0.086831	-13.2941	2.50522e-40	8.07148e-39
ENSG00000130714.16	POMT1	576.086	-1.15472	0.111719	-10.3359	4.84915e-25	9.04442e-24
ENSG00000249947.2	XBP1P1	17.1365	-1.15523	0.48859	-2.36442	0.0180582	0.0405419
ENSG00000172432.19	GTPBP2	6604.45	-1.15669	0.0770947	-15.0034	6.97011e-51	3.0477e-49
ENSG00000257475.2	AC068888.2	14.246	-1.15686	0.449883	-2.57147	0.0101268	0.0244503
ENSG00000183196.10	CHST6	75.6205	-1.15688	0.23457	-4.9319	8.14341e-07	4.10247e-06
ENSG00000236296.8	GUSBP5	13.4896	-1.15751	0.433009	-2.67319	0.00751335	0.0187316
ENSG00000250138.4	AC139495.3	15.654	-1.15767	0.443884	-2.60805	0.00910599	0.022215
ENSG00000105655.18	ISYNA1	764.526	-1.15799	0.148561	-7.79471	6.45548e-15	6.7566e-14
ENSG00000279502.1	AC016542.2	26.9592	-1.15838	0.389521	-2.97385	0.00294093	0.00811414
ENSG00000267270.5	PARD6G-AS1	109.281	-1.15866	0.207597	-5.58131	2.3872e-08	1.43124e-07
ENSG00000145113.22	MUC4	2691.82	-1.159	0.133795	-8.66251	4.61503e-18	5.94278e-17
ENSG00000279425.1	AC092279.2	219.551	-1.16032	0.136469	-8.50245	1.85625e-17	2.31416e-16
ENSG00000262576.3	PCDHGA4	116.827	-1.16168	0.178359	-6.51315	7.35933e-11	5.66033e-10
ENSG00000228446.2	AC073052.1	58.1158	-1.16197	0.250059	-4.64676	3.37181e-06	1.56582e-05
ENSG00000214070.3	AC011999.1	25.1486	-1.16203	0.337403	-3.44405	0.000573075	0.00184521
ENSG00000228022.5	HCG20	13.6818	-1.16228	0.454392	-2.55788	0.0105313	0.0252662
ENSG00000101210.12	EEF1A2	319.857	-1.16248	0.139346	-8.34241	7.27904e-17	8.65006e-16
ENSG00000276851.1	AC002401.4	108.134	-1.16341	0.174264	-6.67615	2.45297e-11	1.9718e-10
ENSG00000266965.1	AC090220.1	35.2527	-1.16378	0.332781	-3.49712	0.000470308	0.00153937
ENSG00000155719.17	OTOA	19.9182	-1.16425	0.450264	-2.5857	0.00971805	0.0235583
ENSG00000257838.5	OTOAP1	17.1862	-1.1643	0.395484	-2.94399	0.00324012	0.00884155
ENSG00000214773.1	AC112512.1	84.9266	-1.16437	0.26764	-4.3505	1.35829e-05	5.78653e-05
ENSG00000237357.2	BX088651.4	114.866	-1.16457	0.170883	-6.815	9.42661e-12	7.8415e-11
ENSG00000233230.1	AC079807.1	59.0496	-1.1668	0.249405	-4.67831	2.8925e-06	1.35669e-05
ENSG00000234705.1	HMGA1P4	87.6474	-1.1671	0.193024	-6.04641	1.48105e-09	1.00565e-08
ENSG00000215417.12	MIR17HG	453.318	-1.16728	0.103427	-11.286	1.53837e-29	3.44209e-28
ENSG00000128652.11	HOXD3	61.4168	-1.16785	0.217803	-5.36196	8.23218e-08	4.66165e-07
ENSG00000115556.14	PLCD4	79.7443	-1.16798	0.193777	-6.02746	1.66559e-09	1.12583e-08
ENSG00000234913.1	AC016027.2	28.1867	-1.16823	0.382034	-3.05793	0.00222875	0.00634198
ENSG00000076641.4	PAG1	100.995	-1.16824	0.208171	-5.61193	2.00087e-08	1.21148e-07
ENSG00000275897.1	AC021491.4	36.6405	-1.16875	0.330525	-3.53603	0.000406195	0.00134688
ENSG00000005243.10	COPZ2	17.74	-1.16903	0.444371	-2.63074	0.00851992	0.0209479
ENSG00000170122.5	FOXD4	206.398	-1.16924	0.177859	-6.57395	4.89971e-11	3.82149e-10
ENSG00000219529.2	AP000580.1	26.7857	-1.17061	0.342455	-3.4183	0.000630135	0.00201498
ENSG00000270574.1	AC010680.2	179.177	-1.17144	0.171101	-6.84651	7.56721e-12	6.36573e-11
ENSG00000128000.16	ZNF780B	2837.44	-1.17154	0.0793917	-14.7564	2.79786e-49	1.18223e-47
ENSG00000175182.15	FAM131A	406.487	-1.17203	0.123632	-9.48	2.54277e-21	3.93684e-20
ENSG00000278876.1	AC145207.9	49.0212	-1.17245	0.257575	-4.55188	5.31684e-06	2.40269e-05
ENSG00000268756.1	AC104534.1	17.1234	-1.174	0.432749	-2.71289	0.00666996	0.0168703
ENSG00000255449.1	AP002812.5	12.4365	-1.17416	0.514322	-2.28292	0.0224348	0.0489185
ENSG00000065911.12	MTHFD2	15840.9	-1.17423	0.10255	-11.4503	2.34229e-30	5.39766e-29
ENSG00000142046.15	TMEM91	92.885	-1.17433	0.183178	-6.41088	1.44684e-10	1.08011e-09
ENSG00000261668.1	AC093591.2	97.1002	-1.17512	0.212868	-5.52043	3.38172e-08	1.99938e-07
ENSG00000284640.1	AL590434.1	12.703	-1.17513	0.507781	-2.31426	0.0206537	0.0455506
ENSG00000166866.13	MYO1A	64.3264	-1.17625	0.233666	-5.03392	4.80561e-07	2.48762e-06
ENSG00000266844.1	AC093330.1	22.2278	-1.17757	0.398595	-2.95429	0.00313391	0.00858311
ENSG00000197599.12	CCDC154	62.2538	-1.17788	0.219901	-5.35641	8.48921e-08	4.79923e-07
ENSG00000107731.12	UNC5B	370.769	-1.1779	0.185001	-6.367	1.9276e-10	1.41904e-09
ENSG00000166546.14	BEAN1	94.5899	-1.17811	0.206918	-5.69361	1.24381e-08	7.69893e-08
ENSG00000087076.9	HSD17B14	43.8399	-1.17889	0.240971	-4.89225	9.9688e-07	4.96444e-06
ENSG00000250254.2	PTTG2	13.5457	-1.1793	0.445003	-2.65008	0.00804715	0.0199065
[truncated: 1,875 more rows]

## Sheet: Table S4
Supplementary Table S4. DEGs of baseline HEC1A-CamR2 versus parental HEC1A cells.
Gencode	Gene	baseMean	log2FoldChange	lfcSE	stat	pvalue	padj
ENSG00000157570.11	TSPAN18	998.368	9.98743	0.537614	18.5773	4.9036e-77	4.16614e-75
ENSG00000282143.1	AL137798.2	104.532	9.85625	1.27423	7.73505	1.03358e-14	1.03986e-13
ENSG00000196329.11	GIMAP5	55.3887	9.42456	1.19311	7.89913	2.80867e-15	2.93582e-14
ENSG00000285508.1	AL034430.1	42.0488	9.27767	3.90747	2.37434	0.0175804	0.0378223
ENSG00000205420.11	KRT6A	21.2843	8.13151	1.21304	6.7034	2.03622e-11	1.58193e-10
ENSG00000172260.15	NEGR1	194.2	7.99084	0.841607	9.49474	2.20757e-21	3.40902e-20
ENSG00000166292.12	TMEM100	36.2866	7.64225	1.203	6.35266	2.11624e-10	1.5077e-09
ENSG00000277125.1	AC211476.4	13.311	7.57652	1.27177	5.95746	2.56187e-09	1.64991e-08
ENSG00000258791.8	LINC00520	13.9808	7.36139	1.2505	5.88673	3.93901e-09	2.48388e-08
ENSG00000198021.7	SPANXA1	12.684	7.26709	1.26362	5.75102	8.87045e-09	5.37495e-08
ENSG00000185052.11	SLC24A3	28.4527	6.68949	1.06311	6.29239	3.12614e-10	2.19188e-09
ENSG00000166535.20	A2ML1	93.8107	6.62503	0.627729	10.554	4.86933e-26	9.57582e-25
ENSG00000176920.12	FUT2	25.4345	6.62471	1.20871	5.48082	4.23352e-08	2.38544e-07
ENSG00000132932.17	ATP8A2	3634.22	6.45377	0.143099	45.1001	0	0
ENSG00000100055.21	CYTH4	42.2614	6.34586	0.863015	7.35313	1.93622e-13	1.76365e-12
ENSG00000224057.1	EGFR-AS1	14.7001	6.25562	1.22758	5.09591	3.47069e-07	1.75215e-06
ENSG00000185847.7	LINC01405	6.54973	6.21183	1.29253	4.80595	1.54015e-06	7.10383e-06
ENSG00000188373.5	C10orf99	83.54	6.10287	0.567802	10.7482	6.04118e-27	1.23271e-25
ENSG00000134343.13	ANO3	9.22343	6.08301	1.25942	4.83001	1.36524e-06	6.35107e-06
ENSG00000185905.4	C16orf54	9.18028	6.05214	1.26025	4.80234	1.56825e-06	7.22509e-06
ENSG00000236719.3	OVAAL	5.19795	6.04977	1.4365	4.21146	2.53727e-05	9.82239e-05
ENSG00000198848.12	CES1	4.88426	6.00885	1.31931	4.55453	5.25035e-06	2.24716e-05
ENSG00000163032.11	VSNL1	4.57369	5.9415	1.32819	4.47337	7.69974e-06	3.21201e-05
ENSG00000175874.10	CREG2	354.607	5.9296	0.341618	17.3574	1.73432e-67	1.21423e-65
ENSG00000178397.13	FAM220A	71.4056	5.88296	1.63908	3.58918	0.000331715	0.00106759
ENSG00000180251.4	SLC9A4	20.3722	5.86631	1.06714	5.4972	3.85876e-08	2.18355e-07
ENSG00000257219.5	LNCOG	4.81029	5.8389	1.32443	4.40861	1.04036e-05	4.24719e-05
ENSG00000258580.1	AL136298.1	4.83374	5.83785	1.47241	3.96483	7.34472e-05	0.000264756
ENSG00000138395.15	CDK15	22.1204	5.75654	0.883602	6.51486	7.2759e-11	5.41246e-10
ENSG00000130224.15	LRCH2	43.815	5.72118	0.751144	7.61662	2.60399e-14	2.53746e-13
ENSG00000181903.5	OR4C6	71.4454	5.71732	0.526979	10.8492	2.0107e-27	4.24433e-26
ENSG00000264717.5	NPY4R2	11.7679	5.69525	1.29748	4.38946	1.13632e-05	4.61136e-05
ENSG00000128340.15	RAC2	36.8071	5.67063	0.703109	8.06507	7.31925e-16	8.03771e-15
ENSG00000117318.9	ID3	4162.19	5.65733	0.115765	48.869	0	0
ENSG00000215875.4	ST13P20	5.88305	5.64773	1.30124	4.34028	1.423e-05	5.69916e-05
ENSG00000255071.3	SAA2-SAA4	7.1063	5.63725	1.58102	3.56558	0.000363058	0.00116048
ENSG00000168334.9	XIRP1	9.13379	5.59522	1.24959	4.47764	7.54715e-06	3.15277e-05
ENSG00000188051.7	TMEM221	4.21412	5.58982	1.37166	4.07523	4.59686e-05	0.000170996
ENSG00000166741.7	NNMT	20.5752	5.57403	1.0618	5.24961	1.52425e-07	8.00132e-07
ENSG00000168685.15	IL7R	3.82786	5.55945	1.38114	4.02525	5.69155e-05	0.000208725
ENSG00000169436.17	COL22A1	3.35267	5.53882	1.43778	3.85234	0.000116996	0.000405804
ENSG00000162551.14	ALPL	18.3118	5.4838	0.90403	6.06595	1.31175e-09	8.6558e-09
ENSG00000286008.1	AC148477.10	2.9573	5.44501	1.49463	3.64304	0.000269437	0.000881895
ENSG00000270806.2	C17orf50	59.242	5.43519	0.516697	10.5191	7.05412e-26	1.3759e-24
ENSG00000140873.16	ADAMTS18	2.91918	5.42229	1.57065	3.45225	0.000555927	0.00171232
ENSG00000270025.2	BMS1P7	6.93691	5.30549	1.8011	2.94569	0.00322238	0.00840043
ENSG00000134757.5	DSG3	4.24139	5.30308	1.37053	3.86936	0.00010912	0.00038093
ENSG00000167157.11	PRRX2	82.9108	5.29386	0.501203	10.5623	4.455e-26	8.79724e-25
ENSG00000283247.2	AC096582.3	4.17584	5.2808	1.46298	3.60963	0.000306634	0.000994509
ENSG00000232903.2	LINC01166	3.03658	5.27272	1.3955	3.77836	0.000157862	0.000537478
ENSG00000236136.1	ADORA2BP1	3.66431	5.27198	1.35996	3.87656	0.000105942	0.000370588
ENSG00000276664.1	RF01882	3.94125	5.25675	1.47566	3.5623	0.000367613	0.00117364
ENSG00000184860.10	SDR42E1	10.0791	5.21128	1.13908	4.57499	4.76233e-06	2.05116e-05
ENSG00000227744.4	LINC01940	6.35365	5.18453	1.46302	3.54371	0.000394537	0.00125355
ENSG00000085741.13	WNT11	68.49	5.16101	0.467605	11.0371	2.53025e-28	5.53179e-27
ENSG00000117594.10	HSD11B1	321.702	5.14744	0.338874	15.1898	4.13004e-52	2.04566e-50
ENSG00000143469.19	SYT14	44.8344	5.10385	0.590105	8.64904	5.19334e-18	6.54625e-17
ENSG00000260765.2	CES1P2	2.41974	5.09663	1.63676	3.11384	0.00184667	0.00508389
ENSG00000117009.12	KMO	3.41306	5.062	1.43994	3.51542	0.000439066	0.00138161
ENSG00000235812.4	ADAM21P1	3.60146	5.06159	1.3767	3.6766	0.000236363	0.000781183
ENSG00000120279.6	MYCT1	2.36289	4.98104	1.6949	2.93884	0.0032944	0.00856572
ENSG00000087258.15	GNAO1	36.5117	4.96914	0.637663	7.79275	6.55665e-15	6.69519e-14
ENSG00000174175.17	SELP	2.40827	4.95808	1.61653	3.0671	0.00216146	0.00587194
ENSG00000183379.9	SYNDIG1L	22.8713	4.94211	0.891764	5.54196	2.99111e-08	1.71617e-07
ENSG00000091181.19	IL5RA	2.86521	4.93531	1.54516	3.19405	0.00140291	0.00397074
ENSG00000269289.5	AC011503.1	2.89219	4.92456	1.54239	3.1928	0.00140901	0.00398609
ENSG00000099399.6	MAGEB2	2.62282	4.90361	1.5125	3.24206	0.00118671	0.00341722
ENSG00000280707.2	AL353747.4	5.94317	4.86625	1.33813	3.63661	0.000276254	0.000903342
ENSG00000113578.18	FGF1	70.6484	4.85651	0.420479	11.5499	7.38679e-31	1.77774e-29
ENSG00000229951.5	AC104695.2	5.4368	4.85565	1.3318	3.64592	0.000266435	0.000872906
ENSG00000204767.4	INSYN2B	344.659	4.8454	0.229535	21.1096	6.48744e-99	7.78297e-97
ENSG00000204542.2	C6orf15	43.1206	4.83026	0.507299	9.52152	1.70672e-21	2.6562e-20
ENSG00000011083.9	SLC6A7	2.21182	4.81537	1.6653	2.89159	0.00383303	0.00979866
ENSG00000214860.5	EVPLL	11.7147	4.80544	1.09206	4.40035	1.08077e-05	4.39561e-05
ENSG00000166670.10	MMP10	9.12563	4.80253	1.11287	4.31544	1.59287e-05	6.34542e-05
ENSG00000111245.14	MYL2	13.6985	4.79945	0.930043	5.16045	2.46351e-07	1.26781e-06
ENSG00000225980.4	OR7E19P	1.95437	4.76488	1.67476	2.84511	0.00443968	0.0111842
ENSG00000179455.8	MKRN3	34.1625	4.76021	1.06878	4.45388	8.43337e-06	3.49303e-05
ENSG00000254841.1	OR4V1P	4.21947	4.75485	1.32875	3.57843	0.000345669	0.00110891
ENSG00000157087.19	ATP2B2	12.2659	4.73672	0.912183	5.19273	2.07238e-07	1.0751e-06
ENSG00000169783.12	LINGO1	2.52179	4.72227	1.45147	3.25345	0.00114013	0.00329814
ENSG00000188869.13	TMC3	10.0167	4.71638	1.10588	4.26483	2.00054e-05	7.85324e-05
ENSG00000128510.12	CPA4	36.0729	4.71506	0.521003	9.04998	1.42991e-19	1.98014e-18
ENSG00000157303.11	SUSD3	2.54955	4.6985	1.53086	3.06919	0.00214642	0.0058344
ENSG00000213880.3	RPL7AP7	2.32645	4.6732	1.54758	3.01969	0.00253033	0.00676474
ENSG00000143536.7	CRNN	2.12858	4.65255	1.54278	3.0157	0.00256385	0.00684132
ENSG00000072694.20	FCGR2B	1.91003	4.64007	1.54922	2.99511	0.00274344	0.00727568
ENSG00000261011.1	AL136982.4	2.82157	4.63089	1.79389	2.58148	0.0098378	0.0226291
ENSG00000178150.10	ZNF114	118.553	4.63011	0.370017	12.5132	6.31994e-36	1.85132e-34
ENSG00000106631.8	MYL7	2.07393	4.62741	1.55648	2.973	0.00294901	0.00776066
ENSG00000143195.13	ILDR2	25.8227	4.59559	0.670586	6.8531	7.22668e-12	5.81299e-11
ENSG00000237009.2	GLIS3-AS1	2.59153	4.55256	1.58265	2.87653	0.00402068	0.010228
ENSG00000220267.1	ACTBP8	2.02264	4.53867	1.59628	2.84328	0.00446516	0.0112448
ENSG00000134532.17	SOX5	2.60344	4.53719	1.45704	3.11399	0.00184578	0.00508201
ENSG00000174502.19	SLC26A9	11.3726	4.51461	0.935904	4.82379	1.40852e-06	6.53715e-06
ENSG00000111728.10	ST8SIA1	3.34081	4.49982	1.43946	3.12605	0.00177174	0.00489815
ENSG00000149021.7	SCGB1A1	2.34474	4.47199	1.56487	2.85775	0.00426663	0.0107927
ENSG00000232774.7	AL355916.1	98.2193	4.46735	0.34421	12.9786	1.61901e-38	5.1952e-37
ENSG00000119946.11	CNNM1	3.94559	4.46082	1.3332	3.34594	0.000820039	0.00244567
ENSG00000249706.1	AC105384.1	5.35178	4.44871	1.35114	3.29257	0.000992755	0.00291454
ENSG00000236125.3	USP17L4	1.59401	4.44437	1.65864	2.67953	0.00737258	0.0175399
ENSG00000137801.10	THBS1	12691.5	4.44364	0.0689006	64.4934	0	0
ENSG00000121797.10	CCRL2	3.77704	4.44082	1.422	3.12293	0.00179061	0.00494436
ENSG00000172818.10	OVOL1	784.627	4.43504	0.15992	27.733	2.79738e-169	7.76566e-167
ENSG00000172159.16	FRMD3	1098.98	4.43154	0.132662	33.4048	1.16648e-244	6.05402e-242
ENSG00000169006.7	NTSR2	1.45877	4.42874	1.82288	2.42952	0.0151187	0.0330778
ENSG00000283285.1	AC011460.1	11.5224	4.42534	0.871379	5.07854	3.80337e-07	1.9064e-06
ENSG00000204616.11	TRIM31	4.75977	4.4076	1.38412	3.18439	0.00145058	0.00408578
ENSG00000164400.6	CSF2	46.9346	4.36533	0.457987	9.53156	1.54936e-21	2.42078e-20
ENSG00000213386.3	AC022217.1	34.9409	4.36069	0.602833	7.23366	4.7014e-13	4.15093e-12
ENSG00000162490.7	DRAXIN	3.45792	4.35725	1.36414	3.19415	0.00140244	0.00397035
ENSG00000183671.12	GPR1	3.02141	4.34618	1.49353	2.91	0.0036143	0.00929024
ENSG00000236097.1	BNIP3P2	1.4809	4.34516	1.76439	2.46269	0.0137898	0.0304859
ENSG00000160886.13	LY6K	683.95	4.34466	0.140126	31.0055	4.55113e-211	1.81089e-208
ENSG00000182866.17	LCK	15.9853	4.32303	0.808554	5.34662	8.961e-08	4.84235e-07
ENSG00000203926.5	SPANXA2	26.0956	4.32084	0.601961	7.17795	7.0767e-13	6.15255e-12
ENSG00000196405.13	EVL	2.56616	4.31313	1.47005	2.93401	0.00334618	0.00868334
ENSG00000264230.9	ANXA8L1	12.6866	4.30451	1.14904	3.74617	0.000179552	0.000606651
ENSG00000204128.6	C2orf72	14.3697	4.30217	0.75883	5.66948	1.43236e-08	8.53324e-08
ENSG00000240231.1	RPS27P29	3.72024	4.30039	1.45903	2.94742	0.00320435	0.00835891
ENSG00000198576.4	ARC	6.20822	4.29827	1.16429	3.69174	0.000222723	0.000740055
ENSG00000197646.7	PDCD1LG2	1.51945	4.29157	1.78302	2.40691	0.0160882	0.0349395
ENSG00000006606.8	CCL26	18.3675	4.28085	0.691544	6.19028	6.00576e-10	4.09427e-09
ENSG00000104827.12	CGB3	1.62994	4.27429	1.7409	2.45522	0.0140797	0.0310407
ENSG00000213886.3	UBD	5.57597	4.25179	1.41964	2.99498	0.0027446	0.00727619
ENSG00000132530.17	XAF1	12.406	4.25118	0.941532	4.51517	6.32651e-06	2.67468e-05
ENSG00000163364.9	LINC01116	60.4966	4.24336	0.365635	11.6055	3.8659e-31	9.40821e-30
ENSG00000266357.5	LINC02074	1.48009	4.23362	1.66405	2.54416	0.010954	0.0249039
ENSG00000056291.17	NPFFR2	2.4221	4.22997	1.51606	2.79011	0.00526904	0.0130113
ENSG00000149599.15	DUSP15	2.97886	4.2048	1.45039	2.89907	0.00374266	0.00959332
ENSG00000168461.13	RAB31	9.32298	4.19747	1.12452	3.73269	0.000189449	0.000637118
ENSG00000165029.16	ABCA1	72.8488	4.19723	0.335508	12.5101	6.57633e-36	1.92406e-34
ENSG00000254927.1	AC027779.1	4.26662	4.19569	1.50894	2.78055	0.0054267	0.0133591
ENSG00000128268.12	MGAT3	87.7522	4.18974	0.417996	10.0234	1.20308e-23	2.1135e-22
ENSG00000134827.8	TCN1	20.5105	4.18477	0.645993	6.47804	9.29193e-11	6.87649e-10
ENSG00000223703.1	AC027612.1	6.27222	4.16194	1.43498	2.90034	0.00372755	0.00955869
ENSG00000160349.9	LCN1	2.56213	4.14838	1.51281	2.74217	0.00610347	0.0148219
ENSG00000164530.15	PI16	12.7866	4.14115	0.736467	5.623	1.87672e-08	1.10302e-07
ENSG00000167850.3	CD300C	4.95299	4.12113	1.2372	3.33101	0.000865314	0.00256787
ENSG00000136689.18	IL1RN	52.2472	4.11883	0.408753	10.0766	7.01379e-24	1.24589e-22
ENSG00000152092.16	ASTN1	3.1263	4.11659	1.3745	2.99496	0.0027448	0.00727619
ENSG00000232810.4	TNF	127.088	4.08457	0.357813	11.4154	3.50332e-30	8.24022e-29
ENSG00000143556.9	S100A7	6.28356	4.08272	1.38243	2.9533	0.00314394	0.00821928
ENSG00000220875.1	HIST1H3PS1	10.6746	4.08061	0.890521	4.58227	4.59946e-06	1.98603e-05
ENSG00000179934.6	CCR8	2.04944	4.06303	1.51364	2.68428	0.00726864	0.0173254
ENSG00000215343.7	ZNF705D	1.53292	4.03821	1.74395	2.31555	0.0205831	0.0433755
ENSG00000070190.13	DAPP1	52.5906	4.02944	0.44436	9.06797	1.21252e-19	1.69285e-18
ENSG00000047457.14	CP	140.361	3.99421	0.333078	11.9918	3.92278e-33	1.0429e-31
ENSG00000166006.13	KCNC2	4.80301	3.99187	1.32298	3.01733	0.00255011	0.00680999
ENSG00000235815.1	AL136099.1	3.30678	3.97533	1.37164	2.89823	0.00375277	0.0096173
ENSG00000223829.5	AC004870.2	28.3556	3.9748	0.800808	4.96349	6.9237e-07	3.34135e-06
ENSG00000127920.5	GNG11	1104.1	3.97407	0.289386	13.7328	6.45976e-43	2.36897e-41
ENSG00000148344.11	PTGES	45.898	3.97066	0.412176	9.63341	5.77798e-22	9.27664e-21
ENSG00000180176.14	TH	47.134	3.95245	0.404611	9.76852	1.53682e-22	2.53735e-21
ENSG00000196917.5	HCAR1	4.48058	3.95096	1.23866	3.18969	0.00142425	0.00402445
ENSG00000179222.17	MAGED1	134.713	3.94905	0.346532	11.3959	4.38139e-30	1.02651e-28
ENSG00000113140.11	SPARC	122.719	3.94787	0.251554	15.6939	1.66473e-55	9.17869e-54
ENSG00000155511.18	GRIA1	4.6045	3.93984	1.22145	3.22553	0.00125738	0.00359677
ENSG00000127928.12	GNGT1	3.17501	3.93136	1.44018	2.72977	0.0063378	0.0153302
ENSG00000100228.12	RAB36	12.8331	3.9299	0.848206	4.6332	3.60065e-06	1.57844e-05
ENSG00000155966.13	AFF2	445.733	3.92784	0.190432	20.626	1.60452e-94	1.79842e-92
ENSG00000167083.7	GNGT2	3.17135	3.91354	1.37331	2.84971	0.0043759	0.0110439
ENSG00000176754.12	LINC00303	2.17116	3.89112	1.51197	2.57354	0.0100663	0.0231058
ENSG00000123500.10	COL10A1	2.52525	3.88707	1.51885	2.55922	0.0104907	0.0239669
ENSG00000142405.21	NLRP12	111.709	3.87965	0.266967	14.5323	7.56306e-48	3.25921e-46
ENSG00000285094.1	LINC01488	12.2453	3.8783	0.765982	5.06318	4.12327e-07	2.05338e-06
ENSG00000285972.1	CERNA2	1089.14	3.86986	0.120772	32.0427	2.77593e-225	1.20495e-222
ENSG00000267631.4	CGB1	6.44582	3.86514	1.05105	3.67742	0.000235602	0.000778946
ENSG00000081985.11	IL12RB2	2.58086	3.8606	1.44833	2.66556	0.0076861	0.0182114
ENSG00000241104.5	CEACAMP10	3.03129	3.85744	1.54037	2.50422	0.012272	0.0275075
ENSG00000180861.9	LINC01559	87.079	3.85663	0.313901	12.2861	1.07513e-34	3.01617e-33
ENSG00000225173.1	AL662890.1	4.0263	3.82964	1.47147	2.6026	0.00925197	0.0214365
ENSG00000261122.6	LINC02167	71.0791	3.8203	0.316606	12.0664	1.58922e-33	4.30171e-32
ENSG00000134258.17	VTCN1	166.724	3.79084	0.318229	11.9123	1.02138e-32	2.67081e-31
ENSG00000250714.3	AC100861.2	2.14787	3.78992	1.64151	2.3088	0.0209547	0.0440535
ENSG00000012223.12	LTF	180.674	3.78224	0.248848	15.199	3.59178e-52	1.78646e-50
ENSG00000160808.9	MYL3	4.25966	3.7754	1.1972	3.15352	0.00161315	0.0044949
ENSG00000169085.13	VXN	68.5869	3.77025	0.453225	8.31871	8.89237e-17	1.04016e-15
ENSG00000258256.1	AC011773.3	6.47344	3.76596	1.14132	3.29966	0.00096803	0.00284685
ENSG00000187889.13	FYB2	2.88891	3.76331	1.51842	2.47843	0.0131961	0.029309
ENSG00000085563.14	ABCB1	18.2576	3.76317	0.696696	5.40145	6.61026e-08	3.64213e-07
ENSG00000028137.19	TNFRSF1B	2.30581	3.76186	1.5061	2.49774	0.0124986	0.0279498
ENSG00000145721.12	LIX1	973.373	3.76116	0.232623	16.1685	8.41176e-59	5.07127e-57
ENSG00000198682.13	PAPSS2	7.48996	3.74768	0.962963	3.89183	9.94919e-05	0.000349973
ENSG00000250770.3	AC005865.2	7.26057	3.74482	0.909579	4.11709	3.8368e-05	0.000144365
ENSG00000149256.15	TENM4	152.496	3.71983	0.285954	13.0085	1.09444e-38	3.52137e-37
ENSG00000226026.5	AC092802.1	3.8267	3.71956	1.37854	2.69819	0.00697177	0.0166861
ENSG00000182901.16	RGS7	13.2385	3.71849	1.10616	3.36161	0.000774894	0.0023241
ENSG00000179348.11	GATA2	93.8552	3.70689	0.349483	10.6068	2.77126e-26	5.54112e-25
ENSG00000174059.16	CD34	5.45352	3.70126	1.28054	2.8904	0.0038475	0.0098262
ENSG00000223416.3	RPS26P15	5.95008	3.68891	1.20769	3.0545	0.00225432	0.00610063
ENSG00000228035.1	NGF-AS1	4.10992	3.68066	1.22466	3.00545	0.00265187	0.00705413
ENSG00000102760.13	RGCC	2.12356	3.67812	1.50166	2.44937	0.0143105	0.0315145
ENSG00000224577.2	LINC01117	8.14098	3.67441	0.958981	3.83157	0.000127326	0.000439402
ENSG00000148677.6	ANKRD1	390.872	3.67391	0.23592	15.5727	1.11675e-54	5.97785e-53
ENSG00000110375.3	UPK2	81.511	3.673	0.349459	10.5105	7.72438e-26	1.50417e-24
ENSG00000231064.7	AC234582.1	19.7211	3.66849	0.82389	4.45265	8.48182e-06	3.51127e-05
ENSG00000171303.7	KCNK3	65.0956	3.66182	0.354491	10.3298	5.16741e-25	9.68342e-24
ENSG00000279619.1	AC020907.5	5.08011	3.6556	1.34805	2.71177	0.00669256	0.0160953
ENSG00000102962.5	CCL22	10.1637	3.65391	0.843111	4.33384	1.46528e-05	5.85866e-05
ENSG00000111305.19	GSG1	200.006	3.63239	0.225467	16.1105	2.15262e-58	1.28801e-56
ENSG00000197506.7	SLC28A3	3.92429	3.63167	1.22966	2.95339	0.00314304	0.00821781
ENSG00000259341.1	AC015660.1	2.36311	3.62893	1.47039	2.46801	0.0135866	0.0300951
ENSG00000182782.7	HCAR2	4.21057	3.621	1.24064	2.91865	0.00351546	0.00906253
ENSG00000165061.15	ZMAT4	10.887	3.61992	1.35514	2.67125	0.00755697	0.0179428
ENSG00000213362.3	FTH1P12	2.81513	3.61491	1.49562	2.417	0.0156491	0.0341163
ENSG00000197353.3	LYPD2	19.8868	3.6048	0.610825	5.90153	3.60152e-09	2.27829e-08
ENSG00000243902.6	FP325335.1	187.441	3.59049	0.254298	14.1192	2.89163e-45	1.14486e-43
ENSG00000159495.7	TGM7	34.3136	3.58297	0.448555	7.98781	1.37352e-15	1.47378e-14
ENSG00000033122.19	LRRC7	14.9552	3.57489	0.726358	4.92167	8.58107e-07	4.09238e-06
ENSG00000140557.12	ST8SIA2	9.06927	3.57396	1.14664	3.11691	0.00182758	0.0050348
ENSG00000213626.13	LBH	2.83584	3.56331	1.41431	2.51946	0.0117534	0.0264792
ENSG00000215475.5	SIAH3	3.72565	3.55745	1.25826	2.82728	0.00469458	0.0117458
ENSG00000163630.11	SYNPR	2.07209	3.55081	1.46192	2.42887	0.0151461	0.0331286
ENSG00000243236.6	GSTA9P	3.70376	3.55032	1.26424	2.80825	0.00498113	0.0123694
ENSG00000256518.3	AP000812.3	5.09448	3.5455	1.21322	2.92238	0.00347372	0.00897141
ENSG00000185247.15	MAGEA11	9.09866	3.5421	0.851824	4.15826	3.20687e-05	0.000122126
ENSG00000196611.5	MMP1	15.0801	3.53321	0.681618	5.18355	2.17698e-07	1.12716e-06
ENSG00000173702.7	MUC13	612.894	3.5266	0.172599	20.4324	8.62298e-93	9.44335e-91
ENSG00000203797.10	DDO	61.1587	3.51999	0.433836	8.11365	4.9122e-16	5.46986e-15
ENSG00000262302.1	AC003688.1	4.02741	3.5143	1.31275	2.67705	0.00742736	0.0176544
ENSG00000120645.11	IQSEC3	3.67952	3.50997	1.29821	2.70371	0.00685706	0.0164462
ENSG00000285881.1	AC105206.3	3.62115	3.50793	1.49576	2.34525	0.0190142	0.040509
ENSG00000248144.6	ADH1C	513.582	3.49865	0.2019	17.3286	2.86139e-67	1.99163e-65
ENSG00000171444.18	MCC	19.4655	3.49519	0.571279	6.11818	9.4651e-10	6.3226e-09
ENSG00000124212.6	PTGIS	3.25479	3.48889	1.3068	2.66979	0.00758979	0.0180136
ENSG00000166396.13	SERPINB7	14.1355	3.48763	0.610868	5.7093	1.13441e-08	6.81331e-08
ENSG00000274750.2	HIST1H3E	5.95509	3.48334	1.03207	3.37509	0.000737908	0.00222126
ENSG00000178403.4	NEUROG2	2.12124	3.4815	1.52278	2.28627	0.0222384	0.0463807
ENSG00000240963.1	AL645465.1	2.27389	3.48069	1.4913	2.33399	0.0195961	0.0415561
ENSG00000253837.1	AC090197.1	2.82436	3.47933	1.45097	2.39794	0.0164874	0.0357479
ENSG00000151715.7	TMEM45B	15.0069	3.47708	0.637143	5.45729	4.83461e-08	2.70371e-07
ENSG00000253266.1	AC100860.1	3.11669	3.47513	1.26904	2.73838	0.00617423	0.014977
ENSG00000105605.7	CACNG7	9.37006	3.47452	0.789521	4.40079	1.07855e-05	4.3881e-05
ENSG00000157765.13	SLC34A2	3.58673	3.47312	1.29304	2.68601	0.00723104	0.0172427
ENSG00000163283.7	ALPP	18.4761	3.47282	0.581309	5.97414	2.313e-09	1.49528e-08
ENSG00000127129.10	EDN2	110.657	3.46488	0.258284	13.415	4.94103e-41	1.70466e-39
ENSG00000231507.1	LINC01353	2.56049	3.45404	1.45683	2.37092	0.0177438	0.0381156
ENSG00000253972.5	MAL2-AS1	1.95807	3.45342	1.51478	2.27982	0.0226186	0.0471036
ENSG00000049089.15	COL9A2	31.6038	3.44821	0.587813	5.86617	4.45968e-09	2.79744e-08
ENSG00000242201.3	RN7SL215P	2.80131	3.44713	1.47838	2.33169	0.0197168	0.0417786
ENSG00000180209.11	MYLPF	3.15378	3.4417	1.44908	2.3751	0.0175441	0.0377578
ENSG00000163530.4	DPPA2	2.50534	3.4401	1.49137	2.30667	0.0210731	0.0442751
ENSG00000112486.16	CCR6	3.59948	3.43792	1.4027	2.45093	0.0142488	0.0313931
ENSG00000253171.1	AC037450.1	12.749	3.43648	0.71745	4.78986	1.669e-06	7.66413e-06
ENSG00000196188.11	CTSE	528.522	3.43625	0.138299	24.8465	2.82171e-136	5.38924e-134
ENSG00000060718.22	COL11A1	3.05833	3.42892	1.45225	2.36111	0.0182201	0.0390262
ENSG00000251705.1	RNA5-8SP6	30.5464	3.4269	1.24741	2.7472	0.00601057	0.0146246
ENSG00000281181.1	FP236383.3	108.158	3.42229	1.1348	3.01575	0.0025634	0.0068409
ENSG00000283162.1	AL390726.6	6.38864	3.42039	0.987348	3.46422	0.000531774	0.00164642
ENSG00000181143.15	MUC16	6054.8	3.41355	0.136951	24.9254	3.94879e-137	7.66451e-135
ENSG00000235946.1	AC234783.1	2.96508	3.40536	1.46905	2.31808	0.0204452	0.0431267
ENSG00000120708.17	TGFBI	450.536	3.40125	0.124636	27.2895	5.64676e-164	1.4979e-161
ENSG00000183347.14	GBP6	6.17325	3.40056	0.993987	3.42113	0.000623619	0.00190363
ENSG00000101198.15	NKAIN4	8.30326	3.39791	1.16804	2.90907	0.00362502	0.00931279
ENSG00000167653.5	PSCA	208.381	3.39203	0.228025	14.8757	4.74011e-50	2.18045e-48
ENSG00000234763.2	AL359378.1	2.33685	3.37749	1.43985	2.34572	0.0189903	0.0404654
ENSG00000248176.1	AC109349.1	4.00173	3.36966	1.20927	2.78651	0.00532782	0.0131401
ENSG00000124939.6	SCGB2A1	2.48372	3.36452	1.46274	2.30015	0.0214398	0.0449349
ENSG00000284294.1	AC007326.5	19.9588	3.36129	0.675309	4.97741	6.44402e-07	3.12058e-06
ENSG00000284956.1	AC107959.5	27.5346	3.35157	0.539954	6.20713	5.39612e-10	3.69661e-09
ENSG00000174469.22	CNTNAP2	497.404	3.34505	0.152984	21.8654	5.55055e-106	7.28098e-104
ENSG00000095596.12	CYP26A1	59.9838	3.34337	0.316337	10.569	4.1486e-26	8.20577e-25
ENSG00000066629.17	EML1	237.683	3.34239	0.171165	19.5273	6.4357e-85	6.09706e-83
ENSG00000231528.2	FAM225A	42.7964	3.32813	0.539466	6.16931	6.85887e-10	4.64931e-09
ENSG00000269706.1	AC008687.6	13.8628	3.32714	0.620869	5.35885	8.37544e-08	4.55064e-07
ENSG00000168453.15	HR	540.345	3.32398	0.159115	20.8904	6.54399e-97	7.65839e-95
ENSG00000259404.5	EFL1P1	5.46397	3.32394	1.22722	2.70852	0.00675831	0.0162338
ENSG00000255274.9	SMIM35	8.11247	3.32382	0.832614	3.99203	6.55094e-05	0.000237903
ENSG00000173868.11	PHOSPHO1	10.3624	3.3157	0.717806	4.61921	3.85204e-06	1.68154e-05
ENSG00000064787.13	BCAS1	15.434	3.31134	0.700101	4.72981	2.24729e-06	1.0144e-05
ENSG00000256616.3	AP002414.2	18.8382	3.30098	0.560271	5.89176	3.82109e-09	2.41144e-08
ENSG00000271447.6	MMP28	22.612	3.29725	0.535904	6.15269	7.61789e-10	5.14046e-09
ENSG00000135374.9	ELF5	3.58738	3.2967	1.29	2.55557	0.0106014	0.0241781
ENSG00000075213.11	SEMA3A	180.669	3.27797	0.210931	15.5405	1.84478e-54	9.74385e-53
ENSG00000115844.11	DLX2	130.282	3.27583	0.302535	10.8279	2.5385e-27	5.31149e-26
ENSG00000112782.17	CLIC5	734.254	3.27163	0.122087	26.7974	3.46183e-158	8.26478e-156
ENSG00000138347.15	MYPN	13.9001	3.27035	0.613222	5.33306	9.65732e-08	5.1916e-07
ENSG00000224715.1	Z82186.1	10.6566	3.26855	0.846663	3.86051	0.000113149	0.000393434
ENSG00000166257.8	SCN3B	3.10951	3.26813	1.35262	2.41615	0.0156857	0.0341866
ENSG00000182156.10	ENPP7	3.07157	3.2656	1.41786	2.30319	0.0212679	0.0446374
ENSG00000237740.1	NPAP1P3	3.37588	3.26545	1.35272	2.41398	0.0157793	0.0343655
ENSG00000286103.1	AC124864.3	3.45572	3.26282	1.28128	2.54652	0.0108802	0.0247596
ENSG00000156414.19	TDRD9	12.7225	3.25711	1.31287	2.4809	0.013105	0.0291421
ENSG00000086548.9	CEACAM6	44.8292	3.25265	0.35113	9.26336	1.98093e-20	2.92652e-19
ENSG00000168824.14	NSG1	3.06913	3.25175	1.39673	2.32811	0.0199062	0.0421127
ENSG00000165323.15	FAT3	20.7705	3.25166	0.518413	6.27234	3.55664e-10	2.47988e-09
ENSG00000118777.12	ABCG2	7.30843	3.23869	0.895749	3.61562	0.000299627	0.00097337
ENSG00000155495.9	MAGEC1	2.96442	3.23512	1.28941	2.50899	0.0121076	0.0272003
ENSG00000260522.1	AC106785.1	2.99806	3.23025	1.25572	2.57243	0.0100987	0.0231712
ENSG00000005102.13	MEOX1	2086.63	3.22974	0.0800054	40.3691	0	0
ENSG00000104081.14	BMF	105.048	3.22587	0.262424	12.2926	9.92812e-35	2.78852e-33
ENSG00000214353.7	VAC14-AS1	3.83372	3.2125	1.21553	2.64288	0.00822033	0.0193295
ENSG00000249306.5	LINC01411	73.8468	3.21223	0.366551	8.76339	1.89473e-18	2.45575e-17
ENSG00000244176.1	AP003733.1	4.34639	3.21198	1.23917	2.59205	0.00954065	0.0220177
ENSG00000253311.2	LINC01847	19.1971	3.20769	0.546263	5.87207	4.30384e-09	2.70466e-08
ENSG00000233338.1	TLR8-AS1	4.69717	3.19136	1.07815	2.96004	0.00307599	0.0080646
ENSG00000132000.13	PODNL1	57.7312	3.17859	0.368354	8.62917	6.17988e-18	7.74913e-17
ENSG00000177291.3	GJD4	3.78491	3.17625	1.22097	2.60142	0.0092839	0.0215042
ENSG00000127954.12	STEAP4	10.7045	3.17194	0.766739	4.13692	3.52e-05	0.000133159
ENSG00000069122.19	ADGRF5	7.67029	3.15667	0.97309	3.24397	0.00117876	0.00339794
ENSG00000109255.11	NMU	29.5553	3.15654	0.498188	6.33605	2.35735e-10	1.67001e-09
ENSG00000285898.1	AC007317.1	5.31348	3.15407	1.03966	3.03377	0.00241522	0.00648608
ENSG00000214814.7	FER1L6	37.5938	3.1361	0.403685	7.76868	7.93063e-15	8.04316e-14
ENSG00000285517.1	AC010198.2	21.0966	3.13051	0.596518	5.24798	1.5378e-07	8.06887e-07
ENSG00000178568.15	ERBB4	37.2607	3.12896	0.394484	7.93177	2.16038e-15	2.28115e-14
ENSG00000229689.3	AC009237.3	13.5477	3.12635	1.31378	2.37966	0.0173284	0.0373576
ENSG00000173546.7	CSPG4	11.1962	3.12425	0.690498	4.52463	6.05023e-06	2.56651e-05
ENSG00000110799.13	VWF	70.7857	3.12244	0.317571	9.83227	8.17515e-23	1.37156e-21
ENSG00000122756.15	CNTFR	8.60016	3.12115	0.806582	3.8696	0.000109015	0.000380722
ENSG00000112319.19	EYA4	30.8897	3.11748	0.471783	6.60786	3.89908e-11	2.96454e-10
ENSG00000280160.1	AC135050.7	54.7191	3.11569	0.335717	9.2807	1.68364e-20	2.4966e-19
ENSG00000187957.8	DNER	20.5908	3.10661	0.562192	5.52589	3.27817e-08	1.86964e-07
ENSG00000204516.10	MICB	313.221	3.10563	0.176457	17.5999	2.46662e-69	1.79537e-67
ENSG00000283525.1	AC005622.1	27.8526	3.10353	0.528978	5.86704	4.43645e-09	2.7836e-08
ENSG00000163395.16	IGFN1	43.0451	3.10007	0.346347	8.95075	3.53063e-19	4.77025e-18
ENSG00000171916.16	LGALS9C	3.42975	3.09132	1.30415	2.37036	0.0177707	0.0381631
ENSG00000262633.2	AC005670.2	88.1785	3.08992	1.05463	2.92987	0.00339108	0.00878649
ENSG00000170989.9	S1PR1	3.26937	3.08524	1.30635	2.36173	0.0181897	0.0389647
ENSG00000285601.1	AC084262.2	22.6116	3.08024	0.539073	5.71396	1.10378e-08	6.63938e-08
ENSG00000159618.16	ADGRG5	5.37515	3.07567	1.02831	2.99099	0.00278074	0.00736573
ENSG00000233797.1	UFL1-AS1	3.65353	3.073	1.29563	2.37182	0.0177006	0.0380433
ENSG00000263715.7	LINC02210-CRHR1	6.87672	3.06719	1.16951	2.62263	0.0087254	0.0203408
ENSG00000129757.13	CDKN1C	1134.87	3.06524	0.135923	22.5513	1.30511e-112	1.94738e-110
ENSG00000196358.11	NTNG2	16.2507	3.06247	0.716804	4.2724	1.93381e-05	7.62224e-05
ENSG00000176153.12	GPX2	24.5803	3.05895	0.572649	5.34174	9.20577e-08	4.96563e-07
ENSG00000179046.8	TRIML2	14.0301	3.05727	0.608806	5.02175	5.12027e-07	2.51525e-06
ENSG00000123095.6	BHLHE41	97.7225	3.05427	0.259199	11.7835	4.74663e-32	1.19916e-30
ENSG00000166394.15	CYB5R2	50.5064	3.05015	0.334611	9.11552	7.82918e-20	1.11126e-18
ENSG00000230641.1	USP12-AS2	3.16183	3.04625	1.26724	2.40384	0.016224	0.0352153
ENSG00000187664.9	HAPLN4	3.98465	3.04382	1.10037	2.76618	0.00567168	0.0138908
ENSG00000135697.10	BCO1	435.612	3.04229	0.149256	20.383	2.36798e-92	2.56969e-90
ENSG00000114771.14	AADAC	9.16901	3.04152	0.806426	3.7716	0.000162202	0.000551312
ENSG00000227234.2	SPANXB1	5.50587	3.03868	1.01832	2.98402	0.00284493	0.00751408
ENSG00000163449.11	TMEM169	1826.69	3.03386	0.0846951	35.821	5.21087e-281	3.88764e-278
ENSG00000215102.2	TERF1P4	6.66859	3.0325	0.976011	3.10704	0.00188973	0.00518984
ENSG00000253183.1	AC005531.1	4.37928	3.03212	1.24568	2.43411	0.0149285	0.0327275
ENSG00000197614.11	MFAP5	2248.96	3.02757	0.0691721	43.7686	0	0
ENSG00000132965.9	ALOX5AP	5.44019	3.02391	1.08777	2.77993	0.00543712	0.0133765
ENSG00000267107.7	PCAT19	3.66373	3.02121	1.24629	2.42416	0.0153438	0.0335211
ENSG00000169946.14	ZFPM2	46.4548	3.02081	0.32914	9.1779	4.39582e-20	6.34881e-19
ENSG00000128591.15	FLNC	46.3789	3.0187	0.347948	8.67572	4.10933e-18	5.21286e-17
ENSG00000261305.2	AC005586.2	363.954	3.01679	0.200872	15.0185	5.55465e-51	2.63118e-49
ENSG00000186628.12	FSD2	7.39093	3.01611	0.884702	3.40918	0.00065159	0.00198141
ENSG00000136542.9	GALNT5	1109.4	3.0039	0.130653	22.9914	5.67878e-117	8.86112e-115
ENSG00000168421.13	RHOH	3.88618	3.00154	1.2422	2.4163	0.0156789	0.0341781
ENSG00000276107.1	AC037198.1	25.9811	2.99948	0.581898	5.15465	2.54109e-07	1.30465e-06
ENSG00000139364.10	TMEM132B	135.538	2.99588	0.216629	13.8296	1.69072e-43	6.35658e-42
ENSG00000019169.10	MARCO	168.043	2.99416	0.242113	12.3668	3.95361e-35	1.12367e-33
ENSG00000205038.12	PKHD1L1	4.05456	2.99082	1.12734	2.65299	0.00797831	0.0188197
ENSG00000105851.11	PIK3CG	139.788	2.97409	0.31244	9.51892	1.74984e-21	2.71978e-20
ENSG00000070526.15	ST6GALNAC1	956.129	2.97407	0.114299	26.0201	2.93161e-149	6.13942e-147
ENSG00000115590.14	IL1R2	927.001	2.97155	0.104305	28.4891	1.59814e-178	4.89154e-176
ENSG00000227838.1	AL121885.2	6.59356	2.96493	0.914779	3.24114	0.00119052	0.00342605
ENSG00000229145.1	ACTBP1	4.01326	2.96349	1.26801	2.33711	0.0194333	0.0412731
ENSG00000258777.1	HIF1A-AS1	5.80226	2.96307	0.919443	3.22269	0.00126995	0.00362925
ENSG00000173432.12	SAA1	748.642	2.96173	0.187221	15.8194	2.28643e-56	1.29351e-54
ENSG00000137699.17	TRIM29	4449	2.96093	0.159547	18.5584	6.98089e-77	5.86837e-75
ENSG00000225356.3	AC093840.1	3.35425	2.9497	1.30191	2.26567	0.0234717	0.0486215
ENSG00000129422.14	MTUS1	1069.94	2.94734	0.147198	20.0229	3.47628e-89	3.4725e-87
ENSG00000213030.5	CGB8	175.923	2.94721	0.207964	14.1718	1.37005e-45	5.49724e-44
ENSG00000065618.20	COL17A1	323.863	2.94485	0.143108	20.5779	4.33074e-94	4.8314e-92
ENSG00000128815.19	WDFY4	4.36641	2.93998	1.27067	2.31372	0.0206832	0.0435557
ENSG00000260092.1	AC009163.2	6.29002	2.93548	1.00358	2.925	0.00344454	0.00890472
ENSG00000053918.16	KCNQ1	185.677	2.92826	0.176872	16.5558	1.45371e-61	9.25489e-60
ENSG00000180730.4	SHISA2	82.7941	2.92313	0.340952	8.57344	1.00439e-17	1.24306e-16
ENSG00000240738.1	AF279873.2	4.22278	2.92298	1.19568	2.44462	0.0145007	0.031895
ENSG00000187229.3	AC100800.1	35.9745	2.92112	0.409439	7.13445	9.71781e-13	8.36047e-12
ENSG00000106003.13	LFNG	129.248	2.91696	0.230808	12.638	1.30302e-36	3.91791e-35
ENSG00000219607.3	PPP1R3G	140.389	2.91128	0.236994	12.2842	1.10159e-34	3.08679e-33
ENSG00000012779.11	ALOX5	313.914	2.90941	0.164712	17.6637	7.98582e-70	5.84827e-68
ENSG00000225940.6	C5orf67	12.7223	2.90686	0.746212	3.89549	9.80022e-05	0.000345089
ENSG00000171403.10	KRT9	12.7134	2.90515	0.685354	4.23891	2.24609e-05	8.76052e-05
ENSG00000266010.2	GATA6-AS1	10.6129	2.89643	0.634841	4.56244	5.05619e-06	2.16795e-05
ENSG00000261594.3	TPBGL	9.18446	2.89609	0.810051	3.5752	0.000349964	0.00112178
ENSG00000115935.17	WIPF1	7.7118	2.89029	0.98695	2.92851	0.00340596	0.00882217
ENSG00000237862.1	Z94160.1	127.605	2.88712	0.2138	13.5039	1.48375e-41	5.20927e-40
ENSG00000177822.7	TENM3-AS1	11.1543	2.88483	0.682987	4.22385	2.40166e-05	9.33072e-05
ENSG00000134516.16	DOCK2	54.3894	2.882	0.339893	8.47914	2.26864e-17	2.75772e-16
ENSG00000250284.2	AC109439.2	4.30674	2.88011	0.979966	2.93899	0.00329287	0.00856268
ENSG00000061337.15	LZTS1	25.9685	2.87804	0.496743	5.79381	6.88071e-09	4.2218e-08
ENSG00000173597.9	SULT1B1	77.1755	2.87241	0.436746	6.57685	4.80521e-11	3.62922e-10
ENSG00000233117.3	LINC00702	16.16	2.86573	0.574451	4.98863	6.08081e-07	2.95729e-06
ENSG00000172201.12	ID4	3355.4	2.86476	0.0705755	40.5914	0	0
ENSG00000070729.13	CNGB1	8.2583	2.86294	0.801553	3.57174	0.000354614	0.00113501
ENSG00000139219.19	COL2A1	4.0505	2.86259	1.04335	2.74365	0.00607603	0.0147658
ENSG00000163492.15	CCDC141	6.55011	2.85878	0.840998	3.39927	0.000675659	0.00204808
ENSG00000159167.12	STC1	7.51046	2.85669	0.770982	3.70527	0.000211168	0.000705191
ENSG00000120875.9	DUSP4	11270.9	2.85123	0.0864899	32.966	2.49214e-238	1.16662e-235
ENSG00000169439.12	SDC2	716.082	2.84819	0.121988	23.3481	1.44094e-120	2.30879e-118
ENSG00000173262.11	SLC2A14	4.03344	2.84658	1.21803	2.33703	0.0194376	0.0412778
ENSG00000258498.8	DIO3OS	4.15401	2.83595	1.10205	2.57334	0.0100722	0.0231171
ENSG00000131050.11	BPIFA2	8.08777	2.83576	0.990243	2.8637	0.0041873	0.01061
ENSG00000260239.1	LINC02533	5.19676	2.83213	0.969386	2.92157	0.00348274	0.00898984
ENSG00000167941.3	SOST	4.93609	2.83146	1.03788	2.72811	0.00636982	0.0153952
ENSG00000285565.1	AL671762.1	367.279	2.83126	0.862815	3.28142	0.00103285	0.00302184
ENSG00000241458.1	RPL7P19	64.6414	2.82858	0.390433	7.24474	4.33268e-13	3.84374e-12
ENSG00000156413.13	FUT6	22.9433	2.82207	0.619054	4.55868	5.14751e-06	2.20552e-05
ENSG00000137674.4	MMP20	5.76812	2.82088	0.994989	2.83509	0.00458134	0.0115022
ENSG00000090776.6	EFNB1	6396.6	2.80967	0.12017	23.3807	6.71934e-121	1.0839e-118
ENSG00000134802.17	SLC43A3	3.21988	2.79917	1.2287	2.27817	0.0227167	0.0472749
ENSG00000230438.6	SERPINB9P1	149.8	2.79057	0.186891	14.9315	2.05455e-50	9.50587e-49
ENSG00000139053.3	AC020613.1	9.30476	2.79008	1.05862	2.63558	0.00839946	0.0196943
ENSG00000180767.9	CHST13	71.17	2.78658	0.302593	9.20899	3.29217e-20	4.8013e-19
ENSG00000249923.1	AC007663.2	82.2943	2.7832	0.289758	9.60525	7.59721e-22	1.2116e-20
ENSG00000127528.5	KLF2	653.749	2.7831	0.180816	15.3919	1.85532e-53	9.60823e-52
ENSG00000204632.11	HLA-G	5.82421	2.77837	0.931441	2.98287	0.0028556	0.00753893
ENSG00000253968.1	AC016573.1	8.45496	2.77232	0.78628	3.52586	0.000422105	0.00133333
ENSG00000184709.7	LRRC26	9.99432	2.76413	0.735051	3.76046	0.000169599	0.000574899
ENSG00000121966.6	CXCR4	3779.35	2.7589	0.08345	33.0606	1.0961e-239	5.23364e-237
ENSG00000178773.15	CPNE7	27.3614	2.75796	0.410296	6.72188	1.79396e-11	1.39964e-10
ENSG00000215160.3	OR7E122P	4.32519	2.75772	1.05141	2.62287	0.0087192	0.0203303
ENSG00000232124.2	AP001057.1	5.32212	2.75671	0.95256	2.894	0.00380372	0.00973313
ENSG00000217159.2	LARP1P1	6.09221	2.75193	1.04162	2.64196	0.00824273	0.0193745
ENSG00000164850.15	GPER1	8.24132	2.74852	0.954441	2.87972	0.00398032	0.0101318
ENSG00000203985.11	LDLRAD1	20.9026	2.73417	0.48019	5.69393	1.24149e-08	7.43216e-08
ENSG00000230834.1	AC068580.2	6.3073	2.73373	0.937595	2.91568	0.0035491	0.00913839
ENSG00000100628.11	ASB2	204.972	2.73328	0.174552	15.6588	2.89376e-55	1.5809e-53
ENSG00000116194.13	ANGPTL1	4.54534	2.73291	1.08453	2.5199	0.0117389	0.0264515
ENSG00000166897.15	ELFN2	12010.8	2.73162	0.135194	20.2052	8.81717e-91	9.1126e-89
ENSG00000228742.10	LINC02577	272.06	2.72879	0.188312	14.4907	1.38633e-47	5.91023e-46
ENSG00000197471.12	SPN	20.4066	2.72466	0.547007	4.98103	6.32464e-07	3.06588e-06
ENSG00000198542.14	ITGBL1	50.2056	2.72233	0.400232	6.80188	1.03265e-11	8.20692e-11
ENSG00000279908.1	AC026748.1	5.9993	2.7182	1.15794	2.34743	0.0189034	0.040309
ENSG00000285294.1	LINC00842	83.1811	2.71692	0.281699	9.64477	5.17287e-22	8.3444e-21
ENSG00000008517.16	IL32	1375.17	2.71464	0.085927	31.5923	4.70445e-219	1.97042e-216
ENSG00000242147.1	LINC02657	147.119	2.70932	0.216803	12.4967	7.78333e-36	2.26609e-34
ENSG00000265243.1	IGLJCOR18	7.92648	2.70207	0.792771	3.40838	0.00065349	0.00198618
ENSG00000182450.13	KCNK4	4.41446	2.69555	0.955754	2.82034	0.00479724	0.0119688
ENSG00000197046.11	SIGLEC15	636.789	2.69474	0.105534	25.5344	8.18645e-144	1.67045e-141
ENSG00000094755.17	GABRP	31.1166	2.68965	0.390153	6.89385	5.43031e-12	4.41114e-11
ENSG00000136267.13	DGKB	2.87253	2.68453	1.17965	2.2757	0.022864	0.0475318
ENSG00000102575.11	ACP5	7.95369	2.68273	0.782103	3.43015	0.000603256	0.00184554
ENSG00000087494.15	PTHLH	50.4244	2.68123	0.321169	8.34834	6.92289e-17	8.1578e-16
ENSG00000110203.9	FOLR3	332.847	2.68119	0.208687	12.8479	8.83589e-38	2.79401e-36
ENSG00000233485.1	AL031283.2	5.15036	2.67566	0.99525	2.68842	0.007179	0.0171306
ENSG00000140465.14	CYP1A1	234.339	2.67533	0.184225	14.5221	8.77666e-48	3.7686e-46
ENSG00000245466.1	AL357153.1	6.16753	2.675	0.915242	2.92273	0.00346979	0.0089632
ENSG00000066735.14	KIF26A	15.8558	2.67045	0.526265	5.07434	3.88834e-07	1.94572e-06
ENSG00000033327.13	GAB2	1924.48	2.65824	0.100909	26.3429	6.18626e-153	1.40658e-150
ENSG00000261253.2	AC137932.2	19.7515	2.65162	0.536813	4.93956	7.82983e-07	3.74984e-06
ENSG00000168062.10	BATF2	256.302	2.64986	0.182464	14.5227	8.70348e-48	3.74391e-46
ENSG00000241155.1	ARHGAP31-AS1	4.12713	2.64897	1.05918	2.50097	0.0123853	0.027735
ENSG00000110777.12	POU2AF1	8.45695	2.64807	0.78128	3.38941	0.000700444	0.00211596
ENSG00000189052.7	CGB5	237.009	2.64655	0.256432	10.3207	5.68157e-25	1.06136e-23
ENSG00000152583.12	SPARCL1	4.58091	2.64581	1.03169	2.56453	0.0103314	0.0236393
ENSG00000187634.12	SAMD11	22.8249	2.64478	0.450783	5.86708	4.43542e-09	2.7836e-08
ENSG00000069188.17	SDK2	4.81094	2.64081	1.12799	2.34116	0.019224	0.0408976
ENSG00000155265.11	GOLGA7B	58.3821	2.63997	0.287746	9.17465	4.5303e-20	6.53909e-19
ENSG00000101955.15	SRPX	4.39632	2.63894	0.965031	2.73457	0.00624619	0.0151377
ENSG00000206172.8	HBA1	58.7276	2.63869	0.548497	4.81076	1.50357e-06	6.94317e-06
ENSG00000266964.5	FXYD1	5.44462	2.62481	1.02285	2.56618	0.0102825	0.0235454
ENSG00000137673.9	MMP7	1985.54	2.62393	0.130459	20.1131	5.66332e-90	5.77804e-88
ENSG00000258376.2	AC004846.1	5.86049	2.62391	0.824653	3.18183	0.00146347	0.00411966
ENSG00000134323.12	MYCN	4.78192	2.62085	1.11304	2.35467	0.0185393	0.0396176
ENSG00000110446.11	SLC15A3	24.1226	2.62083	0.432167	6.06439	1.32459e-09	8.7333e-09
ENSG00000241280.1	AC106712.1	6.30576	2.61589	1.1144	2.34736	0.0189069	0.0403128
ENSG00000256894.1	AC022509.3	5.62582	2.61073	1.04445	2.49962	0.0124327	0.0278232
ENSG00000165072.10	MAMDC2	11.5885	2.6086	0.59567	4.37926	1.19081e-05	4.81937e-05
ENSG00000100342.20	APOL1	14573.8	2.60627	0.141404	18.4313	7.36347e-76	5.95917e-74
ENSG00000227630.3	LINC01132	17.9923	2.60564	0.511791	5.09122	3.55765e-07	1.79302e-06
ENSG00000197208.6	SLC22A4	15.6819	2.6009	0.539298	4.82274	1.41599e-06	6.56923e-06
ENSG00000001626.15	CFTR	4.97885	2.59719	1.06773	2.43246	0.0149969	0.0328442
ENSG00000226685.4	CT47A12	9.05676	2.59503	0.662711	3.91578	9.01121e-05	0.000319284
ENSG00000286119.1	AC114798.1	4.60157	2.5945	0.946837	2.74017	0.00614065	0.0149031
ENSG00000239732.3	TLR9	13.9547	2.59395	0.65723	3.94679	7.92065e-05	0.000283675
ENSG00000133958.13	UNC79	82.2724	2.59331	0.244434	10.6095	2.69302e-26	5.38919e-25
ENSG00000204711.9	C9orf135	5.7737	2.58755	1.00179	2.58292	0.00979668	0.0225454
ENSG00000233858.4	LINC02599	11.8465	2.58725	0.624059	4.14585	3.38562e-05	0.000128523
ENSG00000174255.6	ZNF80	9.08365	2.5858	0.681783	3.79271	0.000149014	0.000509753
ENSG00000267069.1	AP005264.1	36.6492	2.58407	0.357273	7.23276	4.73264e-13	4.17543e-12
ENSG00000100292.17	HMOX1	1416.06	2.57639	0.0936715	27.5045	1.54943e-166	4.25186e-164
ENSG00000240602.7	AADACP1	18.2871	2.57573	0.484225	5.31928	1.04181e-07	5.57674e-07
ENSG00000166049.11	PASD1	12.6729	2.56965	0.596227	4.30986	1.6336e-05	6.499e-05
ENSG00000196872.12	KIAA1211L	137.534	2.56438	0.202751	12.6479	1.14839e-36	3.46171e-35
ENSG00000177706.9	FAM20C	1703.66	2.55877	0.105587	24.2337	9.81332e-130	1.81615e-127
ENSG00000132128.16	LRRC41	3008.51	2.55022	0.118299	21.5574	4.50933e-103	5.69607e-101
ENSG00000147234.10	FRMPD3	3.25875	2.54804	1.08753	2.34296	0.0191314	0.0407261
ENSG00000089356.18	FXYD3	188.826	2.54684	0.181865	14.0041	1.47196e-44	5.70481e-43
ENSG00000185442.13	FAM174B	1083.18	2.54256	0.105892	24.0108	2.14448e-127	3.7924e-125
ENSG00000122733.12	PHF24	3.81853	2.54249	1.07225	2.37116	0.0177324	0.0380944
ENSG00000255860.3	AP000812.2	13.5252	2.53797	0.684748	3.70643	0.000210201	0.000702358
ENSG00000267335.2	AC008687.1	10.4875	2.53792	0.606622	4.18369	2.86817e-05	0.000110301
ENSG00000169851.15	PCDH7	2431.91	2.53356	0.090812	27.899	2.74272e-171	7.7952e-169
ENSG00000243566.6	UPK3B	368.219	2.53301	0.226933	11.1619	6.26121e-29	1.40094e-27
ENSG00000261302.5	AC106779.1	4.7707	2.53059	0.983131	2.57401	0.0100528	0.0230814
ENSG00000113361.13	CDH6	5843.55	2.52354	0.066498	37.9491	0	0
ENSG00000187186.14	AL162231.1	3.92718	2.52238	1.07195	2.35306	0.0186194	0.0397709
ENSG00000225964.5	NRIR	6.27972	2.52052	0.904761	2.78584	0.00533888	0.0131647
ENSG00000148468.17	FAM171A1	1454.48	2.52019	0.0725204	34.7515	1.31699e-264	8.27419e-262
ENSG00000184697.7	CLDN6	12.8225	2.51706	0.621712	4.0486	5.15243e-05	0.000190446
ENSG00000250548.6	LINC01303	46.6769	2.5127	0.36265	6.92871	4.24692e-12	3.47944e-11
ENSG00000125966.10	MMP24	223.114	2.51015	0.194605	12.8987	4.57772e-38	1.45524e-36
ENSG00000168243.11	GNG4	4.31139	2.50652	1.02877	2.43643	0.014833	0.0325272
ENSG00000168874.13	ATOH8	40.5934	2.50468	0.302757	8.2729	1.30736e-16	1.51002e-15
ENSG00000234076.1	TPRG1-AS1	3.31978	2.50385	1.08398	2.30987	0.0208953	0.0439532
ENSG00000137491.14	SLCO2B1	1860.93	2.48706	0.130714	19.0267	1.02471e-80	9.26662e-79
ENSG00000120129.6	DUSP1	4210.98	2.48688	0.114249	21.7671	4.75331e-105	6.16742e-103
ENSG00000112139.16	MDGA1	122.919	2.486	0.25573	9.72119	2.44898e-22	4.01282e-21
ENSG00000185739.13	SRL	24.3281	2.47985	0.459752	5.39389	6.89466e-08	3.78746e-07
ENSG00000078579.9	FGF20	3.7723	2.47985	1.0612	2.33683	0.0194478	0.0412892
ENSG00000235052.1	AL021154.1	10.0249	2.4798	0.608894	4.07263	4.64848e-05	0.000172701
ENSG00000177791.11	MYOZ1	4.14321	2.47799	0.996778	2.486	0.0129188	0.0287789
ENSG00000047617.15	ANO2	27.4837	2.4751	0.381776	6.48312	8.98425e-11	6.65911e-10
ENSG00000168135.4	KCNJ4	564.652	2.47089	0.133556	18.5008	2.03507e-76	1.6696e-74
ENSG00000177409.12	SAMD9L	156.708	2.46825	0.223206	11.0582	2.00105e-28	4.39091e-27
ENSG00000217275.2	AL031777.1	6.4434	2.46291	0.931295	2.64461	0.00817853	0.0192445
ENSG00000123342.16	MMP19	65.9337	2.46199	0.264906	9.29382	1.48848e-20	2.21822e-19
ENSG00000131914.11	LIN28A	9.709	2.45735	0.646405	3.80156	0.000143787	0.000493002
ENSG00000125872.7	LRRN4	4702.12	2.45719	0.162817	15.0918	1.8345e-51	8.91991e-50
ENSG00000084636.18	COL16A1	62.4081	2.45495	0.33724	7.27953	3.34985e-13	2.98746e-12
ENSG00000176170.13	SPHK1	85.976	2.45303	0.248049	9.8893	4.63258e-23	7.88297e-22
ENSG00000163331.11	DAPL1	4.21547	2.453	1.06563	2.30192	0.0213394	0.044756
ENSG00000133328.4	HRASLS2	81.5583	2.45297	0.251242	9.76339	1.61666e-22	2.66432e-21
ENSG00000134339.8	SAA2	203.952	2.45136	0.254521	9.63125	5.90058e-22	9.46073e-21
ENSG00000156427.8	FGF18	3958.96	2.45088	0.0867497	28.2523	1.33239e-175	3.92711e-173
ENSG00000188783.6	PRELP	4.41633	2.45078	1.05032	2.33336	0.0196294	0.0416081
ENSG00000136167.14	LCP1	2853.53	2.44651	0.0947929	25.809	7.02592e-147	1.44601e-144
ENSG00000140090.17	SLC24A4	6.89616	2.44458	0.888296	2.75199	0.0059234	0.0144346
ENSG00000116663.11	FBXO6	7.70279	2.44445	0.769299	3.17751	0.00148548	0.00417718
ENSG00000280309.1	AC023300.3	34.2645	2.44325	0.386007	6.32954	2.45889e-10	1.73679e-09
ENSG00000270207.2	AC077690.1	21.174	2.44118	0.490555	4.97637	6.47876e-07	3.1355e-06
ENSG00000244300.2	GATA2-AS1	46.9323	2.43765	0.439346	5.54835	2.88373e-08	1.65895e-07
ENSG00000253844.1	AC064807.2	6.68386	2.43459	0.872061	2.79177	0.00524206	0.012954
ENSG00000235121.1	AL645504.1	8.38668	2.43453	0.694863	3.50361	0.000458997	0.00143882
ENSG00000260771.1	AL138918.1	4.71444	2.431	0.978608	2.48414	0.0129863	0.0289158
ENSG00000151136.15	BTBD11	22.841	2.42987	0.487971	4.97954	6.37349e-07	3.08705e-06
ENSG00000180929.6	GPR62	3.60925	2.42685	1.06654	2.27544	0.0228794	0.0475472
ENSG00000122176.12	FMOD	518.055	2.41898	0.176304	13.7205	7.65124e-43	2.80162e-41
ENSG00000128052.9	KDR	7.02426	2.41591	0.781547	3.0912	0.00199352	0.00545108
ENSG00000187833.7	C2orf78	34.6965	2.41583	0.378955	6.37497	1.82996e-10	1.31315e-09
ENSG00000231638.1	LUARIS	4.94271	2.41347	0.859604	2.80765	0.00499041	0.0123886
ENSG00000172348.14	RCAN2	93.9476	2.41095	0.232604	10.3651	3.57564e-25	6.76961e-24
ENSG00000230020.1	NHS-AS1	9.4986	2.40975	0.856931	2.81207	0.00492231	0.0122361
ENSG00000132744.8	ACY3	185.947	2.40674	0.238703	10.0825	6.59945e-24	1.17491e-22
ENSG00000131620.17	ANO1	233.189	2.40425	0.174101	13.8096	2.23206e-43	8.3133e-42
ENSG00000226979.8	LTA	21.7955	2.39613	0.483502	4.95579	7.20375e-07	3.46948e-06
ENSG00000166313.19	APBB1	108.298	2.39527	0.209743	11.42	3.3211e-30	7.81933e-29
ENSG00000285752.1	AL031281.2	5.40707	2.39447	0.949432	2.522	0.0116691	0.026334
ENSG00000183246.6	RIMBP3C	47.3683	2.38916	0.597396	3.99929	6.35322e-05	0.000231239
ENSG00000167094.16	TTC16	4.87879	2.38806	0.969265	2.46379	0.0137477	0.0304014
ENSG00000070886.12	EPHA8	9.93099	2.38508	0.681579	3.49934	0.000466411	0.00145965
ENSG00000137709.10	POU2F3	122.824	2.38401	0.234975	10.1458	3.45854e-24	6.22225e-23
ENSG00000162511.8	LAPTM5	2849.09	2.38272	0.116252	20.4962	2.32912e-93	2.57433e-91
ENSG00000148600.15	CDHR1	711.062	2.37807	0.108702	21.877	4.30283e-106	5.70698e-104
ENSG00000184371.14	CSF1	2126.64	2.37397	0.139897	16.9694	1.38228e-64	9.21806e-63
ENSG00000067798.16	NAV3	340.397	2.37358	0.13505	17.5756	3.79003e-69	2.74192e-67
ENSG00000159445.13	THEM4	10.2246	2.37185	0.678962	3.49335	0.000476998	0.00149017
ENSG00000157150.5	TIMP4	10.1841	2.37075	0.692623	3.42286	0.000619658	0.00189275
ENSG00000132554.20	RGS22	5.31568	2.37042	0.80594	2.94118	0.00326965	0.00850898
ENSG00000250697.1	AC010343.3	9.63758	2.36833	0.591907	4.00119	6.30242e-05	0.000229506
ENSG00000254438.1	AC022240.1	80.0287	2.36646	0.241903	9.7827	1.33597e-22	2.21032e-21
ENSG00000171385.9	KCND3	25.0345	2.36211	0.423564	5.57676	2.45035e-08	1.42024e-07
ENSG00000270210.1	AC104695.3	116.537	2.36206	0.285545	8.27211	1.31607e-16	1.5186e-15
ENSG00000164736.6	SOX17	5029.72	2.35802	0.106837	22.0712	5.97178e-108	8.38649e-106
ENSG00000144063.3	MALL	5614.99	2.35636	0.115872	20.3358	6.19626e-92	6.63361e-90
ENSG00000077616.11	NAALAD2	6.83991	2.3538	0.765045	3.07668	0.00209322	0.00569759
ENSG00000139567.12	ACVRL1	32.4509	2.3536	0.369882	6.36312	1.97698e-10	1.41186e-09
ENSG00000168918.14	INPP5D	8.86535	2.34942	0.716795	3.27767	0.00104667	0.00305602
ENSG00000189280.3	GJB5	701.102	2.34581	0.131683	17.814	5.49975e-71	4.12897e-69
ENSG00000283959.1	AP002851.1	59.7636	2.34291	0.264803	8.84774	8.93074e-19	1.17732e-17
ENSG00000104237.10	RP1	41.4681	2.34172	0.406286	5.76373	8.22768e-09	5.00453e-08
ENSG00000133321.11	RARRES3	1589.9	2.34124	0.166981	14.021	1.15907e-44	4.49945e-43
ENSG00000130720.13	FIBCD1	760.478	2.34123	0.155943	15.0134	5.99963e-51	2.83634e-49
ENSG00000105246.6	EBI3	25.8647	2.3389	0.407628	5.73782	9.59015e-09	5.79047e-08
ENSG00000285103.2	AL451123.1	6.0031	2.33451	0.959986	2.43182	0.0150231	0.0328957
ENSG00000233397.2	AC008063.2	7.27778	2.33355	0.774352	3.01355	0.00258207	0.00688456
ENSG00000168481.9	LGI3	9.91369	2.33185	0.623537	3.73971	0.000184231	0.000621118
ENSG00000182759.3	MAFA	35.7371	2.33063	0.453428	5.14002	2.74711e-07	1.40138e-06
ENSG00000116574.6	RHOU	1586.1	2.32705	0.0673245	34.5647	8.56272e-262	5.11066e-259
ENSG00000260790.1	AC092338.3	5.11953	2.32461	0.976456	2.38066	0.0172818	0.0372775
ENSG00000225611.1	LINC02158	42.2447	2.32401	0.329322	7.05696	1.70185e-12	1.43976e-11
ENSG00000236908.2	AC005865.1	10.4945	2.31838	0.56161	4.12809	3.65795e-05	0.00013806
ENSG00000188306.6	LRRIQ4	8.11187	2.317	0.713141	3.249	0.00115811	0.00334486
ENSG00000177398.18	UMODL1	10.3505	2.31651	0.690579	3.35444	0.000795246	0.00237916
ENSG00000127329.15	PTPRB	988.852	2.3161	0.0849038	27.2791	7.50148e-164	1.96803e-161
ENSG00000100336.17	APOL4	23.9269	2.3136	0.438881	5.27158	1.35253e-07	7.13597e-07
ENSG00000126752.7	SSX1	172.067	2.31056	0.290589	7.95128	1.84594e-15	1.95866e-14
ENSG00000067715.14	SYT1	12.3717	2.30982	0.528986	4.36651	1.26248e-05	5.09127e-05
ENSG00000090512.11	FETUB	9.54056	2.30778	0.696818	3.31189	0.000926691	0.00273607
ENSG00000233932.6	CTXN2	18.5007	2.30602	0.498795	4.62319	3.77886e-06	1.65232e-05
ENSG00000256977.12	LIMS3	61.6294	2.30561	0.293369	7.85909	3.86944e-15	4.00603e-14
ENSG00000029534.20	ANK1	1270.11	2.30249	0.10319	22.3131	2.7584e-110	4.04013e-108
ENSG00000166828.3	SCNN1G	3.47881	2.2999	0.979067	2.34908	0.0188201	0.0401493
ENSG00000102678.6	FGF9	5.36439	2.29373	0.959241	2.39119	0.0167938	0.0363561
ENSG00000015413.9	DPEP1	7.26528	2.29171	0.909814	2.51887	0.0117731	0.0265212
ENSG00000074803.18	SLC12A1	6.32443	2.28947	0.819042	2.7953	0.00518513	0.012828
ENSG00000278713.1	AC120114.2	6.32932	2.28846	0.869016	2.63339	0.00845362	0.0197961
ENSG00000133985.3	TTC9	1760.62	2.28641	0.078845	28.9988	6.81851e-185	2.26091e-182
ENSG00000166589.13	CDH16	2019.32	2.28365	0.0991159	23.0401	1.84659e-117	2.90037e-115
ENSG00000257060.6	AC091078.1	6.05745	2.28153	0.988129	2.30894	0.0209471	0.0440454
ENSG00000116031.9	CD207	7.32993	2.27996	0.723713	3.15037	0.00163066	0.00453893
ENSG00000120054.11	CPN1	7.43076	2.27942	0.753115	3.02665	0.0024728	0.00662875
ENSG00000087237.12	CETP	4.63137	2.27774	0.987353	2.30692	0.0210595	0.0442505
ENSG00000168497.5	CAVIN2	1794.69	2.27675	0.158091	14.4015	5.06037e-47	2.12322e-45
ENSG00000109738.11	GLRB	10.6511	2.27364	0.601107	3.78243	0.000155306	0.000529455
ENSG00000214049.7	UCA1	41320.5	2.26909	0.102294	22.182	5.12387e-109	7.41377e-107
ENSG00000169035.12	KLK7	14.4372	2.26815	0.569876	3.98009	6.88901e-05	0.000249345
ENSG00000143167.12	GPA33	11.9594	2.26804	0.576899	3.93144	8.44394e-05	0.000300702
ENSG00000154451.14	GBP5	19.3993	2.26697	0.450861	5.0281	4.95366e-07	2.43591e-06
ENSG00000075035.10	WSCD2	9.43461	2.26307	0.648852	3.4878	0.000487004	0.00151844
ENSG00000102243.13	VGLL1	87.0426	2.263	0.252276	8.97032	2.95658e-19	4.00826e-18
ENSG00000110427.15	KIAA1549L	29.368	2.26294	0.358953	6.30428	2.89531e-10	2.03601e-09
ENSG00000211459.2	MT-RNR1	6760.66	2.26254	0.729722	3.10055	0.00193162	0.00529697
ENSG00000167195.7	GOLGA6C	7.05209	2.2581	0.910759	2.47936	0.013162	0.0292469
ENSG00000095539.15	SEMA4G	166.383	2.25779	0.313607	7.19945	6.04567e-13	5.28891e-12
ENSG00000205922.4	ONECUT3	7.24887	2.25236	0.691002	3.25955	0.00111588	0.00323661
ENSG00000228709.1	LINC02575	4.52448	2.24821	0.976328	2.30272	0.0212946	0.0446803
ENSG00000259370.2	AC103740.1	70.8071	2.24794	0.335485	6.70057	2.07614e-11	1.61032e-10
ENSG00000169248.12	CXCL11	11.3381	2.24695	0.621236	3.6169	0.000298155	0.00096938
ENSG00000253304.2	TMEM200B	36.7201	2.24255	0.311014	7.21045	5.57668e-13	4.88579e-12
ENSG00000286270.1	AL591074.2	6.11572	2.2425	0.776893	2.8865	0.00389555	0.00993509
ENSG00000205488.9	CALML3-AS1	123.762	2.24247	0.247029	9.07773	1.10866e-19	1.55147e-18
ENSG00000279942.1	AL353597.3	11.0326	2.24054	0.747605	2.99696	0.00272686	0.00723748
ENSG00000251660.1	AC007036.3	14.6202	2.23843	0.540873	4.13856	3.49499e-05	0.000132318
ENSG00000272398.6	CD24	12964.9	2.23823	0.063495	35.2505	3.37008e-272	2.23493e-269
ENSG00000124813.22	RUNX2	43.9449	2.23624	0.341122	6.55555	5.54372e-11	4.16459e-10
ENSG00000008056.14	SYN1	7.76923	2.23529	0.759781	2.94202	0.00326074	0.00849116
ENSG00000158555.15	GDPD5	2793.36	2.2336	0.142406	15.6848	1.92272e-55	1.05282e-53
ENSG00000167191.12	GPRC5B	274.652	2.23126	0.174814	12.7636	2.61885e-37	8.07782e-36
ENSG00000138472.11	GUCA1C	42.9624	2.2309	0.432587	5.15711	2.50786e-07	1.28897e-06
ENSG00000141448.9	GATA6	482.326	2.23058	0.166124	13.4272	4.19025e-41	1.45193e-39
ENSG00000286171.1	AC073140.1	6.79726	2.22678	0.770128	2.89144	0.00383485	0.00980022
ENSG00000253898.1	LINC01419	24.6311	2.22659	0.402867	5.52686	3.26021e-08	1.86073e-07
ENSG00000236393.1	AC091806.1	44.1381	2.22449	0.339275	6.5566	5.50476e-11	4.13663e-10
ENSG00000253522.6	MIR3142HG	37.191	2.22303	0.460845	4.82382	1.40835e-06	6.53715e-06
ENSG00000170271.11	FAXDC2	11.8373	2.22185	0.595092	3.73363	0.000188739	0.000634909
ENSG00000103202.13	NME4	2362.75	2.21731	0.0766214	28.9385	3.91501e-184	1.28037e-181
ENSG00000261175.6	LINC02188	63.5752	2.2158	0.368957	6.00559	1.90642e-09	1.23982e-08
ENSG00000214688.6	C10orf105	6.05143	2.21406	0.852399	2.59745	0.00939187	0.0217206
ENSG00000239620.2	PRR20G	8.88337	2.20871	0.665544	3.31865	0.000904547	0.00267399
ENSG00000276180.1	HIST1H4I	24.6454	2.20453	0.434807	5.07015	3.97508e-07	1.98538e-06
ENSG00000227742.2	CALR4P	7.39364	2.20054	0.748617	2.93948	0.00328765	0.00855278
ENSG00000089723.10	OTUB2	2280.46	2.19982	0.122187	18.0037	1.8226e-72	1.39464e-70
ENSG00000184347.14	SLIT3	13.4974	2.19661	0.623898	3.52079	0.000430267	0.00135642
ENSG00000233080.3	LINC01399	24.1026	2.19438	0.40829	5.37456	7.67684e-08	4.19398e-07
ENSG00000187566.5	NHLRC1	83.3374	2.19226	0.244583	8.96326	3.15227e-19	4.26871e-18
ENSG00000280893.1	AC009133.6	54.7715	2.19183	0.574933	3.81232	0.000137666	0.00047317
ENSG00000166592.12	RRAD	19.6385	2.18995	0.4894	4.47476	7.6498e-06	3.19341e-05
ENSG00000238133.6	MAP3K20-AS1	8.13396	2.18911	0.771295	2.83823	0.00453648	0.011404
ENSG00000243649.8	CFB	286.42	2.18745	0.207911	10.5211	6.90601e-26	1.34922e-24
ENSG00000170915.9	PAQR8	2013.38	2.18548	0.123171	17.7434	1.93823e-70	1.43706e-68
ENSG00000205426.10	KRT81	126.609	2.1825	0.178712	12.2124	2.67038e-34	7.39591e-33
ENSG00000159239.13	AC005041.1	19.0532	2.18147	0.564956	3.86131	0.000112779	0.000392377
ENSG00000091129.20	NRCAM	5300.44	2.17578	0.0763806	28.486	1.74552e-178	5.275e-176
ENSG00000163121.10	NEURL3	131.622	2.17476	0.200774	10.8319	2.43093e-27	5.09088e-26
ENSG00000179388.9	EGR3	23.6123	2.17391	0.465869	4.66635	3.06602e-06	1.35829e-05
ENSG00000238755.3	LINC02006	23.0144	2.17167	0.545533	3.98082	6.86785e-05	0.000248655
ENSG00000163359.15	COL6A3	7.14502	2.16975	0.74419	2.91559	0.0035502	0.00914024
ENSG00000255980.1	AP000439.3	6.66842	2.16346	0.803913	2.69117	0.00712027	0.0170006
ENSG00000070731.10	ST6GALNAC2	95.4682	2.16051	0.227362	9.50252	2.04868e-21	3.1657e-20
ENSG00000268628.2	AL121761.1	19.0265	2.15965	0.461158	4.68312	2.82548e-06	1.2585e-05
ENSG00000264278.1	ZNF236-DT	195.316	2.15819	0.189882	11.3659	6.17976e-30	1.44078e-28
ENSG00000253141.1	AC008632.1	10.1157	2.15566	0.616022	3.49933	0.000466435	0.00145965
ENSG00000072657.8	TRHDE	1891.24	2.15505	0.0679977	31.693	1.94019e-220	8.27146e-218
ENSG00000168081.9	PNOC	7.95691	2.15402	0.7603	2.83312	0.00460962	0.0115599
ENSG00000079841.18	RIMS1	142.142	2.15325	0.314921	6.83741	8.06355e-12	6.45571e-11
ENSG00000162711.17	NLRP3	35.1288	2.15206	0.388104	5.54507	2.93829e-08	1.68789e-07
ENSG00000185499.16	MUC1	3233.15	2.15178	0.141037	15.2569	1.48193e-52	7.46405e-51
ENSG00000183779.7	ZNF703	925.688	2.15064	0.180669	11.9038	1.13083e-32	2.95377e-31
ENSG00000274331.1	AL355974.1	46.1787	2.14935	0.373636	5.75254	8.79136e-09	5.32838e-08
ENSG00000138131.4	LOXL4	714.68	2.14909	0.143004	15.0282	4.79961e-51	2.28259e-49
ENSG00000095637.22	SORBS1	1165.53	2.14841	0.098925	21.7176	1.4002e-104	1.79722e-102
ENSG00000124557.12	BTN1A1	7.2473	2.14684	0.760651	2.82237	0.00476694	0.0119019
ENSG00000157111.13	TMEM171	22.1056	2.14664	0.40544	5.29459	1.19282e-07	6.33674e-07
ENSG00000123843.13	C4BPB	23.4178	2.14626	0.472394	4.54338	5.53606e-06	2.36183e-05
ENSG00000151023.17	ENKUR	38.0276	2.14511	0.333037	6.44105	1.18653e-10	8.6734e-10
ENSG00000101846.6	STS	13822.3	2.14313	0.0535159	40.0467	0	0
ENSG00000099864.18	PALM	28.5046	2.14267	0.391163	5.4777	4.30897e-08	2.42452e-07
ENSG00000116661.11	FBXO2	116.995	2.14255	0.211369	10.1365	3.80363e-24	6.82254e-23
ENSG00000181007.8	ZFP82	31.7505	2.14138	0.452918	4.72796	2.26789e-06	1.02351e-05
ENSG00000184557.4	SOCS3	543.896	2.13925	0.125436	17.0545	3.23821e-65	2.19628e-63
ENSG00000140511.11	HAPLN3	1404.02	2.13641	0.115416	18.5105	1.69868e-76	1.39843e-74
ENSG00000110195.13	FOLR1	5296.24	2.13599	0.0556507	38.382	0	0
ENSG00000120149.9	MSX2	629.836	2.13585	0.136556	15.6408	3.83759e-55	2.08698e-53
ENSG00000086696.11	HSD17B2	35.6716	2.1325	0.387664	5.50091	3.77847e-08	2.14167e-07
ENSG00000255545.7	AP004608.1	139.639	2.12808	0.227931	9.33652	9.95567e-21	1.49017e-19
ENSG00000247675.6	LRP4-AS1	8.68147	2.12515	0.736032	2.88731	0.00388555	0.00991381
ENSG00000248307.5	LINC00616	9.25482	2.12323	0.749622	2.8324	0.00461997	0.0115822
ENSG00000255774.2	AP000439.2	18.6587	2.12303	0.500567	4.24125	2.22282e-05	8.67258e-05
ENSG00000140297.13	GCNT3	2464.36	2.12271	0.081144	26.1597	7.6378e-151	1.67289e-148
ENSG00000189223.14	PAX8-AS1	124.725	2.12226	0.177223	11.9751	4.79877e-33	1.27295e-31
ENSG00000210082.2	MT-RNR2	9472.75	2.11851	0.701043	3.02195	0.00251156	0.00671982
ENSG00000228437.5	LINC02474	780.897	2.1179	0.0963161	21.9891	3.66345e-107	5.05556e-105
ENSG00000268447.5	SSX2B	300.104	2.11663	0.376747	5.61818	1.92983e-08	1.13228e-07
ENSG00000280422.1	AC115284.2	19.4803	2.11453	0.486342	4.34783	1.37492e-05	5.51865e-05
ENSG00000134013.15	LOXL2	192.45	2.11448	0.160712	13.157	1.55185e-39	5.11018e-38
ENSG00000163357.10	DCST1	6.68995	2.11404	0.80191	2.63625	0.00838269	0.0196706
ENSG00000258689.1	LINC01269	7.78052	2.11386	0.6925	3.05251	0.00226939	0.00613444
ENSG00000158825.6	CDA	378.319	2.11267	0.14385	14.6866	7.85905e-49	3.49398e-47
ENSG00000164292.13	RHOBTB3	506.221	2.1118	0.103809	20.343	5.35041e-92	5.75386e-90
ENSG00000233836.7	AC139769.1	25.6359	2.10255	0.54461	3.86065	0.000113087	0.000393275
ENSG00000262655.4	SPON1	35189.4	2.10157	0.0428286	49.0694	0	0
ENSG00000171401.15	KRT13	4040.32	2.10051	0.0569447	36.8869	7.4832e-298	7.44391e-295
ENSG00000163286.9	ALPG	9.61053	2.08931	0.638102	3.27425	0.00105944	0.00309016
ENSG00000235568.6	NFAM1	15.7286	2.0883	0.572098	3.65025	0.000261986	0.000859274
ENSG00000145934.16	TENM2	6.78105	2.08802	0.88163	2.36837	0.0178669	0.0383419
ENSG00000243081.2	AC092894.1	26.4588	2.08658	0.678925	3.07336	0.00211666	0.00575811
ENSG00000258597.3	SERPINA2	11.1048	2.08541	0.603614	3.45487	0.000550565	0.00169866
ENSG00000228412.8	AL022068.1	58.6423	2.08432	0.25226	8.26257	1.42566e-16	1.64267e-15
ENSG00000244242.2	IFITM10	231.879	2.08385	0.221572	9.40486	5.21014e-21	7.91266e-20
ENSG00000283973.1	AC099795.1	8.01958	2.08284	0.773386	2.69315	0.00707807	0.0169083
ENSG00000026751.17	SLAMF7	5.43203	2.08245	0.859963	2.42156	0.015454	0.0337356
ENSG00000258982.1	AL133523.1	7.15942	2.07981	0.801273	2.59563	0.00944171	0.0218189
ENSG00000174792.10	ODAPH	5.79165	2.0788	0.812977	2.55702	0.0105572	0.0240959
ENSG00000162722.9	TRIM58	47.3564	2.07873	0.274067	7.58475	3.33116e-14	3.21846e-13
ENSG00000088836.13	SLC4A11	1490.49	2.07843	0.116749	17.8026	6.74861e-71	5.05067e-69
ENSG00000267440.1	LINC02594	40.7863	2.0782	0.341283	6.08938	1.13347e-09	7.52937e-09
ENSG00000279177.1	FP236241.2	48.2353	2.07637	0.448586	4.6287	3.67977e-06	1.61105e-05
ENSG00000285663.1	AC108457.1	18.4169	2.07117	0.606091	3.41725	0.000632561	0.00192797
ENSG00000118515.11	SGK1	83.1516	2.07111	0.236783	8.74686	2.19369e-18	2.83859e-17
ENSG00000166311.10	SMPD1	2258.28	2.06993	0.142951	14.48	1.62003e-47	6.88194e-46
ENSG00000153923.10	CLCA3P	28.2601	2.06869	0.407972	5.07067	3.96413e-07	1.98074e-06
ENSG00000173068.18	BNC2	16.9698	2.06581	0.636463	3.24577	0.00117135	0.003379
ENSG00000113430.10	IRX4	43.7323	2.06018	0.277881	7.4139	1.22635e-13	1.13789e-12
ENSG00000228353.1	AL450322.1	11.6852	2.05853	0.560549	3.67234	0.000240338	0.000792517
ENSG00000100100.12	PIK3IP1	94.7986	2.05663	0.22455	9.15887	5.24445e-20	7.538e-19
ENSG00000182584.5	ACTL10	11.6827	2.05144	0.583623	3.51502	0.000439728	0.00138333
ENSG00000232234.3	AL355499.1	5.62789	2.04976	0.889282	2.30496	0.0211687	0.0444565
ENSG00000187800.13	PEAR1	759.995	2.04779	0.150816	13.5781	5.4023e-42	1.92212e-40
ENSG00000233290.2	AL157944.1	6.43739	2.04182	0.784215	2.60365	0.00922357	0.0213748
ENSG00000163739.4	CXCL1	1773.65	2.04114	0.0931003	21.9242	1.52864e-106	2.07357e-104
ENSG00000127831.10	VIL1	867.339	2.03938	0.135123	15.0928	1.80626e-51	8.80056e-50
ENSG00000121743.4	GJA3	195.538	2.03747	0.158426	12.8607	7.48564e-38	2.37334e-36
ENSG00000133067.17	LGR6	210.617	2.03523	0.173473	11.7322	8.71327e-32	2.17595e-30
ENSG00000079385.22	CEACAM1	160.279	2.03452	0.17983	11.3136	1.12404e-29	2.5828e-28
ENSG00000276116.2	FUT8-AS1	66.1002	2.03407	0.275655	7.37904	1.59429e-13	1.46562e-12
ENSG00000260704.1	LINC00543	7.19539	2.0339	0.730594	2.78391	0.00537087	0.0132354
ENSG00000255120.5	OVOL1-AS1	6.04136	2.03229	0.87545	2.32142	0.020264	0.0427936
ENSG00000271882.1	AP001330.5	6.51279	2.03122	0.893753	2.27269	0.0230451	0.0478458
ENSG00000162510.6	MATN1	125.835	2.03005	0.273826	7.41366	1.22864e-13	1.13957e-12
ENSG00000211816.2	TRAV38-1	10.2363	2.02714	0.62643	3.23603	0.00121206	0.00348258
ENSG00000228221.5	LINC00578	5.27114	2.02563	0.82879	2.44408	0.0145224	0.0319399
ENSG00000227619.2	AL391056.1	157.126	2.0243	0.205049	9.8723	5.48906e-23	9.28744e-22
ENSG00000273419.1	AC004877.1	62.0914	2.02092	0.298648	6.7669	1.31571e-11	1.03908e-10
ENSG00000168329.13	CX3CR1	37.2804	2.02003	0.32498	6.21587	5.10411e-10	3.50462e-09
ENSG00000172717.16	FAM71D	5.81402	2.01577	0.795772	2.5331	0.0113059	0.025604
ENSG00000237775.1	DDR1-DT	6.27192	2.01568	0.788649	2.55586	0.0105924	0.0241601
ENSG00000273706.4	LHX1	199.721	2.01378	0.203415	9.89987	4.16814e-23	7.11803e-22
ENSG00000115255.11	REEP6	1056.7	2.01297	0.134523	14.9638	1.26679e-50	5.94171e-49
ENSG00000128218.8	VPREB3	51.1019	2.0111	0.301703	6.66584	2.63164e-11	2.02801e-10
ENSG00000204538.4	PSORS1C2	6.31395	2.00542	0.826611	2.42608	0.015263	0.0333629
ENSG00000213654.10	GPSM3	232.899	2.0047	0.22046	9.09326	9.61118e-20	1.35054e-18
ENSG00000273760.1	AC245041.1	13.0224	2.00457	0.630425	3.17971	0.00147425	0.00414805
ENSG00000102879.15	CORO1A	9.3977	2.0005	0.69548	2.87642	0.0040221	0.0102294
ENSG00000198113.3	TOR4A	1970.33	2.00023	0.156641	12.7696	2.42537e-37	7.51014e-36
ENSG00000260401.1	AP002761.4	239.909	1.99951	0.19335	10.3414	4.57886e-25	8.62792e-24
ENSG00000107984.10	DKK1	795.914	1.99944	0.0830076	24.0874	3.38694e-128	6.07968e-126
ENSG00000131981.16	LGALS3	4935.25	1.99645	0.100115	19.9416	1.77206e-88	1.74099e-86
ENSG00000257611.1	AC010182.1	8.34586	1.99219	0.758696	2.6258	0.00864447	0.0201797
ENSG00000179776.19	CDH5	336.182	1.98731	0.139414	14.2547	4.18912e-46	1.7184e-44
ENSG00000102290.22	PCDH11X	19.3167	1.9867	0.504783	3.93575	8.29359e-05	0.000295745
ENSG00000227507.2	LTB	84.9586	1.98519	0.214787	9.2426	2.40569e-20	3.53437e-19
ENSG00000177283.7	FZD8	105.051	1.98503	0.293251	6.76905	1.29634e-11	1.02446e-10
ENSG00000158292.7	GPR153	13.4449	1.98295	0.529243	3.74676	0.00017913	0.0006054
ENSG00000198835.4	GJC2	107.458	1.98119	0.215019	9.21403	3.14094e-20	4.58635e-19
ENSG00000121753.12	ADGRB2	151.494	1.97935	0.284773	6.95064	3.63628e-12	2.99767e-11
ENSG00000118407.15	FILIP1	13.0797	1.97841	0.586766	3.37172	0.000747014	0.00224725
ENSG00000185339.8	TCN2	1425.76	1.97688	0.105375	18.7603	1.5935e-78	1.38844e-76
ENSG00000234807.6	LINC01135	25.4395	1.97593	0.387438	5.09999	3.39676e-07	1.71628e-06
ENSG00000282024.1	AL009031.1	37.3554	1.97568	0.413664	4.77606	1.78763e-06	8.16956e-06
ENSG00000285744.1	AC083837.1	21.7875	1.9752	0.494974	3.99052	6.59289e-05	0.000239317
ENSG00000125968.9	ID1	10932	1.97262	0.0749311	26.3257	9.73404e-153	2.19236e-150
ENSG00000166183.16	ASPG	9.53652	1.9699	0.629626	3.12868	0.00175591	0.00485812
ENSG00000088899.15	LZTS3	1903.73	1.96835	0.146215	13.4621	2.61504e-41	9.12741e-40
ENSG00000146966.13	DENND2A	132.073	1.96766	0.182894	10.7585	5.40637e-27	1.10601e-25
ENSG00000215156.5	AC138409.1	6.6985	1.96422	0.689878	2.8472	0.00441059	0.0111203
ENSG00000136014.12	USP44	11.9477	1.96222	0.548103	3.58002	0.00034357	0.00110262
ENSG00000277287.1	AL109976.1	106.541	1.9599	0.25556	7.66905	1.73275e-14	1.71437e-13
ENSG00000102359.7	SRPX2	27.9971	1.95868	0.412746	4.74548	2.08015e-06	9.4306e-06
ENSG00000173535.14	TNFRSF10C	147.79	1.95773	0.208257	9.40055	5.42805e-21	8.23836e-20
ENSG00000284669.1	AC092053.3	8.99366	1.95594	0.623119	3.13894	0.00169558	0.00470372
ENSG00000259359.1	AC012409.1	17.5031	1.95426	0.675783	2.89184	0.00382989	0.00979169
ENSG00000279182.1	CR559946.2	4.97538	1.95288	0.853493	2.2881	0.0221318	0.0461935
ENSG00000023839.11	ABCC2	2138.24	1.95218	0.0811589	24.0538	7.61518e-128	1.35675e-125
ENSG00000271933.1	AL603756.1	31.9852	1.95057	0.366926	5.31598	1.06084e-07	5.67096e-07
ENSG00000198336.9	MYL4	11.5164	1.94999	0.616674	3.16211	0.0015663	0.00437918
ENSG00000253608.1	AC022915.2	9.65599	1.94701	0.573138	3.3971	0.00068103	0.00206174
ENSG00000111335.12	OAS2	30.506	1.94054	0.350964	5.52919	3.21716e-08	1.83836e-07
ENSG00000233077.1	LINC01271	7.32573	1.93982	0.83288	2.32905	0.0198565	0.0420255
ENSG00000149591.16	TAGLN	1286.21	1.93799	0.0932396	20.785	5.91312e-96	6.8198e-94
ENSG00000103316.11	CRYM	16.5613	1.93789	0.5339	3.62969	0.000283757	0.000925971
ENSG00000159263.15	SIM2	60.1893	1.9364	0.281116	6.88823	5.64901e-12	4.58411e-11
ENSG00000031081.10	ARHGAP31	818.611	1.9304	0.0938464	20.5698	5.11884e-94	5.68405e-92
ENSG00000248373.5	AC096577.1	7.34557	1.92948	0.772694	2.49708	0.0125222	0.0279946
ENSG00000253671.2	AC027117.1	12.7143	1.92632	0.574279	3.35433	0.00079557	0.00237983
ENSG00000144476.6	ACKR3	81.9911	1.92546	0.239751	8.03108	9.66184e-16	1.04944e-14
ENSG00000169991.11	IFFO2	2696.58	1.9245	0.0785104	24.5127	1.08126e-132	2.04874e-130
ENSG00000120693.13	SMAD9	1171.89	1.9235	0.105479	18.2359	2.67784e-74	2.10299e-72
ENSG00000189221.9	MAOA	40.577	1.92339	0.30308	6.34617	2.20741e-10	1.56937e-09
ENSG00000160255.18	ITGB2	4261.4	1.91939	0.0655457	29.2833	1.69446e-188	5.77907e-186
ENSG00000203645.2	LINC00501	36.7369	1.91627	0.317395	6.0375	1.5652e-09	1.02405e-08
ENSG00000129993.14	CBFA2T3	7.4588	1.91558	0.81012	2.36456	0.0180515	0.0386963
ENSG00000204397.7	CARD16	13.2893	1.91014	0.678637	2.81467	0.00488269	0.0121502
ENSG00000159921.15	GNE	1005.07	1.90221	0.100447	18.9374	5.60967e-80	4.96019e-78
ENSG00000228288.6	PCAT6	35.9006	1.90185	0.385547	4.93286	8.10328e-07	3.87458e-06
ENSG00000119703.14	ZC2HC1C	120.823	1.90025	0.197484	9.6223	6.43725e-22	1.03005e-20
ENSG00000171246.6	NPTX1	11.1979	1.89579	0.655646	2.89149	0.00383426	0.00980022
ENSG00000157064.11	NMNAT2	3493.9	1.89315	0.0569467	33.2442	2.47197e-242	1.2044e-239
ENSG00000269053.1	AC010319.3	27.1659	1.89275	0.38351	4.93534	8.00118e-07	3.82806e-06
ENSG00000107438.9	PDLIM1	25.1947	1.89255	0.421385	4.49125	7.08053e-06	2.96804e-05
ENSG00000147573.17	TRIM55	141.341	1.8923	0.194783	9.71492	2.60466e-22	4.25322e-21
ENSG00000111700.12	SLCO1B3	1800.82	1.89208	0.0711048	26.6098	5.23411e-156	1.22509e-153
ENSG00000182809.10	CRIP2	19.333	1.8898	0.425498	4.44138	8.93841e-06	3.68559e-05
ENSG00000157851.17	DPYSL5	7.86398	1.88889	0.611623	3.08832	0.00201292	0.0054997
ENSG00000130307.11	USHBP1	5.84063	1.88839	0.78456	2.40694	0.0160868	0.0349395
ENSG00000228355.1	BX322559.1	6.59476	1.8875	0.766082	2.46384	0.0137457	0.0303997
ENSG00000119686.10	FLVCR2	71.1149	1.8851	0.269111	7.0049	2.47156e-12	2.06821e-11
ENSG00000139985.6	ADAM21	41.7141	1.88375	0.299713	6.28518	3.27476e-10	2.29137e-09
ENSG00000185652.12	NTF3	123.078	1.88279	0.173948	10.8239	2.65364e-27	5.53786e-26
ENSG00000160683.4	CXCR5	17.6026	1.88262	0.714807	2.63375	0.00844479	0.0197813
ENSG00000103034.14	NDRG4	314.259	1.88045	0.155968	12.0566	1.7893e-33	4.83232e-32
ENSG00000165511.6	C10orf25	197.583	1.87974	0.138763	13.5464	8.32062e-42	2.92989e-40
ENSG00000188536.13	HBA2	184.737	1.87901	0.79765	2.35568	0.018489	0.0395277
ENSG00000126583.11	PRKCG	58.9064	1.87883	0.348552	5.39037	7.03116e-08	3.85889e-07
ENSG00000267062.1	AC018761.2	6.21461	1.87864	0.824686	2.27801	0.022726	0.047286
ENSG00000160716.5	CHRNB2	9.775	1.87385	0.708677	2.64416	0.00818939	0.0192624
ENSG00000232070.8	TMEM253	45.6977	1.87309	0.449069	4.17106	3.03182e-05	0.000116034
ENSG00000171450.5	CDK5R2	7.26223	1.86958	0.694979	2.69013	0.00714238	0.0170466
ENSG00000066185.13	ZMYND12	70.832	1.86743	0.247219	7.55376	4.22877e-14	4.06432e-13
ENSG00000256771.3	ZNF253	265.314	1.86673	0.167666	11.1336	8.6064e-29	1.91848e-27
ENSG00000140682.19	TGFB1I1	61.9198	1.86399	0.376784	4.9471	7.5326e-07	3.61619e-06
ENSG00000135373.12	EHF	14600	1.85827	0.142769	13.016	9.92739e-39	3.20279e-37
ENSG00000103089.9	FA2H	967.235	1.85702	0.157307	11.8051	3.67552e-32	9.35494e-31
ENSG00000121454.6	LHX4	10.3161	1.8559	0.625571	2.96673	0.0030099	0.00790781
ENSG00000197083.11	ZNF300P1	17.007	1.85121	0.524077	3.53232	0.000411928	0.00130429
ENSG00000268669.1	AC008687.5	11.2571	1.8495	0.633478	2.91959	0.00350487	0.00903913
ENSG00000119227.8	PIGZ	301.981	1.84888	0.164283	11.2543	2.2068e-29	5.00808e-28
ENSG00000237352.3	LINC01358	49.362	1.84341	0.334785	5.50626	3.66536e-08	2.08102e-07
ENSG00000157613.10	CREB3L1	14.3271	1.84012	0.507927	3.62281	0.000291424	0.000949305
ENSG00000124216.4	SNAI1	202.853	1.84004	0.138504	13.2851	2.82608e-40	9.51621e-39
ENSG00000166035.11	LIPC	270.96	1.83914	0.143472	12.8188	1.28603e-37	4.03451e-36
ENSG00000131650.14	KREMEN2	26.931	1.83672	0.412582	4.45178	8.51594e-06	3.52479e-05
ENSG00000187715.13	KBTBD12	6.09537	1.83638	0.79554	2.30835	0.0209799	0.0440949
ENSG00000223722.3	AC023157.1	13.5399	1.83504	0.558953	3.28299	0.00102711	0.00300672
ENSG00000173898.13	SPTBN2	9273.21	1.83495	0.0854201	21.4814	2.32293e-102	2.91882e-100
ENSG00000205176.3	REXO1L1P	32.6217	1.83322	0.395887	4.63066	3.645e-06	1.5973e-05
ENSG00000182175.14	RGMA	50.7996	1.83266	0.365556	5.01334	5.34934e-07	2.62239e-06
ENSG00000168004.9	HRASLS5	21.97	1.83187	0.449983	4.07099	4.68146e-05	0.000173845
ENSG00000159650.9	UROC1	10.7747	1.83152	0.54425	3.36521	0.000764843	0.00229597
ENSG00000116032.5	GRIN3B	8.8319	1.83068	0.637817	2.87023	0.00410169	0.0104174
ENSG00000156206.14	CFAP161	9.73046	1.82757	0.726022	2.51723	0.0118281	0.0266189
ENSG00000250920.2	AC105460.1	13.7386	1.82732	0.54434	3.35694	0.000788102	0.00235897
ENSG00000260997.1	AC004847.1	8.52968	1.82536	0.641537	2.84529	0.00443705	0.0111796
ENSG00000197757.8	HOXC6	122.535	1.82469	0.217728	8.38062	5.26487e-17	6.2503e-16
ENSG00000254942.1	AL355310.3	4.8965	1.82446	0.809349	2.25423	0.0241819	0.0498529
ENSG00000198483.13	ANKRD35	8.10608	1.82388	0.721626	2.52746	0.0114892	0.0259674
ENSG00000144785.8	AC073896.1	111.254	1.82178	0.359593	5.06623	4.05774e-07	2.02328e-06
ENSG00000184254.17	ALDH1A3	7509.18	1.82173	0.0640775	28.43	8.60297e-178	2.56734e-175
ENSG00000268108.1	AC008687.2	38.9271	1.81849	0.361445	5.03116	4.87509e-07	2.40025e-06
ENSG00000167291.16	TBC1D16	2389.98	1.81828	0.134977	13.4711	2.3144e-41	8.08989e-40
ENSG00000205403.13	CFI	367.541	1.81784	0.240736	7.55118	4.31329e-14	4.14222e-13
ENSG00000184349.13	EFNA5	1164.17	1.81506	0.105564	17.1939	2.94806e-66	2.0283e-64
ENSG00000203711.13	C6orf99	126.023	1.81476	0.17985	10.0904	6.08959e-24	1.08576e-22
ENSG00000178965.14	ERICH3	16.2425	1.81425	0.561699	3.22993	0.00123822	0.00354921
ENSG00000139971.15	ARMH4	195.747	1.81388	0.24712	7.34008	2.1346e-13	1.94065e-12
ENSG00000172478.18	MAB21L4	1334.74	1.8119	0.128893	14.0574	6.93883e-45	2.7157e-43
ENSG00000162520.14	SYNC	38.3568	1.81185	0.390451	4.64039	3.47749e-06	1.52754e-05
ENSG00000206075.14	SERPINB5	369.358	1.81004	0.115346	15.6922	1.71001e-55	9.40665e-54
ENSG00000244502.2	HDAC11-AS1	6.40504	1.80993	0.774782	2.33606	0.0194883	0.041364
ENSG00000258130.8	AC106782.1	340.511	1.80976	0.159516	11.3453	7.82206e-30	1.81658e-28
ENSG00000167779.9	IGFBP6	8137.35	1.80809	0.0634355	28.5029	1.07922e-178	3.34615e-176
ENSG00000228285.2	LYPLA2P1	10.7107	1.8076	0.679198	2.66138	0.00778205	0.018415
ENSG00000074211.14	PPP2R2C	4746.74	1.80676	0.074832	24.1442	8.58949e-129	1.56538e-126
ENSG00000069424.14	KCNAB2	692.178	1.80671	0.105386	17.1437	7.00238e-66	4.79011e-64
ENSG00000187942.11	LDLRAD2	65.8179	1.80392	0.446888	4.03662	5.42263e-05	0.000199722
ENSG00000267601.1	AC022966.1	12.5986	1.80229	0.766622	2.35095	0.0187253	0.0399758
ENSG00000251158.1	AC131392.2	6.42599	1.79927	0.738419	2.43665	0.0148241	0.0325107
ENSG00000125775.15	SDCBP2	593.303	1.79916	0.0978824	18.3808	1.87028e-75	1.49335e-73
ENSG00000010671.15	BTK	12.4533	1.79667	0.591895	3.03545	0.00240176	0.00645862
ENSG00000173253.15	DMRT2	12.7275	1.79467	0.500345	3.58687	0.000334665	0.00107636
ENSG00000162975.5	KCNF1	7.86963	1.79366	0.635543	2.82225	0.00476882	0.0119029
ENSG00000197142.10	ACSL5	854.66	1.79178	0.131595	13.6159	3.22215e-42	1.15852e-40
ENSG00000245954.7	LINC02273	24.4242	1.79131	0.370147	4.83947	1.30189e-06	6.07529e-06
ENSG00000235387.4	SPAAR	64.9222	1.79092	0.244697	7.31894	2.49939e-13	2.26367e-12
ENSG00000162174.12	ASRGL1	3941.01	1.79031	0.116857	15.3205	5.57447e-53	2.8559e-51
ENSG00000264954.1	PRR29-AS1	10.039	1.78482	0.693633	2.57314	0.0100779	0.023128
ENSG00000260337.3	AC091544.4	16.1716	1.77899	0.446806	3.98156	6.84641e-05	0.000247954
ENSG00000048052.21	HDAC9	1829.93	1.77177	0.0831863	21.2989	1.16256e-100	1.42333e-98
ENSG00000219507.4	FTH1P8	314.307	1.7714	0.237609	7.4551	8.98019e-14	8.43072e-13
ENSG00000102854.16	MSLN	849.498	1.77036	0.142643	12.4111	2.27424e-35	6.51803e-34
ENSG00000233221.6	AC133785.1	59.9152	1.76658	0.266711	6.62356	3.50644e-11	2.67624e-10
ENSG00000106034.18	CPED1	20.9133	1.76346	0.379525	4.64649	3.37626e-06	1.4858e-05
ENSG00000184274.3	LINC00315	21.5707	1.76246	0.446985	3.943	8.04688e-05	0.000287635
ENSG00000132297.11	HHLA1	28.815	1.76243	0.530973	3.31925	0.000902591	0.00266887
ENSG00000100033.16	PRODH	3629.81	1.76226	0.0907983	19.4085	6.54316e-84	6.12593e-82
ENSG00000143507.18	DUSP10	3357.38	1.76208	0.0657501	26.7996	3.26607e-158	7.87617e-156
ENSG00000214530.9	STARD10	895.965	1.75909	0.092854	18.9447	4.88515e-80	4.35179e-78
ENSG00000227695.5	DNMBP-AS1	6.15165	1.75803	0.742982	2.36618	0.0179725	0.0385478
ENSG00000120068.6	HOXB8	67.8771	1.75659	0.288895	6.08036	1.19915e-09	7.93037e-09
ENSG00000143028.9	SYPL2	66.0081	1.75615	0.302787	5.79996	6.63309e-09	4.0793e-08
ENSG00000089060.11	SLC8B1	1846.93	1.75564	0.112781	15.5669	1.22252e-54	6.51485e-53
ENSG00000277895.1	AC135279.3	8.74342	1.75555	0.692391	2.53548	0.0112292	0.0254544
ENSG00000167705.12	RILP	75.1975	1.75477	0.237885	7.37652	1.62479e-13	1.49238e-12
ENSG00000114251.14	WNT5A	438.639	1.7546	0.157956	11.1081	1.14512e-28	2.5384e-27
ENSG00000125266.7	EFNB2	907.303	1.75241	0.0828226	21.1586	2.30096e-99	2.78849e-97
ENSG00000187984.12	ANKRD19P	15.3483	1.74894	0.450612	3.88126	0.000103916	0.000364351
ENSG00000128564.7	VGF	50.6867	1.74688	0.273371	6.39013	1.65746e-10	1.19403e-09
ENSG00000135362.14	PRR5L	648.918	1.7463	0.117288	14.889	3.88495e-50	1.79053e-48
ENSG00000169282.17	KCNAB1	10.0741	1.74487	0.591153	2.95163	0.00316101	0.00825848
ENSG00000157103.12	SLC6A1	5.68759	1.74356	0.718829	2.42555	0.0152851	0.0334069
ENSG00000214145.6	LINC00887	106.341	1.74053	0.225905	7.70469	1.31159e-14	1.30907e-13
ENSG00000107796.13	ACTA2	464.314	1.73857	0.120118	14.4739	1.77201e-47	7.50088e-46
ENSG00000108622.11	ICAM2	820.512	1.73761	0.121297	14.3252	1.52281e-46	6.31174e-45
ENSG00000237595.4	LINC01275	32.1719	1.737	0.317089	5.47796	4.30257e-08	2.42206e-07
ENSG00000172264.17	MACROD2	7323.55	1.7348	0.0921984	18.8159	5.59586e-79	4.89361e-77
ENSG00000138061.12	CYP1B1	80.9126	1.73413	0.196957	8.80463	1.31286e-18	1.71368e-17
ENSG00000142634.13	EFHD2	7436.78	1.73356	0.110751	15.6528	3.17781e-55	1.73213e-53
ENSG00000268621.5	IGFL2-AS1	440.559	1.73301	0.108537	15.9671	2.16635e-57	1.26145e-55
ENSG00000241544.1	LINC02029	13.6652	1.73095	0.543457	3.18506	0.00144722	0.00407777
ENSG00000125538.11	IL1B	10.6871	1.73067	0.561034	3.08479	0.00203697	0.00555842
ENSG00000161921.15	CXCL16	2848.29	1.72934	0.13684	12.6377	1.30897e-36	3.93087e-35
ENSG00000253669.3	GASAL1	146.892	1.72873	0.171535	10.078	6.90997e-24	1.22836e-22
ENSG00000003400.14	CASP10	234.229	1.72761	0.162937	10.603	2.88699e-26	5.75807e-25
ENSG00000127124.16	HIVEP3	2203.23	1.72595	0.123028	14.0289	1.03707e-44	4.03242e-43
ENSG00000085117.12	CD82	728.385	1.72217	0.107515	16.018	9.57116e-58	5.62812e-56
ENSG00000135063.19	FAM189A2	112.081	1.72167	0.228606	7.53116	5.02909e-14	4.80066e-13
ENSG00000164761.9	TNFRSF11B	114.722	1.72092	0.267077	6.44354	1.1672e-10	8.53994e-10
ENSG00000171561.4	OR2AT4	74.4299	1.7199	0.253913	6.77359	1.25627e-11	9.93779e-11
ENSG00000261487.1	AC135048.1	51.6069	1.71916	0.377274	4.55679	5.19405e-06	2.22467e-05
ENSG00000284703.1	AL805961.2	7.20603	1.71813	0.719769	2.38706	0.0169836	0.036717
ENSG00000275216.2	AL161431.1	17343.5	1.71767	0.145115	11.8366	2.52446e-32	6.48752e-31
ENSG00000277462.2	ZNF670	2369.75	1.71681	0.0722898	23.749	1.12466e-124	1.87764e-122
ENSG00000165140.10	FBP1	6.7063	1.71495	0.645109	2.65839	0.00785155	0.0185574
ENSG00000186310.9	NAP1L3	59.4729	1.71421	0.363559	4.71509	2.41602e-06	1.08605e-05
ENSG00000058404.20	CAMK2B	44.5199	1.71232	0.295294	5.79868	6.68405e-09	4.10852e-08
ENSG00000177335.10	C8orf31	545.735	1.71126	0.106781	16.026	8.41671e-58	4.97377e-56
ENSG00000285417.1	BX571818.1	2038.74	1.70829	0.0833492	20.4956	2.35562e-93	2.59161e-91
ENSG00000179583.19	CIITA	9.12555	1.7062	0.626766	2.72223	0.00648429	0.0156496
ENSG00000235269.1	LINC02331	100.199	1.70507	0.248092	6.87273	6.29868e-12	5.09399e-11
ENSG00000273394.1	AC128687.2	10.0935	1.70339	0.581331	2.93016	0.00338789	0.00877918
ENSG00000261055.1	AL450468.2	13.4025	1.70035	0.686223	2.47784	0.0132181	0.0293499
ENSG00000159713.11	TPPP3	19.4149	1.70017	0.59806	2.8428	0.00447192	0.0112583
ENSG00000135363.12	LMO2	121.214	1.69958	0.200388	8.48145	2.22408e-17	2.70493e-16
ENSG00000283445.1	AL136985.3	60.4233	1.69784	0.338548	5.01506	5.30162e-07	2.6006e-06
ENSG00000102312.21	PORCN	3310.53	1.69775	0.127566	13.3087	2.05977e-40	6.98508e-39
ENSG00000156218.13	ADAMTSL3	244.443	1.69498	0.152251	11.1328	8.69059e-29	1.93544e-27
ENSG00000236333.3	TRHDE-AS1	766.406	1.69133	0.0964942	17.5278	8.79637e-69	6.25014e-67
ENSG00000283635.1	AC012485.3	12.1975	1.69106	0.563774	2.99954	0.00270389	0.00718048
ENSG00000204758.7	AC008429.1	342.116	1.69104	0.111802	15.1254	1.10129e-51	5.3988e-50
ENSG00000223573.7	TINCR	55.8711	1.6903	0.288303	5.86291	4.54825e-09	2.85e-08
ENSG00000185614.5	INKA1	11.7682	1.68928	0.669262	2.52409	0.0115999	0.0261903
ENSG00000278611.1	ZNF426-DT	17.127	1.68885	0.464552	3.63545	0.000277498	0.000906911
ENSG00000153292.16	ADGRF1	4365.62	1.68713	0.0483788	34.8734	1.88454e-266	1.21598e-263
ENSG00000204934.10	ATP6V0E2-AS1	319.767	1.68516	0.142487	11.8268	2.83786e-32	7.26944e-31
ENSG00000105290.12	APLP1	608.162	1.68226	0.109217	15.403	1.56253e-53	8.10952e-52
ENSG00000085276.18	MECOM	1644.09	1.68216	0.116667	14.4185	3.95832e-47	1.66375e-45
ENSG00000026297.15	RNASET2	5194.71	1.68154	0.133732	12.5739	2.93717e-36	8.68922e-35
ENSG00000284526.1	AC015802.6	29.8355	1.68137	0.559195	3.00677	0.00264042	0.007026
ENSG00000053747.16	LAMA3	49675.7	1.68073	0.132129	12.7204	4.55649e-37	1.39285e-35
ENSG00000175305.17	CCNE2	1216.92	1.68012	0.114582	14.6631	1.1115e-48	4.91409e-47
ENSG00000125378.16	BMP4	206.064	1.68012	0.185516	9.05643	1.34794e-19	1.87425e-18
ENSG00000171777.16	RASGRP4	10.3555	1.67989	0.592824	2.8337	0.00460119	0.0115444
ENSG00000100218.11	RSPH14	18.116	1.67974	0.532752	3.15295	0.00161631	0.00450318
ENSG00000112576.12	CCND3	6215.55	1.67561	0.123023	13.6202	3.03632e-42	1.09335e-40
ENSG00000269842.5	AC011453.1	13.5906	1.67427	0.468521	3.57351	0.000352222	0.00112796
ENSG00000187908.18	DMBT1	828.734	1.67313	0.147831	11.3179	1.07028e-29	2.46163e-28
ENSG00000260088.1	AL445483.1	15.3899	1.67295	0.540737	3.09384	0.00197587	0.00540713
ENSG00000285761.1	AL645939.5	8.6728	1.66957	0.627997	2.65856	0.00784745	0.0185532
ENSG00000224717.1	AC098936.1	19.0087	1.66908	0.424619	3.93077	8.46751e-05	0.000301421
ENSG00000183034.12	OTOP2	6.47286	1.66477	0.734739	2.26579	0.023464	0.048614
ENSG00000135436.8	FAM186B	130.605	1.66476	0.162595	10.2387	1.32979e-24	2.43649e-23
ENSG00000188672.18	RHCE	26.2844	1.66408	0.377646	4.40647	1.0507e-05	4.28575e-05
ENSG00000150201.15	FXYD4	43.6805	1.66345	0.288093	5.77401	7.74088e-09	4.72528e-08
ENSG00000139626.16	ITGB7	54.2428	1.66331	0.299458	5.55443	2.78527e-08	1.60617e-07
ENSG00000228526.7	MIR34AHG	11.2525	1.66168	0.68788	2.41565	0.015707	0.0342237
ENSG00000087495.17	PHACTR3	182.027	1.65735	0.276093	6.00289	1.93833e-09	1.25955e-08
ENSG00000183484.12	GPR132	9.01554	1.65637	0.608869	2.72041	0.00652018	0.0157251
ENSG00000174460.4	ZCCHC12	21.6561	1.65552	0.378179	4.37761	1.1999e-05	4.85204e-05
ENSG00000166689.16	PLEKHA7	2892.87	1.65274	0.0555272	29.7644	1.12788e-194	3.95984e-192
ENSG00000184809.12	B3GALT5-AS1	11.395	1.65259	0.575399	2.87207	0.00407789	0.0103603
ENSG00000101977.21	MCF2	72.5204	1.65242	0.305266	5.41305	6.19612e-08	3.42659e-07
ENSG00000033170.16	FUT8	3376.04	1.65012	0.116151	14.2066	8.33983e-46	3.36326e-44
ENSG00000273796.1	BX322562.1	166.777	1.64937	0.186606	8.83879	9.67567e-19	1.27201e-17
ENSG00000171617.14	ENC1	2312.31	1.64829	0.0808787	20.3798	2.52866e-92	2.73164e-90
ENSG00000135919.13	SERPINE2	51.7107	1.64708	0.273923	6.01293	1.82197e-09	1.1862e-08
ENSG00000170214.5	ADRA1B	1090.92	1.64671	0.142828	11.5294	9.38496e-31	2.25182e-29
ENSG00000128335.14	APOL2	5518.46	1.64663	0.129659	12.6997	5.93806e-37	1.81054e-35
ENSG00000273079.5	GRIN2B	17.4848	1.64361	0.435521	3.77389	0.000160721	0.000546589
ENSG00000176692.7	FOXC2	25.4684	1.64264	0.517995	3.17114	0.0015184	0.00425922
ENSG00000205277.9	MUC12	49.6097	1.64213	0.28759	5.70997	1.12997e-08	6.79174e-08
ENSG00000205129.8	C4orf47	14.5508	1.64156	0.54449	3.01485	0.00257104	0.00685898
ENSG00000118503.15	TNFAIP3	1246.51	1.63947	0.0687298	23.8539	9.23244e-126	1.57439e-123
ENSG00000138115.14	CYP2C8	6.82318	1.63869	0.679191	2.4127	0.0158347	0.0344642
ENSG00000178597.7	PSAPL1	94.4589	1.63809	0.221055	7.41033	1.25984e-13	1.16715e-12
ENSG00000235314.1	LINC00957	48.8465	1.63769	0.28407	5.76509	8.16122e-09	4.96663e-08
ENSG00000110876.9	SELPLG	125.919	1.63669	0.193838	8.44359	3.07745e-17	3.71066e-16
ENSG00000227706.3	AL713998.1	1363.95	1.63645	0.179548	9.11428	7.91928e-20	1.12338e-18
ENSG00000116985.12	BMP8B	337.811	1.63375	0.147551	11.0724	1.70687e-28	3.75229e-27
ENSG00000168405.17	CMAHP	8.66378	1.6325	0.714424	2.28506	0.0223096	0.0465088
ENSG00000204049.1	AL391421.1	14.7943	1.63221	0.577321	2.82722	0.00469539	0.0117462
ENSG00000174600.14	CMKLR1	162.687	1.63208	0.221502	7.36821	1.72939e-13	1.5825e-12
ENSG00000265190.6	ANXA8	33.8	1.63172	0.359282	4.54163	5.5822e-06	2.38066e-05
ENSG00000187867.8	PALM3	33.8906	1.6312	0.311039	5.24436	1.56823e-07	8.22132e-07
ENSG00000002726.20	AOC1	31.832	1.62944	0.329938	4.93863	7.86725e-07	3.767e-06
ENSG00000115009.13	CCL20	439.13	1.62804	0.139565	11.6651	1.92188e-31	4.71562e-30
ENSG00000198873.11	GRK5	76.9967	1.62564	0.212996	7.63226	2.3067e-14	2.25697e-13
ENSG00000234438.4	KBTBD13	22.2201	1.62422	0.379778	4.27676	1.89636e-05	7.48551e-05
ENSG00000130203.10	APOE	235.09	1.62348	0.16755	9.68952	3.3408e-22	5.42204e-21
ENSG00000124496.12	TRERF1	1905.75	1.62161	0.133765	12.1228	7.99716e-34	2.18199e-32
ENSG00000224184.5	MIR3681HG	208.499	1.62049	0.192148	8.43356	3.35297e-17	4.03268e-16
ENSG00000013364.19	MVP	8243.69	1.62036	0.0598603	27.069	2.28069e-161	5.79247e-159
ENSG00000179111.9	HES7	19.8781	1.61687	0.507369	3.18676	0.00143874	0.00405819
ENSG00000273618.1	AL135999.2	18.7845	1.61471	0.469321	3.44052	0.000580592	0.00178277
ENSG00000253530.1	AC084116.3	10.351	1.6141	0.698156	2.31195	0.0207806	0.04373
ENSG00000132669.13	RIN2	9464.43	1.61192	0.0454509	35.4651	1.69943e-275	1.1933e-272
ENSG00000213412.3	HNRNPA1P33	18.4042	1.61088	0.516235	3.12044	0.0018058	0.00498516
ENSG00000164744.13	SUN3	87.2326	1.61062	0.212277	7.58732	3.26597e-14	3.16187e-13
ENSG00000132698.15	RAB25	2891.84	1.6102	0.0803498	20.0399	2.47238e-89	2.48007e-87
ENSG00000105371.10	ICAM4	8.28373	1.60931	0.664571	2.42157	0.0154534	0.0337356
ENSG00000102934.10	PLLP	2322.85	1.60926	0.104457	15.406	1.4921e-53	7.77781e-52
ENSG00000078114.18	NEBL	734.574	1.60863	0.0900971	17.8544	2.67069e-71	2.01136e-69
ENSG00000134198.10	TSPAN2	117.151	1.60074	0.195856	8.17303	3.0075e-16	3.39485e-15
ENSG00000237693.4	IRGM	48.7875	1.59804	0.290458	5.50177	3.75988e-08	2.13164e-07
ENSG00000023445.14	BIRC3	4367.23	1.59736	0.0897738	17.7931	7.98981e-71	5.9609e-69
ENSG00000187105.8	HEATR4	44.3732	1.5971	0.276338	5.77949	7.49259e-09	4.58192e-08
ENSG00000225077.3	LINC00337	38.3618	1.59388	0.287036	5.55287	2.81017e-08	1.62014e-07
ENSG00000161405.17	IKZF3	12.6821	1.59304	0.563559	2.82675	0.00470234	0.0117615
ENSG00000141527.18	CARD14	17.72	1.59241	0.461062	3.45379	0.000552764	0.00170421
ENSG00000135905.19	DOCK10	25.1975	1.59199	0.551678	2.88571	0.00390526	0.00995666
ENSG00000275215.1	RNA5-8SN3	1986.21	1.59055	0.521063	3.05252	0.00226931	0.00613444
ENSG00000078804.13	TP53INP2	557.021	1.59037	0.156471	10.164	2.87013e-24	5.18709e-23
ENSG00000182575.7	NXPH3	8.3185	1.58946	0.596022	2.66677	0.00765833	0.0181546
ENSG00000115008.5	IL1A	193.663	1.58942	0.153499	10.3546	3.9891e-25	7.52852e-24
ENSG00000249049.1	AC074124.1	74.3336	1.58913	0.266522	5.96249	2.48428e-09	1.6021e-08
ENSG00000158055.15	GRHL3	739.268	1.58842	0.0972584	16.3319	5.85091e-60	3.63762e-58
ENSG00000186204.14	CYP4F12	83.4964	1.5872	0.22123	7.17446	7.2595e-13	6.3023e-12
ENSG00000104450.12	SPAG1	1860.06	1.58582	0.138614	11.4405	2.62292e-30	6.20611e-29
ENSG00000075426.12	FOSL2	14599.4	1.58573	0.139354	11.3792	5.30709e-30	1.24095e-28
ENSG00000276075.1	AC027682.6	19.9991	1.58484	0.467231	3.39197	0.000693908	0.00209807
ENSG00000116701.14	NCF2	374.912	1.58401	0.198212	7.9915	1.33303e-15	1.43225e-14
ENSG00000134874.17	DZIP1	10.1046	1.58305	0.615039	2.5739	0.010056	0.0230864
ENSG00000151366.13	NDUFC2	8794.02	1.58251	0.0436607	36.2456	1.16762e-287	1.07214e-284
ENSG00000248099.4	INSL3	14.3177	1.58226	0.592605	2.67001	0.00758481	0.0180036
ENSG00000278341.1	AC138028.6	40.7051	1.58115	0.297477	5.3152	1.0654e-07	5.69276e-07
ENSG00000184986.11	TMEM121	7.20674	1.58018	0.675153	2.34048	0.019259	0.0409503
ENSG00000136802.11	LRRC8A	10954.5	1.57865	0.127811	12.3515	4.78368e-35	1.35475e-33
ENSG00000107957.16	SH3PXD2A	323.537	1.57826	0.146409	10.7799	4.28538e-27	8.82736e-26
ENSG00000176595.4	KBTBD11	1370.79	1.57649	0.0787543	20.0179	3.84757e-89	3.82737e-87
ENSG00000169403.12	PTAFR	741.773	1.57491	0.150226	10.4836	1.0278e-25	1.9917e-24
ENSG00000105251.10	SHD	24.1325	1.5747	0.35831	4.39479	1.10878e-05	4.50495e-05
ENSG00000246130.1	AC107959.2	14.3468	1.5741	0.61872	2.54412	0.0109552	0.0249042
ENSG00000127824.14	TUBA4A	5924.06	1.57371	0.0830063	18.959	3.72242e-80	3.32843e-78
ENSG00000090097.21	PCBP4	3378.52	1.57347	0.122593	12.835	1.04451e-37	3.29414e-36
ENSG00000176723.10	ZNF843	181.566	1.57009	0.152691	10.2828	8.42524e-25	1.56047e-23
ENSG00000279117.1	AP001972.5	415.743	1.5698	0.177264	8.85572	8.31461e-19	1.09852e-17
ENSG00000111837.11	MAK	12.9986	1.56943	0.484209	3.24122	0.00119021	0.00342556
ENSG00000165434.8	PGM2L1	1217.7	1.56819	0.0991466	15.8169	2.37828e-56	1.33913e-54
ENSG00000011422.12	PLAUR	5163.1	1.56794	0.0627982	24.968	1.36212e-137	2.66552e-135
ENSG00000027075.15	PRKCH	202.704	1.56678	0.190006	8.24594	1.63868e-16	1.88266e-15
ENSG00000186529.16	CYP4F3	1498.19	1.56482	0.0980682	15.9564	2.57026e-57	1.48577e-55
ENSG00000129455.15	KLK8	9.63049	1.56442	0.679385	2.3027	0.0212958	0.0446803
ENSG00000182218.9	HHIPL1	19.0308	1.56353	0.474949	3.29199	0.000994796	0.00291981
ENSG00000159733.13	ZFYVE28	112.341	1.56261	0.198875	7.85725	3.92673e-15	4.06005e-14
ENSG00000212724.3	KRTAP2-3	416.162	1.56237	0.157431	9.9241	3.27036e-23	5.60492e-22
ENSG00000261519.3	AC010542.4	22.2885	1.56191	0.484714	3.22234	0.00127146	0.00363313
ENSG00000103044.11	HAS3	1960.96	1.56011	0.0954261	16.3489	4.42838e-60	2.76762e-58
ENSG00000248905.8	FMN1	189.628	1.55993	0.158591	9.83619	7.86314e-23	1.322e-21
ENSG00000282057.1	AC092807.3	74.7923	1.5571	0.248315	6.27067	3.59502e-10	2.50591e-09
ENSG00000036530.8	CYP46A1	56.4577	1.55551	0.265372	5.86165	4.583e-09	2.86952e-08
ENSG00000166825.14	ANPEP	9.85867	1.55512	0.626277	2.48312	0.0130237	0.0289963
ENSG00000163995.20	ABLIM2	483.35	1.55468	0.121003	12.8482	8.79988e-38	2.78632e-36
ENSG00000108511.10	HOXB6	592.24	1.55463	0.114026	13.634	2.51359e-42	9.0786e-41
ENSG00000127399.15	LRRC61	3227.15	1.55373	0.157497	9.86517	5.89316e-23	9.96412e-22
ENSG00000198758.10	EPS8L3	567.845	1.54945	0.122208	12.6788	7.75248e-37	2.35474e-35
ENSG00000240241.5	AC108752.1	81.0285	1.54895	0.286359	5.40911	6.33382e-08	3.49789e-07
ENSG00000259663.2	AC010478.1	453.164	1.54878	0.1237	12.5204	5.77416e-36	1.69352e-34
ENSG00000162438.11	CTRC	13.3171	1.54781	0.529441	2.92349	0.00346131	0.00894418
ENSG00000269976.1	AC012065.3	17.2878	1.54556	0.419208	3.68686	0.000227037	0.000753025
ENSG00000171115.4	GIMAP8	7.34209	1.54488	0.676558	2.28344	0.0224042	0.0466897
ENSG00000095932.6	SMIM24	14.6427	1.54367	0.4756	3.24573	0.00117148	0.003379
ENSG00000130957.5	FBP2	8.26392	1.54205	0.652647	2.36276	0.0181395	0.038876
ENSG00000108309.14	RUNDC3A	12.7525	1.54155	0.588191	2.62084	0.00877138	0.02043
ENSG00000110090.13	CPT1A	2617.95	1.54116	0.0638436	24.1397	9.58071e-129	1.7328e-126
ENSG00000134531.10	EMP1	107059	1.54034	0.0332183	46.3701	0	0
ENSG00000230392.1	AC004835.1	57.7087	1.53978	0.264755	5.81587	6.03181e-09	3.72776e-08
ENSG00000151320.11	AKAP6	798.98	1.53948	0.111892	13.7586	4.52506e-43	1.66458e-41
ENSG00000165548.11	TMEM63C	387.655	1.53904	0.169944	9.05615	1.35141e-19	1.87797e-18
ENSG00000149798.5	CDC42EP2	431.996	1.5369	0.204585	7.51229	5.81011e-14	5.52192e-13
ENSG00000137486.17	ARRB1	2194.93	1.5348	0.116081	13.2219	6.5597e-40	2.18419e-38
ENSG00000074660.16	SCARF1	19.2896	1.53329	0.397845	3.85399	0.000116211	0.000403316
ENSG00000175287.19	PHYHD1	15.4065	1.53065	0.536535	2.85284	0.00433302	0.0109479
ENSG00000137843.11	PAK6	2030.02	1.53022	0.148366	10.3138	6.10119e-25	1.13708e-23
ENSG00000263020.6	AL662899.2	311.972	1.53013	0.257152	5.9503	2.67658e-09	1.71961e-08
ENSG00000140481.15	CCDC33	230.178	1.52932	0.135246	11.3077	1.20217e-29	2.75968e-28
ENSG00000178718.6	RPP25	294.049	1.52779	0.130598	11.6984	1.29822e-31	3.2218e-30
ENSG00000159784.17	FAM131B	44.7492	1.52578	0.304821	5.00549	5.57202e-07	2.72539e-06
ENSG00000235385.1	LINC02154	27.3106	1.52569	0.369588	4.12807	3.65825e-05	0.00013806
ENSG00000237499.6	AL357060.1	15.2659	1.52438	0.503464	3.02778	0.00246355	0.00660545
ENSG00000175591.11	P2RY2	364.299	1.52409	0.144507	10.5468	5.25505e-26	1.03259e-24
ENSG00000180592.16	SKIDA1	87.4528	1.5229	0.188769	8.06755	7.17225e-16	7.88716e-15
ENSG00000236893.1	ASS1P7	16.8557	1.52104	0.411131	3.69966	0.00021589	0.000718851
ENSG00000243709.1	LEFTY1	27.8308	1.52073	0.406494	3.7411	0.000183214	0.000618067
ENSG00000088808.17	PPP1R13B	3642.71	1.52004	0.0652649	23.2903	5.56592e-120	8.85872e-118
ENSG00000180354.16	MTURN	1003.02	1.5183	0.0825762	18.3867	1.67881e-75	1.34496e-73
ENSG00000163606.11	CD200R1	11.6927	1.51708	0.532739	2.84769	0.00440375	0.0111066
ENSG00000273274.2	ZBTB8B	17.3483	1.51656	0.429655	3.52972	0.000415993	0.00131612
ENSG00000137841.12	PLCB2	225.072	1.51523	0.158792	9.54225	1.39773e-21	2.19435e-20
ENSG00000071246.11	VASH1	1305.85	1.51482	0.100455	15.0796	2.20737e-51	1.07111e-49
ENSG00000087245.13	MMP2	27.3786	1.51389	0.343491	4.40736	1.04639e-05	4.26889e-05
ENSG00000229261.1	AL596223.1	60.7278	1.51291	0.265733	5.69335	1.24573e-08	7.45563e-08
ENSG00000113732.9	ATP6V0E1	6993.65	1.5102	0.0580444	26.018	3.1001e-149	6.43581e-147
ENSG00000259330.2	INAFM2	721.005	1.50989	0.119076	12.68	7.62948e-37	2.32033e-35
ENSG00000272024.1	AC064807.4	33.4493	1.509	0.426694	3.53649	0.000405482	0.00128559
ENSG00000165583.14	SSX5	14.9287	1.50799	0.576432	2.61607	0.00889492	0.0206875
ENSG00000284713.1	SMIM38	29.5922	1.50734	0.396732	3.79939	0.000145051	0.00049705
ENSG00000111199.10	TRPV4	72.2221	1.50668	0.274788	5.48306	4.18019e-08	2.3565e-07
ENSG00000132718.9	SYT11	50.2362	1.50543	0.321914	4.67649	2.91826e-06	1.29789e-05
ENSG00000258017.1	AC011603.2	126.223	1.50457	0.445112	3.3802	0.000724339	0.00218399
ENSG00000000971.15	CFH	304.2	1.50397	0.237185	6.34093	2.28387e-10	1.62057e-09
ENSG00000227051.6	C14orf132	313.734	1.50278	0.130402	11.5242	9.95851e-31	2.38704e-29
ENSG00000171786.6	NHLH1	61.0118	1.50275	0.267448	5.61886	1.92217e-08	1.12807e-07
ENSG00000146700.9	SSC4D	70.2109	1.50192	0.242137	6.20276	5.54813e-10	3.79421e-09
ENSG00000134070.5	IRAK2	577.282	1.50191	0.129079	11.6356	2.71611e-31	6.62354e-30
ENSG00000112902.12	SEMA5A	106.434	1.50098	0.232487	6.45622	1.07352e-10	7.87136e-10
ENSG00000155980.12	KIF5A	8.99329	1.50097	0.566427	2.64988	0.00805194	0.0189821
ENSG00000204531.18	POU5F1	976.571	1.50088	0.0922105	16.2767	1.44501e-59	8.91424e-58
ENSG00000155657.26	TTN	22.8528	1.50086	0.442752	3.38985	0.000699311	0.0021128
ENSG00000204528.3	PSORS1C3	231.47	1.50039	0.17214	8.71609	2.87963e-18	3.69218e-17
ENSG00000154319.16	FAM167A	114.573	1.49993	0.190886	7.85772	3.91203e-15	4.04837e-14
ENSG00000259062.2	ACTN1-AS1	8.23761	1.49757	0.644174	2.32479	0.0200832	0.0424569
ENSG00000163879.11	DNALI1	18.9419	1.4955	0.531285	2.81488	0.00487958	0.0121438
ENSG00000186918.14	ZNF395	16676	1.49523	0.124288	12.0304	2.45947e-33	6.59746e-32
ENSG00000107736.20	CDH23	12.4659	1.49468	0.592101	2.52436	0.0115909	0.0261724
ENSG00000125510.16	OPRL1	21.5525	1.49278	0.39472	3.78186	0.000155662	0.000530441
ENSG00000143816.8	WNT9A	243.004	1.49218	0.183596	8.12751	4.38194e-16	4.89997e-15
ENSG00000111348.9	ARHGDIB	4808.92	1.48857	0.0531162	28.0247	8.12927e-173	2.33829e-170
ENSG00000232187.1	FTH1P7	40.5529	1.48796	0.312151	4.7668	1.87176e-06	8.53282e-06
ENSG00000115594.12	IL1R1	1412.65	1.48786	0.0683062	21.7823	3.41753e-105	4.45848e-103
ENSG00000132915.11	PDE6A	164.731	1.48756	0.179695	8.27824	1.25008e-16	1.44666e-15
ENSG00000122592.8	HOXA7	49.1156	1.48729	0.293711	5.0638	4.10984e-07	2.04712e-06
ENSG00000137648.17	TMPRSS4	6964.22	1.48712	0.0596976	24.9109	5.67348e-137	1.09233e-134
ENSG00000129514.6	FOXA1	482.898	1.48582	0.143025	10.3885	2.79571e-25	5.3268e-24
ENSG00000114279.13	FGF12	13.303	1.48079	0.605465	2.44571	0.0144565	0.0318127
ENSG00000142156.14	COL6A1	1797.64	1.48004	0.0964408	15.3466	3.73165e-53	1.9159e-51
ENSG00000134242.16	PTPN22	12.581	1.47904	0.579782	2.55102	0.0107407	0.0244656
ENSG00000274290.2	HIST1H2BE	52.7943	1.47647	0.282188	5.23221	1.67496e-07	8.76738e-07
ENSG00000240849.11	TMEM189	5277.13	1.47282	0.127645	11.5384	8.44434e-31	2.02817e-29
ENSG00000186792.17	HYAL3	1247.68	1.4728	0.144165	10.216	1.6807e-24	3.06767e-23
ENSG00000101144.13	BMP7	9.02749	1.47046	0.586668	2.50646	0.0121945	0.0273672
ENSG00000260302.2	AP005482.1	19.5466	1.47027	0.502772	2.92434	0.00345191	0.00892279
ENSG00000231877.1	AL359551.1	9.79329	1.46965	0.579921	2.53423	0.0112696	0.0255314
ENSG00000171428.14	NAT1	772.686	1.46961	0.0956675	15.3617	2.95881e-53	1.52239e-51
ENSG00000249937.7	LINC02223	9.0896	1.46633	0.584406	2.5091	0.012104	0.0271946
ENSG00000258088.1	AC078820.1	13.3502	1.46399	0.484354	3.02256	0.0025065	0.00670779
ENSG00000253130.1	AC114550.1	8.00777	1.46398	0.584028	2.5067	0.0121865	0.0273523
ENSG00000135111.16	TBX3	178.177	1.4612	0.171932	8.49872	1.91695e-17	2.33854e-16
ENSG00000282843.1	AL590644.3	18.0413	1.46071	0.515808	2.83189	0.00462738	0.0115983
ENSG00000257433.5	AC004241.1	43.9308	1.45985	0.28997	5.03448	4.79143e-07	2.36393e-06
ENSG00000198944.5	SOWAHA	160.901	1.45864	0.195474	7.46209	8.51626e-14	8.0204e-13
ENSG00000229672.2	AL450322.2	16.7331	1.45754	0.436291	3.34075	0.000835534	0.0024866
ENSG00000285108.1	AC103718.1	63.7173	1.45727	0.225314	6.46772	9.94933e-11	7.33345e-10
ENSG00000111181.12	SLC6A12	285.618	1.45712	0.131405	11.0888	1.42234e-28	3.13546e-27
ENSG00000005249.13	PRKAR2B	1261.79	1.45561	0.104248	13.963	2.6223e-44	1.01302e-42
ENSG00000116544.12	DLGAP3	21.4047	1.45555	0.407449	3.57235	0.000353789	0.00113252
ENSG00000174007.8	CEP19	564.856	1.45399	0.200979	7.23456	4.67037e-13	4.12659e-12
ENSG00000274068.1	AL449266.1	15.4038	1.45365	0.516308	2.81548	0.0048705	0.0121237
ENSG00000260903.3	XKR7	58.8384	1.45253	0.339276	4.28125	1.85849e-05	7.34353e-05
ENSG00000114854.7	TNNC1	642.299	1.45227	0.227242	6.39082	1.65002e-10	1.18939e-09
ENSG00000167034.10	NKX3-1	482.089	1.45069	0.10782	13.4547	2.88793e-41	1.00652e-39
ENSG00000197085.11	NPSR1-AS1	204.953	1.44889	0.169385	8.55384	1.19065e-17	1.4675e-16
ENSG00000152137.6	HSPB8	108.543	1.44745	0.196065	7.38252	1.55325e-13	1.42899e-12
ENSG00000148357.16	HMCN2	21.381	1.44472	0.373781	3.86514	0.000111024	0.000387188
ENSG00000111145.8	ELK3	6997.67	1.44299	0.0537717	26.8355	1.24687e-158	3.03754e-156
ENSG00000170629.14	DPY19L2P2	79.5854	1.44234	0.258961	5.5697	2.55178e-08	1.47688e-07
ENSG00000170345.10	FOS	3408.28	1.4418	0.109644	13.1498	1.70647e-39	5.61162e-38
ENSG00000238005.3	AL391832.2	32.0155	1.44132	0.399057	3.61181	0.000304068	0.000986988
ENSG00000184584.13	TMEM173	1612.14	1.44113	0.13597	10.5989	3.01533e-26	6.00901e-25
ENSG00000265763.4	ZNF488	668.706	1.44111	0.162694	8.85779	8.16178e-19	1.07893e-17
ENSG00000115363.14	EVA1A	609.204	1.44095	0.103362	13.9408	3.58124e-44	1.37901e-42
ENSG00000115738.10	ID2	14091.5	1.44007	0.0533552	26.9903	1.92019e-160	4.82554e-158
ENSG00000006118.14	TMEM132A	2443.52	1.43965	0.131719	10.9297	8.31224e-28	1.77501e-26
ENSG00000277011.1	AC148477.4	9.20306	1.43936	0.604167	2.38238	0.0172011	0.0371238
ENSG00000213145.9	CRIP1	19.1496	1.43919	0.46892	3.06915	0.0021467	0.00583452
ENSG00000076356.7	PLXNA2	47.382	1.439	0.301197	4.7776	1.77396e-06	8.117e-06
ENSG00000100302.7	RASD2	11.2988	1.4378	0.547814	2.62462	0.00867464	0.0202363
ENSG00000156966.7	B3GNT7	58.3827	1.43608	0.30651	4.68525	2.79621e-06	1.24688e-05
ENSG00000281162.2	LINC01127	541.137	1.43595	0.125676	11.4257	3.10994e-30	7.32939e-29
ENSG00000059804.16	SLC2A3	180.592	1.43535	0.199667	7.18872	6.53992e-13	5.70457e-12
ENSG00000284308.1	C2orf81	127.104	1.43445	0.255777	5.60823	2.04409e-08	1.19522e-07
ENSG00000101311.15	FERMT1	43.0005	1.43258	0.254652	5.62563	1.84831e-08	1.0874e-07
ENSG00000170075.9	GPR37L1	65.0372	1.42958	0.296311	4.82459	1.40289e-06	6.51479e-06
ENSG00000198324.13	PHETA1	1265.67	1.42681	0.132372	10.7788	4.33487e-27	8.92161e-26
ENSG00000247134.6	AC090204.1	32.4503	1.42618	0.595196	2.39615	0.0165683	0.0359168
ENSG00000240023.1	AL133163.1	11.8769	1.42595	0.57912	2.46227	0.0138059	0.0305131
ENSG00000167244.20	IGF2	77.665	1.42579	0.254651	5.59898	2.15617e-08	1.25675e-07
ENSG00000058335.15	RASGRF1	3341.43	1.42512	0.0875412	16.2794	1.38167e-59	8.54561e-58
ENSG00000117069.15	ST6GALNAC5	2157.71	1.42386	0.0624218	22.8102	3.6278e-115	5.55193e-113
ENSG00000254389.3	RHPN1-AS1	78.3848	1.42348	0.243788	5.83902	5.25078e-09	3.26281e-08
ENSG00000117394.21	SLC2A1	29702	1.42322	0.110262	12.9076	4.07691e-38	1.29776e-36
ENSG00000105696.9	TMEM59L	10.0119	1.42247	0.571377	2.48955	0.0127905	0.0285223
ENSG00000253764.2	AC019257.1	10.1413	1.42167	0.581312	2.44562	0.0144605	0.0318183
ENSG00000169896.17	ITGAM	50.4397	1.42164	0.260196	5.46373	4.66235e-08	2.6135e-07
ENSG00000273297.1	AC009275.1	31.4369	1.41991	0.352565	4.02736	5.64061e-05	0.000207175
ENSG00000227039.6	ITGB2-AS1	510.911	1.41832	0.107316	13.2164	7.0594e-40	2.3473e-38
ENSG00000240065.8	PSMB9	2327.11	1.41812	0.0748731	18.9403	5.30863e-80	4.71146e-78
ENSG00000152076.18	CCDC74B	69.4734	1.41778	0.214044	6.6238	3.50089e-11	2.67286e-10
ENSG00000185955.5	C7orf61	54.6522	1.41701	0.244326	5.79965	6.64546e-09	4.08585e-08
ENSG00000251246.1	AL691442.1	14.964	1.41489	0.5707	2.47922	0.013167	0.0292555
ENSG00000140057.9	AK7	311.071	1.41458	0.158991	8.89724	5.72506e-19	7.64003e-18
ENSG00000165899.11	OTOGL	8.4365	1.41214	0.626067	2.25557	0.0240973	0.0497234
ENSG00000236078.1	LINC01447	17.0907	1.41043	0.508664	2.77281	0.00555748	0.0136403
ENSG00000250644.3	AC068580.4	1201.6	1.40994	0.125196	11.2618	2.02533e-29	4.6094e-28
ENSG00000275830.1	AL355974.2	56.1183	1.40847	0.270865	5.19991	1.9939e-07	1.03596e-06
ENSG00000160326.14	SLC2A6	1238.74	1.40838	0.128346	10.9732	5.13961e-28	1.10743e-26
ENSG00000167996.16	FTH1	388573	1.40837	0.0797571	17.6582	8.79924e-70	6.42425e-68
ENSG00000158246.8	TENT5B	301.104	1.40775	0.17672	7.966	1.6389e-15	1.74518e-14
ENSG00000273541.1	RF02104	66.4174	1.40745	0.365747	3.84816	0.00011901	0.000412433
ENSG00000257925.1	AC008083.1	20.7368	1.40682	0.41379	3.39985	0.000674222	0.00204424
ENSG00000172349.17	IL16	22.2946	1.40296	0.44808	3.13104	0.00174188	0.00482208
ENSG00000236256.9	DIAPH2-AS1	45.0029	1.40168	0.296986	4.71968	2.36211e-06	1.06241e-05
ENSG00000019549.12	SNAI2	504.369	1.40159	0.120015	11.6785	1.64183e-31	4.05347e-30
ENSG00000008118.10	CAMK1G	8.72799	1.40131	0.593227	2.36218	0.0181678	0.0389283
ENSG00000248588.2	AC008517.1	18.9435	1.40114	0.499852	2.8031	0.00506132	0.0125477
ENSG00000196866.2	HIST1H2AD	521.864	1.39606	0.300198	4.65047	3.3118e-06	1.45851e-05
ENSG00000280265.1	AC130456.7	14.2991	1.39518	0.490074	2.84688	0.00441501	0.0111268
ENSG00000089327.14	FXYD5	2460.09	1.39503	0.0861881	16.1858	6.3485e-59	3.84424e-57
ENSG00000185669.6	SNAI3	36.6049	1.39324	0.325453	4.28091	1.86134e-05	7.35356e-05
ENSG00000259728.5	LINC00933	39.3067	1.3922	0.291711	4.77253	1.81922e-06	8.30284e-06
ENSG00000124915.10	AP002380.1	45.9312	1.39137	0.355248	3.91662	8.97992e-05	0.000318283
ENSG00000138271.5	GPR87	50.198	1.39089	0.3346	4.15689	3.22612e-05	0.000122822
ENSG00000167476.10	JSRP1	41.2344	1.3906	0.498927	2.78718	0.00531685	0.0131144
ENSG00000119632.4	IFI27L2	720.027	1.39041	0.111671	12.4509	1.38243e-35	4.00535e-34
ENSG00000249378.5	LINC01060	10.4149	1.39	0.571897	2.43051	0.0150777	0.0330002
ENSG00000237813.3	AC002066.1	50.7013	1.38995	0.239319	5.80793	6.32493e-09	3.90285e-08
ENSG00000054793.13	ATP9A	2819.47	1.38928	0.098882	14.0499	7.71448e-45	3.0094e-43
ENSG00000196208.14	GREB1	158.314	1.38844	0.169757	8.17901	2.86185e-16	3.23809e-15
ENSG00000244380.1	AC134772.1	17.5668	1.38604	0.428913	3.23152	0.00123135	0.00353248
ENSG00000229563.6	LINC01204	13.3288	1.38567	0.468367	2.95851	0.00309135	0.00809863
ENSG00000197099.8	AC068631.1	11.6335	1.38499	0.562835	2.46073	0.0138654	0.030636
ENSG00000163993.7	S100P	10.8323	1.38465	0.582824	2.37576	0.017513	0.037708
ENSG00000285816.1	AP000944.2	969.003	1.3846	0.164306	8.42694	3.5481e-17	4.25451e-16
ENSG00000143382.14	ADAMTSL4	16.6431	1.38234	0.489323	2.82501	0.00472799	0.0118186
ENSG00000065054.14	SLC9A3R2	1444.82	1.38185	0.102764	13.4468	3.21405e-41	1.11854e-39
ENSG00000165757.9	JCAD	1793.06	1.38141	0.0665051	20.7715	7.84223e-96	9.00123e-94
ENSG00000236366.2	AL359313.1	13.585	1.38126	0.466775	2.95916	0.00308475	0.00808489
ENSG00000257327.1	AC012555.1	12.2091	1.38037	0.541236	2.5504	0.0107599	0.0245069
ENSG00000029153.14	ARNTL2	4778.67	1.37984	0.065466	21.0772	1.28812e-98	1.53763e-96
ENSG00000120896.13	SORBS3	18075.3	1.37968	0.126705	10.8889	1.30212e-27	2.76328e-26
ENSG00000213999.16	MEF2B	358.232	1.37852	0.237604	5.80176	6.56216e-09	4.0388e-08
ENSG00000010404.18	IDS	9761.86	1.37847	0.128134	10.758	5.43174e-27	1.11025e-25
ENSG00000145198.14	VWA5B2	31.1065	1.37438	0.328164	4.18809	2.81313e-05	0.000108446
ENSG00000248538.7	AC022784.1	239.651	1.37436	0.16696	8.23168	1.84604e-16	2.1148e-15
ENSG00000232194.1	Z99943.1	9.71004	1.37423	0.554268	2.47936	0.013162	0.0292469
ENSG00000104818.14	CGB2	96.2912	1.37343	0.240689	5.70625	1.15493e-08	6.93069e-08
ENSG00000253293.5	HOXA10	146.581	1.37292	0.196027	7.00375	2.49203e-12	2.08461e-11
ENSG00000104267.10	CA2	2066.4	1.37236	0.0911094	15.0628	2.84546e-51	1.37237e-49
ENSG00000141293.16	SKAP1	16.1967	1.37021	0.502257	2.72811	0.00636985	0.0153952
ENSG00000105767.3	CADM4	1699.3	1.36964	0.080372	17.0413	4.05927e-65	2.74535e-63
ENSG00000120738.8	EGR1	25273.9	1.36941	0.111225	12.312	7.80466e-35	2.19986e-33
ENSG00000175602.3	CCDC85B	100.471	1.36884	0.215755	6.34441	2.23282e-10	1.58602e-09
ENSG00000141655.17	TNFRSF11A	158.922	1.3688	0.1597	8.57107	1.02524e-17	1.26821e-16
ENSG00000100906.10	NFKBIA	7290.83	1.36815	0.0444192	30.801	2.54431e-208	9.95784e-206
ENSG00000241469.8	LINC00635	15.9415	1.36753	0.500459	2.73256	0.00628437	0.015218
ENSG00000124920.13	MYRF	11338.5	1.36596	0.144306	9.46571	2.91566e-21	4.48219e-20
ENSG00000272540.1	AL662797.1	57.9983	1.3659	0.412393	3.31212	0.000925904	0.00273408
ENSG00000273032.2	DGCR9	91.8065	1.36299	0.202439	6.73283	1.66393e-11	1.30202e-10
ENSG00000226251.5	LINC02608	15.2294	1.36247	0.603573	2.25734	0.023987	0.0495172
ENSG00000168575.10	SLC20A2	9638.26	1.36132	0.106723	12.7556	2.90068e-37	8.92409e-36
ENSG00000179546.4	HTR1D	15.7642	1.36095	0.516785	2.63349	0.00845128	0.0197926
ENSG00000109846.8	CRYAB	38.7614	1.35923	0.30237	4.49524	6.94913e-06	2.9181e-05
ENSG00000100290.3	BIK	1273.1	1.35874	0.0657145	20.6764	5.65009e-95	6.42334e-93
ENSG00000247317.3	LY6E-DT	52.2589	1.35872	0.272586	4.98456	6.21034e-07	3.01382e-06
ENSG00000177103.14	DSCAML1	1763.69	1.3581	0.11996	11.3213	1.02902e-29	2.36902e-28
ENSG00000224063.5	AC007319.1	9.06225	1.35368	0.593971	2.27904	0.0226649	0.0471795
ENSG00000272482.1	AC254633.1	130.972	1.35346	0.188443	7.18234	6.85307e-13	5.96464e-12
ENSG00000254806.5	SYS1-DBNDD2	36.2018	1.34983	0.450203	2.99826	0.00271526	0.0072091
ENSG00000065357.20	DGKA	267.724	1.34934	0.14616	9.23198	2.65669e-20	3.89593e-19
ENSG00000261441.1	AC124068.2	174.335	1.34881	0.155339	8.68306	3.85272e-18	4.89776e-17
ENSG00000078900.15	TP73	252.526	1.34874	0.224678	6.00296	1.93753e-09	1.25937e-08
ENSG00000256615.1	AC010197.1	15.5158	1.34854	0.501014	2.69163	0.00711032	0.0169803
ENSG00000238045.9	AC009133.1	103.521	1.34814	0.245514	5.49108	3.99475e-08	2.25783e-07
ENSG00000131746.13	TNS4	19453.3	1.3467	0.138952	9.69182	3.26646e-22	5.305e-21
ENSG00000188277.9	C15orf62	182.288	1.34643	0.14195	9.48522	2.41876e-21	3.72551e-20
ENSG00000160190.14	SLC37A1	3907.98	1.34623	0.0909952	14.7945	1.58952e-49	7.17359e-48
ENSG00000006210.7	CX3CL1	252.623	1.34546	0.210754	6.384	1.72517e-10	1.24019e-09
ENSG00000250917.1	AL035458.2	19.6015	1.34506	0.474251	2.83618	0.00456563	0.01147
ENSG00000124126.14	PREX1	66.8651	1.34367	0.240854	5.57877	2.42221e-08	1.40427e-07
ENSG00000185090.14	MANEAL	2248.83	1.34296	0.118527	11.3304	9.27903e-30	2.14243e-28
ENSG00000135925.9	WNT10A	698.719	1.33867	0.106184	12.6071	1.93073e-36	5.75376e-35
ENSG00000139515.6	PDX1	197.125	1.33862	0.172309	7.76869	7.93047e-15	8.04316e-14
ENSG00000264501.2	RN7SL731P	20.8069	1.33836	0.510146	2.62348	0.0087036	0.0202959
ENSG00000137267.6	TUBB2A	2028.28	1.33786	0.0630598	21.2157	6.83482e-100	8.32523e-98
ENSG00000016082.15	ISL1	857.771	1.33102	0.0884689	15.0451	3.71829e-51	1.78254e-49
ENSG00000225778.5	PROSER2-AS1	34.0739	1.32957	0.303931	4.37459	1.2166e-05	4.91456e-05
ENSG00000243629.1	LINC00880	25.7554	1.32941	0.386915	3.43593	0.000590527	0.00181048
ENSG00000119508.18	NR4A3	181.567	1.32917	0.178649	7.44013	1.00587e-13	9.40623e-13
ENSG00000167780.12	SOAT2	10.9662	1.32732	0.582809	2.27746	0.0227589	0.0473463
ENSG00000147509.14	RGS20	505.516	1.32731	0.113793	11.6642	1.94126e-31	4.7534e-30
ENSG00000276600.5	RAB7B	108.22	1.32707	0.203951	6.50681	7.67613e-11	5.69661e-10
ENSG00000095303.16	PTGS1	5418.98	1.32461	0.0894649	14.8059	1.34232e-49	6.06944e-48
ENSG00000155918.7	RAET1L	13.1668	1.32458	0.57257	2.3134	0.0207005	0.0435884
ENSG00000262420.3	AC007613.1	37.3976	1.32444	0.299956	4.41545	1.00798e-05	4.12557e-05
ENSG00000104419.14	NDRG1	7707.9	1.32365	0.120084	11.0227	2.97054e-28	6.46478e-27
ENSG00000177098.8	SCN4B	11.4465	1.32159	0.508922	2.59685	0.00940836	0.0217524
ENSG00000279406.1	AL359183.1	28.3088	1.32157	0.33612	3.93184	8.42973e-05	0.000300285
ENSG00000139438.5	FAM222A	411.133	1.31901	0.193654	6.81116	9.68131e-12	7.7121e-11
ENSG00000272273.1	IER3-AS1	18.73	1.31895	0.54037	2.44084	0.0146533	0.0321886
ENSG00000231083.1	AC011747.1	119.527	1.31884	0.211743	6.22848	4.70993e-10	3.24704e-09
ENSG00000105409.18	ATP1A3	36.3727	1.31857	0.356463	3.69903	0.000216424	0.000720528
ENSG00000263961.8	RHEX	1818.7	1.31822	0.0688236	19.1536	9.03985e-82	8.30067e-80
ENSG00000074410.14	CA12	2602.14	1.31756	0.0633009	20.8142	3.21683e-96	3.72809e-94
ENSG00000069702.11	TGFBR3	2926.22	1.31732	0.0932022	14.134	2.34484e-45	9.33013e-44
ENSG00000280273.2	AF131216.4	19.4434	1.31728	0.411312	3.20262	0.00136182	0.00386589
ENSG00000100626.17	GALNT16	22.4626	1.31623	0.383021	3.43644	0.000589421	0.00180733
ENSG00000286113.1	AC022868.2	7.97437	1.3157	0.581178	2.26384	0.0235838	0.0488156
ENSG00000257732.1	AC089983.1	18.9771	1.31478	0.445911	2.94852	0.00319298	0.00833287
ENSG00000186007.10	LEMD1	235.227	1.31454	0.180591	7.27912	3.36011e-13	2.99549e-12
ENSG00000254842.6	LINC02551	50.6067	1.31441	0.259474	5.06567	4.06965e-07	2.02837e-06
ENSG00000233297.4	RASA4DP	9.20492	1.31293	0.554662	2.36708	0.0179291	0.0384617
ENSG00000105880.7	DLX5	83.911	1.31105	0.221775	5.91164	3.38709e-09	2.15062e-08
ENSG00000144583.5	MARCH4	59.3631	1.31009	0.274216	4.77759	1.77408e-06	8.117e-06
ENSG00000229155.1	LINC02038	64.6003	1.30967	0.360314	3.63481	0.000278183	0.000908777
ENSG00000159388.6	BTG2	529.736	1.30862	0.142098	9.20927	3.28361e-20	4.79174e-19
ENSG00000104368.17	PLAT	915.631	1.30847	0.0980947	13.3389	1.37536e-40	4.69077e-39
ENSG00000086570.12	FAT2	197.958	1.30729	0.191019	6.84376	7.7143e-12	6.18439e-11
ENSG00000170837.2	GPR27	445.77	1.30672	0.159974	8.16836	3.126e-16	3.52528e-15
ENSG00000261780.2	LINC02582	7008.42	1.30606	0.0569186	22.9462	1.60846e-116	2.47745e-114
ENSG00000161544.10	CYGB	24.4767	1.30429	0.420823	3.09939	0.00193921	0.00531597
ENSG00000120318.16	ARAP3	1397.5	1.30418	0.136134	9.58011	9.69394e-22	1.53776e-20
ENSG00000259112.2	NDUFC2-KCTD14	76.7163	1.30399	0.464555	2.80696	0.00500116	0.0124101
ENSG00000203999.8	LINC01270	128.682	1.3037	0.185472	7.02906	2.07926e-12	1.74975e-11
ENSG00000088827.12	SIGLEC1	16.7032	1.30307	0.439565	2.96444	0.00303235	0.00796328
ENSG00000127084.19	FGD3	48.3694	1.30243	0.248758	5.23571	1.64351e-07	8.60844e-07
ENSG00000233396.7	LINC01719	75.3733	1.30112	0.234072	5.55862	2.71919e-08	1.56958e-07
ENSG00000158859.10	ADAMTS4	11.4096	1.3007	0.50404	2.58055	0.00986439	0.0226837
ENSG00000276850.4	AC245041.2	125.722	1.30032	0.224122	5.80184	6.55922e-09	4.03803e-08
ENSG00000197249.13	SERPINA1	3905.85	1.29984	0.06948	18.7082	4.24561e-78	3.67245e-76
ENSG00000206532.2	AC117402.1	21.9543	1.29866	0.388981	3.33861	0.000841987	0.002503
ENSG00000165863.17	C10orf82	722.147	1.29631	0.104643	12.3879	3.03921e-35	8.6792e-34
ENSG00000116983.13	HPCAL4	108.238	1.29621	0.202279	6.40802	1.47424e-10	1.06784e-09
ENSG00000284377.1	AL589669.1	28.8962	1.29445	0.488722	2.64864	0.00808166	0.0190428
ENSG00000273267.1	AC097381.3	28.0698	1.29316	0.411402	3.14329	0.00167058	0.00463923
ENSG00000050344.9	NFE2L3	1129.79	1.29287	0.143805	8.99044	2.46248e-19	3.36131e-18
ENSG00000072954.7	TMEM38A	397.669	1.29249	0.143504	9.00668	2.12395e-19	2.91253e-18
ENSG00000198513.11	ATL1	230.345	1.29104	0.192169	6.71825	1.83922e-11	1.43308e-10
ENSG00000125910.5	S1PR4	20.8689	1.29031	0.480869	2.6833	0.00729006	0.0173664
ENSG00000174950.11	CD164L2	11.4055	1.28932	0.543447	2.37248	0.0176692	0.037986
ENSG00000273174.1	AC108673.2	22.54	1.28779	0.369502	3.4852	0.000491769	0.0015325
ENSG00000260834.1	AC009055.2	520.57	1.28721	0.121455	10.5983	3.03493e-26	6.04302e-25
ENSG00000177614.11	PGBD5	48.055	1.28672	0.28611	4.49728	6.88299e-06	2.89348e-05
ENSG00000128917.8	DLL4	55.8705	1.28598	0.290794	4.42232	9.76448e-06	4.0027e-05
ENSG00000231720.1	AL353747.3	172.853	1.28557	0.236067	5.44579	5.15761e-08	2.87693e-07
ENSG00000172350.10	ABCG4	35.1416	1.28172	0.370162	3.46258	0.000535016	0.00165517
ENSG00000271601.4	LIX1L	1156.2	1.2814	0.144077	8.89389	5.90086e-19	7.86584e-18
ENSG00000087085.15	ACHE	12.6654	1.28076	0.543686	2.35569	0.0184885	0.0395277
ENSG00000251002.7	AC244502.1	51.7699	1.28075	0.38607	3.31741	0.00090857	0.00268489
ENSG00000107281.10	NPDC1	1724.89	1.27504	0.125879	10.1291	4.10443e-24	7.35103e-23
ENSG00000105974.12	CAV1	50690.6	1.27327	0.0872239	14.5977	2.90462e-48	1.27005e-46
ENSG00000054277.14	OPN3	1945.26	1.27299	0.0995765	12.784	2.01308e-37	6.24971e-36
ENSG00000032444.16	PNPLA6	6212.87	1.27299	0.135756	9.377	6.78792e-21	1.02566e-19
ENSG00000225329.3	LHFPL3-AS2	14.45	1.27296	0.46133	2.75932	0.00579214	0.0141363
ENSG00000065154.11	OAT	2429.06	1.27206	0.085092	14.9492	1.57534e-50	7.3313e-49
ENSG00000186352.9	ANKRD37	119.271	1.27191	0.185116	6.87091	6.37949e-12	5.1576e-11
ENSG00000103066.13	PLA2G15	1309.09	1.26941	0.130192	9.75035	1.83831e-22	3.01842e-21
ENSG00000005981.13	ASB4	24.8249	1.26931	0.556331	2.28157	0.0225147	0.0469037
ENSG00000095370.20	SH2D3C	16.1917	1.26807	0.465367	2.72487	0.00643258	0.0155342
ENSG00000234996.4	AC098934.2	65.8968	1.26749	0.269868	4.69671	2.64382e-06	1.18266e-05
ENSG00000064300.9	NGFR	128.352	1.26643	0.174552	7.25533	4.00697e-13	3.56152e-12
ENSG00000172458.4	IL17D	26.4699	1.26437	0.341696	3.70028	0.000215364	0.0007174
ENSG00000177675.8	CD163L1	252.643	1.26417	0.193356	6.53804	6.23315e-11	4.6576e-10
ENSG00000130822.15	PNCK	14.8952	1.26399	0.452095	2.79585	0.00517642	0.0128117
ENSG00000254454.2	RCC2P6	28.7464	1.26329	0.3723	3.39319	0.000690825	0.00208954
ENSG00000158104.11	HPD	32.6711	1.26315	0.401314	3.14753	0.00164655	0.00457887
ENSG00000272763.1	AC103702.2	44.9222	1.2618	0.398789	3.16408	0.00155575	0.00435224
ENSG00000112299.8	VNN1	71.3051	1.261	0.320309	3.93681	8.25707e-05	0.000294575
ENSG00000184635.15	ZNF93	15.9292	1.26033	0.413423	3.04852	0.00229974	0.00620593
ENSG00000142871.17	CCN1	37935	1.25924	0.0399038	31.5568	1.44619e-218	5.95281e-216
ENSG00000101850.13	GPR143	230.994	1.25881	0.135953	9.25914	2.06077e-20	3.03696e-19
ENSG00000143842.15	SOX13	5261.62	1.25761	0.142954	8.79732	1.40125e-18	1.82705e-17
ENSG00000176438.12	SYNE3	24.7717	1.25671	0.353624	3.55379	0.000379727	0.00120907
ENSG00000229334.1	AC046143.1	34.5169	1.25543	0.315378	3.98073	6.87049e-05	0.000248713
ENSG00000167552.14	TUBA1A	19.8964	1.25406	0.416662	3.00977	0.00261444	0.00696697
ENSG00000187498.16	COL4A1	19735.9	1.25404	0.0684749	18.3139	6.40678e-75	5.09851e-73
ENSG00000186318.16	BACE1	4750.93	1.25334	0.0947166	13.2325	5.69737e-40	1.89971e-38
ENSG00000226864.2	ATE1-AS1	46.6868	1.25233	0.293135	4.27219	1.93566e-05	7.62826e-05
ENSG00000243635.1	AC091804.1	30.8856	1.25193	0.40241	3.11108	0.00186402	0.00512573
ENSG00000106617.14	PRKAG2	4162.1	1.25125	0.0619073	20.2117	7.72351e-91	8.05201e-89
ENSG00000278493.1	AC039056.2	24.0445	1.25093	0.408354	3.06335	0.00218872	0.00593925
ENSG00000272142.1	AL359643.3	124.855	1.24981	0.217621	5.74307	9.29726e-09	5.62501e-08
ENSG00000184384.14	MAML2	6080.8	1.24901	0.0683789	18.266	1.54369e-74	1.21631e-72
ENSG00000224609.7	AC093425.1	23.6857	1.24782	0.388983	3.20789	0.00133714	0.00380078
ENSG00000262246.6	CORO7	3839.41	1.2476	0.155436	8.02646	1.00326e-15	1.08872e-14
ENSG00000070915.9	SLC12A3	225.747	1.24672	0.174086	7.16152	7.97886e-13	6.89921e-12
ENSG00000231107.1	LINC01508	356.147	1.24646	0.190259	6.55134	5.70219e-11	4.27288e-10
ENSG00000165949.12	IFI27	65.1982	1.24636	0.227527	5.47786	4.30505e-08	2.42288e-07
ENSG00000104381.12	GDAP1	475.87	1.24627	0.14479	8.60744	7.47123e-18	9.29484e-17
ENSG00000280362.1	AC084759.3	18.046	1.24603	0.414155	3.00862	0.00262436	0.00698952
ENSG00000084710.14	EFR3B	131.04	1.24524	0.25717	4.84211	1.28471e-06	5.99982e-06
ENSG00000135378.4	PRRG4	4173.58	1.24431	0.0878613	14.1622	1.57007e-45	6.28925e-44
ENSG00000166349.9	RAG1	299.291	1.24292	0.130259	9.54191	1.40229e-21	2.19963e-20
ENSG00000185527.12	AC139530.1	18.2527	1.24254	0.413708	3.00342	0.00266962	0.0070958
ENSG00000162896.6	PIGR	8924.15	1.24078	0.0775497	15.9998	1.28229e-57	7.52173e-56
ENSG00000140545.15	MFGE8	11918.1	1.2404	0.0706202	17.5644	4.61315e-69	3.30734e-67
ENSG00000204386.10	NEU1	4473.81	1.2399	0.0851758	14.557	5.27132e-48	2.2923e-46
ENSG00000188176.12	SMTNL2	13.0802	1.23828	0.548514	2.25753	0.0239753	0.0495015
ENSG00000278396.1	AL122023.1	19.2065	1.23808	0.443949	2.78879	0.00529059	0.0130564
ENSG00000125170.11	DOK4	3843.26	1.23712	0.078502	15.759	5.95326e-56	3.32075e-54
ENSG00000246228.6	CASC8	83.3609	1.23598	0.209749	5.89267	3.80016e-09	2.39886e-08
ENSG00000204897.6	KRT25	25.9894	1.23467	0.505973	2.44019	0.0146793	0.0322346
ENSG00000099953.10	MMP11	166.43	1.23434	0.175947	7.01541	2.2928e-12	1.92199e-11
ENSG00000111674.9	ENO2	4683.86	1.23416	0.0840568	14.6825	8.35032e-49	3.70549e-47
ENSG00000228775.7	WEE2-AS1	20.3754	1.23303	0.418394	2.94705	0.00320823	0.00836809
ENSG00000246877.1	DNM1P35	71.0451	1.23274	0.258333	4.77193	1.82472e-06	8.32633e-06
ENSG00000149260.17	CAPN5	1267.91	1.23208	0.124375	9.90616	3.91383e-23	6.69332e-22
ENSG00000165655.17	ZNF503	1326.71	1.23207	0.126827	9.71452	2.61476e-22	4.26399e-21
ENSG00000131979.19	GCH1	761.91	1.23141	0.0872525	14.1132	3.15024e-45	1.24518e-43
ENSG00000171368.12	TPPP	126.26	1.23005	0.198317	6.20242	5.56023e-10	3.80031e-09
ENSG00000161203.13	AP2M1	32353	1.22958	0.0637054	19.301	5.27267e-83	4.87906e-81
ENSG00000154721.15	JAM2	27.6035	1.22917	0.34908	3.52117	0.000429655	0.00135485
ENSG00000137434.11	C6orf52	114.775	1.2269	0.209393	5.8593	4.64831e-09	2.90812e-08
ENSG00000281348.1	AC120114.4	150.863	1.2262	0.294186	4.16811	3.07135e-05	0.000117358
ENSG00000275793.1	RIMBP3	161.35	1.2243	0.267798	4.57172	4.83729e-06	2.0812e-05
ENSG00000129226.14	CD68	52.5764	1.22316	0.302222	4.0472	5.18331e-05	0.000191469
ENSG00000135750.14	KCNK1	3031.06	1.22194	0.0537756	22.723	2.65673e-114	4.01435e-112
ENSG00000183150.8	GPR19	42.2048	1.22156	0.281754	4.33556	1.45387e-05	5.81597e-05
ENSG00000186854.11	TRABD2A	60.0365	1.2208	0.24459	4.99122	6.00007e-07	2.9204e-06
ENSG00000204482.10	LST1	11.2264	1.22054	0.53012	2.30238	0.0213138	0.044714
ENSG00000171992.13	SYNPO	891.355	1.22048	0.140435	8.69072	3.60147e-18	4.58568e-17
ENSG00000260105.6	AOC4P	23.4382	1.22003	0.438666	2.78122	0.00541552	0.0133358
ENSG00000275198.1	AL512791.2	20.8057	1.21995	0.426187	2.86248	0.00420336	0.0106435
ENSG00000169499.15	PLEKHA2	9446.42	1.21909	0.10341	11.7889	4.4522e-32	1.12597e-30
ENSG00000188763.4	FZD9	142.77	1.21895	0.200226	6.08787	1.14422e-09	7.59653e-09
ENSG00000232022.7	FAAHP1	211.573	1.21886	0.152849	7.97426	1.53291e-15	1.63524e-14
ENSG00000127325.19	BEST3	300.083	1.21652	0.149432	8.14097	3.92118e-16	4.40123e-15
ENSG00000153162.9	BMP6	19.1799	1.2155	0.384832	3.15853	0.00158567	0.00442918
ENSG00000251493.5	FOXD1	38.4062	1.21358	0.277336	4.37586	1.20954e-05	4.88853e-05
ENSG00000177181.15	RIMKLA	56.0334	1.21224	0.298616	4.05953	4.9171e-05	0.000182058
ENSG00000181458.10	TMEM45A	278.929	1.21205	0.132594	9.14101	6.18732e-20	8.85588e-19
ENSG00000235092.5	ID2-AS1	230.964	1.21077	0.151291	8.00288	1.21539e-15	1.30881e-14
ENSG00000100167.20	SEPT3	32.197	1.20871	0.326233	3.70506	0.000211339	0.000705667
ENSG00000213648.10	SULT1A4	892.052	1.20779	0.135478	8.91497	4.87934e-19	6.54067e-18
ENSG00000147394.18	ZNF185	13853.3	1.20701	0.0593581	20.3344	6.38307e-92	6.8031e-90
ENSG00000249992.1	TMEM158	134.504	1.20531	0.175493	6.86812	6.50523e-12	5.25214e-11
ENSG00000087589.16	CASS4	83.5566	1.20514	0.188239	6.40216	1.53191e-10	1.10794e-09
ENSG00000176597.12	B3GNT5	38.2415	1.20491	0.300517	4.00947	6.08557e-05	0.000222151
ENSG00000284948.1	AC107959.4	286.74	1.20452	0.132279	9.10593	8.553e-20	1.20968e-18
ENSG00000270761.1	AL355353.1	22.8541	1.20279	0.430468	2.79415	0.00520364	0.0128711
ENSG00000131781.13	FMO5	44.328	1.2012	0.272489	4.40824	1.04214e-05	4.25375e-05
ENSG00000142798.20	HSPG2	96200.2	1.19866	0.170681	7.02284	2.17404e-12	1.82693e-11
ENSG00000186723.4	AC114267.1	408.543	1.19839	0.117496	10.1994	1.99552e-24	3.62565e-23
ENSG00000149639.15	SOGA1	4277.7	1.19812	0.140945	8.50057	1.8867e-17	2.30281e-16
ENSG00000182240.16	BACE2	86.8421	1.19793	0.2182	5.49006	4.01807e-08	2.2694e-07
ENSG00000183813.6	CCR4	102.725	1.19777	0.235321	5.08995	3.58156e-07	1.80317e-06
ENSG00000259065.1	AC005520.2	80.4146	1.19684	0.21358	5.60374	2.09781e-08	1.22512e-07
ENSG00000176381.6	PRR18	14.8568	1.19651	0.508647	2.35235	0.0186552	0.0398368
ENSG00000162366.8	PDZK1IP1	1528.66	1.19508	0.0744539	16.0513	5.5989e-58	3.33337e-56
ENSG00000169994.18	MYO7B	90.4419	1.19496	0.210699	5.6714	1.41635e-08	8.44292e-08
ENSG00000261949.5	GFY	27.0843	1.19344	0.447316	2.668	0.00763038	0.0180937
ENSG00000172403.11	SYNPO2	82.7832	1.19342	0.205827	5.79819	6.70345e-09	4.11832e-08
ENSG00000108602.18	ALDH3A1	534.925	1.19332	0.118628	10.0593	8.35505e-24	1.47754e-22
ENSG00000189120.5	SP6	202.504	1.1919	0.161825	7.36535	1.76686e-13	1.61431e-12
ENSG00000137285.10	TUBB2B	224.323	1.19162	0.153569	7.75951	8.52592e-15	8.63588e-14
ENSG00000126010.5	GRPR	93.6021	1.19158	0.236256	5.04358	4.56891e-07	2.26162e-06
ENSG00000117400.17	MPL	11.9797	1.19129	0.496114	2.40125	0.0163393	0.0354461
ENSG00000171877.21	FRMD5	588.939	1.19113	0.0945676	12.5955	2.23588e-36	6.64751e-35
ENSG00000119899.13	SLC17A5	2646.27	1.1909	0.0886846	13.4284	4.12e-41	1.42966e-39
ENSG00000170044.8	ZPLD1	88.0758	1.19067	0.244946	4.86094	1.1683e-06	5.47869e-06
ENSG00000271503.6	CCL5	15.3709	1.19031	0.451659	2.63541	0.00840358	0.0196983
ENSG00000163637.13	PRICKLE2	1288.28	1.1897	0.0832354	14.2932	2.41199e-46	9.9626e-45
ENSG00000256268.1	LINC02454	15.6299	1.18961	0.47443	2.50746	0.0121602	0.0273029
ENSG00000261618.2	LINC02605	22.8863	1.18903	0.410782	2.89455	0.00379707	0.00971716
ENSG00000205352.11	PRR13	9760.56	1.1889	0.0790531	15.0393	4.05765e-51	1.93745e-49
ENSG00000266401.1	AP002478.1	91.431	1.18706	0.212001	5.59935	2.1516e-08	1.2547e-07
ENSG00000146112.12	PPP1R18	4937.22	1.18636	0.115022	10.3142	6.07584e-25	1.13324e-23
ENSG00000111863.12	ADTRP	110.52	1.1835	0.240359	4.92387	8.48491e-07	4.04895e-06
ENSG00000137825.11	ITPKA	142.008	1.1816	0.160349	7.36892	1.72022e-13	1.57471e-12
ENSG00000233030.2	AC243772.2	25.8242	1.18104	0.342441	3.4489	0.000562884	0.00173219
ENSG00000181773.7	GPR3	161.75	1.18057	0.19077	6.18844	6.0764e-10	4.13652e-09
ENSG00000232453.6	AC105277.1	45.8329	1.18019	0.277718	4.24961	2.14146e-05	8.37156e-05
ENSG00000099812.9	MISP	9409.86	1.17985	0.0867365	13.6026	3.86211e-42	1.38237e-40
ENSG00000168679.18	SLC16A4	196.183	1.17976	0.193948	6.08284	1.18072e-09	7.82148e-09
ENSG00000057252.13	SOAT1	5350.83	1.17741	0.0679004	17.3402	2.33964e-67	1.63323e-65
ENSG00000154764.5	WNT7A	12457.4	1.17661	0.0725596	16.2157	3.90375e-59	2.38358e-57
ENSG00000279605.1	AC067930.5	215.013	1.17633	0.16927	6.94942	3.66792e-12	3.02167e-11
ENSG00000163536.12	SERPINI1	1233.91	1.17463	0.218097	5.38581	7.21205e-08	3.95272e-07
ENSG00000110944.9	IL23A	62.5625	1.17454	0.249379	4.70983	2.47918e-06	1.11235e-05
ENSG00000103024.7	NME3	436.492	1.17388	0.103874	11.301	1.29757e-29	2.97294e-28
ENSG00000149257.14	SERPINH1	16867.2	1.17367	0.0848563	13.8313	1.65056e-43	6.21536e-42
ENSG00000163659.13	TIPARP	4776.6	1.17297	0.0529346	22.1588	8.57662e-109	1.2261e-106
ENSG00000284959.1	AC007262.2	45.5131	1.17286	0.26595	4.41007	1.03338e-05	4.2216e-05
ENSG00000166278.15	C2	90.0903	1.17227	0.204866	5.72211	1.05207e-08	6.3379e-08
ENSG00000140464.19	PML	4271.14	1.17083	0.141056	8.30046	1.03705e-16	1.2101e-15
ENSG00000198715.13	GLMP	1565.81	1.16995	0.134497	8.69873	3.3563e-18	4.27807e-17
ENSG00000095383.20	TBC1D2	11772.3	1.16956	0.117448	9.95809	2.32489e-23	4.01043e-22
ENSG00000025423.11	HSD17B6	38.9796	1.16637	0.306406	3.80661	0.000140882	0.000483667
ENSG00000204161.14	TMEM273	39.0956	1.16525	0.323533	3.60163	0.000316234	0.00102375
ENSG00000260220.6	CCDC187	16.9427	1.16414	0.455691	2.55468	0.0106286	0.0242333
ENSG00000198515.13	CNGA1	187.722	1.1639	0.229567	5.06999	3.97846e-07	1.98665e-06
ENSG00000109089.7	CDR2L	13670.4	1.16262	0.122137	9.519	1.74851e-21	2.71948e-20
ENSG00000013588.8	GPRC5A	52677.3	1.16129	0.134535	8.63189	6.03462e-18	7.57468e-17
ENSG00000259459.5	LINC02568	17.1737	1.16018	0.48892	2.37295	0.0176466	0.0379445
ENSG00000134326.11	CMPK2	960.835	1.15994	0.0953982	12.1589	5.14586e-34	1.4121e-32
ENSG00000101017.13	CD40	561.176	1.15878	0.116258	9.96732	2.11873e-23	3.66541e-22
ENSG00000114315.4	HES1	3370.9	1.15833	0.0528731	21.9077	2.19617e-106	2.96222e-104
ENSG00000185338.5	SOCS1	70.387	1.15798	0.246903	4.69002	2.73184e-06	1.21998e-05
ENSG00000163293.12	NIPAL1	1821.04	1.15694	0.0722277	16.018	9.56829e-58	5.62812e-56
ENSG00000201098.1	RNY1	89.6472	1.15685	0.389202	2.97237	0.00295509	0.00777581
ENSG00000090376.10	IRAK3	102.533	1.15591	0.182816	6.32279	2.56885e-10	1.80964e-09
ENSG00000076826.9	CAMSAP3	3737.03	1.15489	0.124377	9.28542	1.61074e-20	2.38999e-19
ENSG00000186469.8	GNG2	26.9771	1.15468	0.354114	3.26077	0.0011111	0.00322315
ENSG00000155090.15	KLF10	6838.48	1.15329	0.0848722	13.5886	4.68264e-42	1.67355e-40
ENSG00000140564.12	FURIN	10338.3	1.1532	0.135783	8.49295	2.01455e-17	2.45635e-16
ENSG00000182985.17	CADM1	592.469	1.15293	0.098665	11.6853	1.51501e-31	3.75201e-30
ENSG00000135604.9	STX11	38.3321	1.15248	0.30697	3.75436	0.000173782	0.000588661
ENSG00000269968.1	AC006064.4	317.047	1.1521	0.305508	3.77112	0.000162519	0.000552195
ENSG00000170542.6	SERPINB9	8704.94	1.15153	0.126663	9.09122	9.79337e-20	1.37534e-18
ENSG00000118804.8	STBD1	681.811	1.14963	0.132504	8.67617	4.09327e-18	5.19526e-17
ENSG00000159314.11	ARHGAP27	9316.89	1.14931	0.120361	9.54888	1.3111e-21	2.06609e-20
ENSG00000153233.13	PTPRR	103.575	1.14832	0.196262	5.85094	4.88794e-09	3.04925e-08
ENSG00000283828.1	AL137002.2	19.3482	1.14763	0.495843	2.31449	0.0206407	0.0434777
ENSG00000178585.15	CTNNBIP1	2473.99	1.14523	0.0713606	16.0486	5.85109e-58	3.47485e-56
ENSG00000171680.21	PLEKHG5	1017.72	1.14471	0.140901	8.12427	4.50051e-16	5.02785e-15
ENSG00000136630.13	HLX	56.4106	1.14467	0.259442	4.41205	1.02398e-05	4.18533e-05
ENSG00000117984.14	CTSD	14435.6	1.14359	0.109541	10.4399	1.6302e-25	3.13109e-24
ENSG00000183072.10	NKX2-5	824.906	1.14158	0.114777	9.946	2.62515e-23	4.51859e-22
ENSG00000106538.10	RARRES2	1833.24	1.14071	0.130668	8.72984	2.55033e-18	3.2823e-17
ENSG00000139192.12	TAPBPL	1129	1.14017	0.0976903	11.6712	1.78835e-31	4.40158e-30
ENSG00000112494.10	UNC93A	818.061	1.13865	0.116146	9.80361	1.08631e-22	1.80729e-21
ENSG00000168005.9	SPINDOC	4850.78	1.13795	0.0894839	12.7168	4.77166e-37	1.45676e-35
ENSG00000109971.14	HSPA8	120819	1.13775	0.141868	8.01978	1.05934e-15	1.14801e-14
ENSG00000086205.18	FOLH1	48.4448	1.13651	0.365677	3.10795	0.00188388	0.00517616
ENSG00000158470.5	B4GALT5	8926.4	1.13538	0.101424	11.1944	4.34548e-29	9.75037e-28
ENSG00000172936.14	MYD88	5318.26	1.13462	0.115123	9.85573	6.47441e-23	1.09237e-21
ENSG00000100583.4	SAMD15	102.55	1.13446	0.305209	3.717	0.000201603	0.000675708
ENSG00000156675.15	RAB11FIP1	17631.3	1.13336	0.061353	18.4727	3.42316e-76	2.78923e-74
ENSG00000248319.1	LINC02275	16.3292	1.13187	0.451246	2.50831	0.0121309	0.0272449
ENSG00000185015.8	CA13	1945.06	1.13174	0.10979	10.3082	6.4689e-25	1.20279e-23
ENSG00000278962.1	AC092645.1	34.2358	1.13154	0.385143	2.93796	0.00330378	0.00858731
ENSG00000130303.13	BST2	33.9332	1.13099	0.331293	3.41385	0.000640522	0.00194949
ENSG00000139998.15	RAB15	335.302	1.13062	0.104842	10.784	4.09628e-27	8.44514e-26
ENSG00000141574.7	SECTM1	888.347	1.12921	0.150508	7.50264	6.25454e-14	5.93014e-13
ENSG00000274600.1	RIMBP3B	105.476	1.12919	0.307221	3.67551	0.000237378	0.000783947
ENSG00000183255.12	PTTG1IP	68815	1.12911	0.0589724	19.1464	1.03732e-81	9.4885e-80
ENSG00000198796.7	ALPK2	130.767	1.12855	0.219033	5.15242	2.57151e-07	1.31884e-06
ENSG00000221890.4	NPTXR	257.261	1.12803	0.165433	6.81866	9.18921e-12	7.32987e-11
ENSG00000145949.10	MYLK4	109.139	1.12768	0.202866	5.55871	2.71769e-08	1.5691e-07
ENSG00000285547.1	AL133500.1	80.5817	1.12729	0.395392	2.85107	0.00435725	0.0110024
ENSG00000213976.4	AC010615.1	128.488	1.12638	0.199382	5.64932	1.61083e-08	9.53796e-08
ENSG00000223786.1	AL357507.1	34.3866	1.1249	0.348722	3.22579	0.00125626	0.003594
ENSG00000128242.13	GAL3ST1	207.99	1.1247	0.209196	5.37628	7.60424e-08	4.15527e-07
ENSG00000006283.18	CACNA1G	29.9172	1.12418	0.353836	3.17711	0.00148748	0.00418184
ENSG00000169891.18	REPS2	802.995	1.12407	0.121386	9.26032	2.03812e-20	3.00544e-19
ENSG00000176919.12	C8G	34.3963	1.12397	0.307879	3.65067	0.000261557	0.000857984
ENSG00000013288.8	MAN2B2	7745.06	1.12306	0.0963357	11.6578	2.09361e-31	5.1212e-30
ENSG00000137198.9	GMPR	14.0387	1.12299	0.461401	2.43388	0.0149381	0.0327426
ENSG00000186300.12	ZNF555	29.774	1.12221	0.352541	3.18319	0.0014566	0.00410178
ENSG00000079482.13	OPHN1	1801.41	1.12112	0.0709994	15.7905	3.61531e-56	2.02136e-54
ENSG00000176485.11	PLA2G16	4719.51	1.12111	0.0732273	15.3101	6.54999e-53	3.34134e-51
ENSG00000112419.14	PHACTR2	16424.2	1.12092	0.0508209	22.0564	8.29989e-108	1.15878e-105
ENSG00000245281.7	AC124242.1	37.6544	1.1202	0.320157	3.49889	0.0004672	0.00146185
ENSG00000198910.13	L1CAM	941.832	1.11847	0.13897	8.04829	8.39557e-16	9.18167e-15
ENSG00000179023.8	KLHDC7A	725.369	1.11845	0.109326	10.2304	1.44863e-24	2.65016e-23
ENSG00000099282.10	TSPAN15	2984.37	1.11718	0.0896067	12.4676	1.12151e-35	3.2573e-34
ENSG00000012211.13	PRICKLE3	1706.51	1.11652	0.14698	7.59636	3.04579e-14	2.9511e-13
ENSG00000172738.12	TMEM217	110.196	1.11651	0.186193	5.9965	2.0161e-09	1.30866e-08
ENSG00000056736.10	IL17RB	163.879	1.11628	0.142866	7.81349	5.56261e-15	5.70699e-14
ENSG00000009694.13	TENM1	131.456	1.11581	0.188645	5.9149	3.32079e-09	2.11133e-08
ENSG00000240006.1	LINC02004	28.1975	1.11566	0.40619	2.74663	0.00602102	0.0146455
ENSG00000078401.7	EDN1	917.87	1.11551	0.0945669	11.796	4.09476e-32	1.03888e-30
ENSG00000106012.18	IQCE	2032.19	1.11506	0.0566122	19.6965	2.31063e-86	2.23336e-84
ENSG00000102034.16	ELF4	6339.22	1.11499	0.127012	8.7786	1.6552e-18	2.1523e-17
ENSG00000050438.17	SLC4A8	29.1194	1.11468	0.337567	3.30209	0.000959673	0.00282436
ENSG00000101213.7	PTK6	1653.11	1.11461	0.104208	10.6961	1.06197e-26	2.14677e-25
ENSG00000248079.2	DPH6-DT	68.1682	1.11361	0.21449	5.19192	2.08138e-07	1.07953e-06
ENSG00000265992.1	ESRG	43.8209	1.11332	0.288246	3.86239	0.000112284	0.000390872
ENSG00000167972.14	ABCA3	3733.65	1.11315	0.140367	7.93027	2.18663e-15	2.30785e-14
ENSG00000177606.6	JUN	7066.13	1.11265	0.0584641	19.0314	9.37471e-81	8.50996e-79
ENSG00000165801.10	ARHGEF40	1881.2	1.11189	0.112787	9.85827	6.31305e-23	1.0659e-21
ENSG00000102996.5	MMP15	3349.15	1.11168	0.144028	7.71847	1.17734e-14	1.17951e-13
ENSG00000178217.14	SH2D4B	32.0796	1.11116	0.346159	3.20995	0.00132757	0.00377629
ENSG00000281991.1	TMEM265	345.854	1.11038	0.145247	7.64477	2.09321e-14	2.05736e-13
ENSG00000181381.13	DDX60L	4760.04	1.10999	0.0989591	11.2166	3.3785e-29	7.60927e-28
ENSG00000181830.8	SLC35C1	2408.25	1.10993	0.131616	8.43311	3.36606e-17	4.04639e-16
ENSG00000234975.6	FTH1P2	208.043	1.10961	0.230005	4.8243	1.40493e-06	6.523e-06
ENSG00000233559.1	LINC00513	82.157	1.10802	0.221265	5.00768	5.50902e-07	2.69568e-06
ENSG00000100591.8	AHSA1	7018.91	1.10397	0.207913	5.30976	1.09771e-07	5.85365e-07
ENSG00000050405.13	LIMA1	4536.07	1.10339	0.168649	6.54251	6.04961e-11	4.5247e-10
ENSG00000114859.16	CLCN2	2562.37	1.10306	0.115374	9.56081	1.16837e-21	1.84604e-20
ENSG00000198832.10	SELENOM	206.574	1.10268	0.168282	6.55257	5.65534e-11	4.24177e-10
ENSG00000155974.12	GRIP1	679.753	1.10234	0.137947	7.99106	1.33781e-15	1.43675e-14
ENSG00000117525.14	F3	34993.2	1.10179	0.0875996	12.5776	2.80516e-36	8.32965e-35
ENSG00000160741.17	CRTC2	5438.9	1.10015	0.141104	7.79672	6.35357e-15	6.49615e-14
ENSG00000141985.9	SH3GL1	14397.2	1.09979	0.110139	9.98544	1.76519e-23	3.07382e-22
ENSG00000267561.2	AC093155.3	85.4675	1.09836	0.228947	4.79745	1.60696e-06	7.39345e-06
ENSG00000254369.6	HOXA-AS3	50.2686	1.09677	0.268762	4.08083	4.4875e-05	0.000167241
ENSG00000138821.13	SLC39A8	1022.63	1.0954	0.075548	14.4994	1.2217e-47	5.21769e-46
ENSG00000159184.7	HOXB13	195.381	1.09486	0.19403	5.64274	1.67368e-08	9.88558e-08
ENSG00000167077.13	MEI1	30.2353	1.09479	0.329002	3.32762	0.000875919	0.00259805
ENSG00000085662.14	AKR1B1	6275.21	1.09472	0.0511166	21.4162	9.43413e-102	1.17307e-99
ENSG00000273319.1	AC058791.1	19.6052	1.09422	0.410958	2.66262	0.00775356	0.0183585
ENSG00000170525.21	PFKFB3	14457.5	1.09398	0.0845901	12.9327	2.94406e-38	9.40918e-37
ENSG00000170425.3	ADORA2B	546.309	1.09374	0.11064	9.88557	4.80837e-23	8.16466e-22
ENSG00000171236.10	LRG1	906.07	1.09338	0.114889	9.51681	1.78585e-21	2.77212e-20
ENSG00000126803.9	HSPA2	296.927	1.09093	0.126287	8.63843	5.69893e-18	7.17218e-17
ENSG00000230084.5	AC006059.1	39.1892	1.09024	0.344412	3.16551	0.00154809	0.00433335
ENSG00000205683.11	DPF3	83.1297	1.09005	0.19229	5.6688	1.43805e-08	8.56374e-08
ENSG00000257743.8	MGAM2	54.2955	1.08971	0.235383	4.6295	3.66542e-06	1.60566e-05
ENSG00000230445.4	LRRC37A6P	100.404	1.08959	0.22427	4.85837	1.18354e-06	5.54035e-06
ENSG00000169490.17	TM2D2	2267.15	1.08896	0.0555589	19.6002	1.54143e-85	1.47792e-83
ENSG00000233532.6	LINC00460	183.007	1.08888	0.136955	7.95063	1.85561e-15	1.96805e-14
ENSG00000279806.1	AC018629.1	1234.11	1.08854	0.158679	6.85999	6.88636e-12	5.55235e-11
ENSG00000237976.1	AL391069.2	37.4264	1.0884	0.320361	3.39741	0.000680267	0.00205996
ENSG00000228801.5	AC064807.1	446.14	1.08742	0.13934	7.8041	5.99269e-15	6.13769e-14
ENSG00000236263.1	AC234582.2	28.9795	1.08703	0.334462	3.25009	0.00115369	0.00333333
ENSG00000157870.16	PRXL2B	3885.11	1.08686	0.139325	7.80093	6.14507e-15	6.28836e-14
ENSG00000170545.17	SMAGP	532.483	1.0861	0.119238	9.10868	8.33914e-20	1.18224e-18
ENSG00000226453.1	LINC02542	17.8402	1.08403	0.39937	2.71434	0.00664077	0.0159788
ENSG00000278249.1	SCARNA2	3846.24	1.08388	0.110554	9.80407	1.0814e-22	1.80038e-21
ENSG00000216490.4	IFI30	941.521	1.08322	0.110111	9.8375	7.76164e-23	1.30586e-21
ENSG00000198246.9	SLC29A3	366.419	1.08317	0.144303	7.50625	6.08451e-14	5.77352e-13
ENSG00000102218.6	RP2	1757.15	1.08226	0.0701301	15.4322	9.94718e-54	5.21932e-52
ENSG00000041515.16	MYO16	94.4534	1.08212	0.206301	5.24535	1.55986e-07	8.18106e-07
ENSG00000184378.3	ACTRT3	315.929	1.08137	0.174203	6.20754	5.38203e-10	3.68907e-09
ENSG00000183496.6	MEX3B	149.527	1.08136	0.219778	4.92024	8.64381e-07	4.11901e-06
ENSG00000185345.21	PRKN	309.652	1.07823	0.129394	8.33291	7.88762e-17	9.25352e-16
ENSG00000285988.1	AL392086.3	108.248	1.07802	0.280795	3.83917	0.000123452	0.000426834
ENSG00000269473.1	AC012313.8	64.2469	1.07788	0.232187	4.6423	3.4455e-06	1.51488e-05
ENSG00000274386.5	TMEM269	62.2656	1.07696	0.259787	4.14555	3.38993e-05	0.000128667
ENSG00000139973.16	SYT16	22.164	1.07595	0.35814	3.00426	0.00266229	0.00707868
ENSG00000234155.1	LINC02535	1063.54	1.07591	0.080031	13.4437	3.35174e-41	1.16477e-39
ENSG00000158887.16	MPZ	38.0511	1.07589	0.311548	3.45337	0.000553635	0.00170592
ENSG00000184515.11	BEX5	135.981	1.07579	0.313438	3.43223	0.000598646	0.00183279
ENSG00000163762.7	TM4SF18	1355.2	1.07456	0.123037	8.73359	2.46711e-18	3.17861e-17
ENSG00000182578.13	CSF1R	29.5184	1.07393	0.324562	3.30885	0.000936812	0.00276321
ENSG00000132879.14	FBXO44	932.95	1.07378	0.109346	9.81998	9.23649e-23	1.5442e-21
ENSG00000284292.1	AC004922.1	176.454	1.07263	0.294213	3.64577	0.000266589	0.000873181
ENSG00000166963.13	MAP1A	223.628	1.07142	0.165539	6.47231	9.65181e-11	7.12294e-10
ENSG00000110400.11	NECTIN1	7833.41	1.07126	0.151733	7.06021	1.6625e-12	1.40797e-11
ENSG00000188707.6	ZBED6CL	1901.75	1.07078	0.101062	10.5953	3.13459e-26	6.23108e-25
ENSG00000085719.13	CPNE3	9079.63	1.07011	0.0701683	15.2506	1.63146e-52	8.1999e-51
ENSG00000105520.10	PLPPR2	667.373	1.06907	0.220871	4.84025	1.29677e-06	6.05378e-06
ENSG00000130294.16	KIF1A	23.7528	1.06863	0.441458	2.42069	0.0154912	0.033809
ENSG00000171130.18	ATP6V0E2	3099.95	1.0685	0.117876	9.06465	1.2501e-19	1.74227e-18
ENSG00000139055.7	ERP27	129.304	1.06817	0.170863	6.25162	4.06214e-10	2.81835e-09
ENSG00000136367.14	ZFHX2	1391.9	1.06629	0.146196	7.29355	3.019e-13	2.70758e-12
ENSG00000102096.9	PIM2	942.796	1.06537	0.150392	7.08397	1.40081e-12	1.19396e-11
ENSG00000235078.1	AC231981.1	21.9907	1.06442	0.40233	2.64563	0.00815386	0.0191902
ENSG00000267795.5	SMIM22	58.6278	1.06188	0.25059	4.2375	2.26022e-05	8.80842e-05
ENSG00000272414.6	FAM47E-STBD1	460.247	1.06102	0.21963	4.83093	1.35894e-06	6.3267e-06
ENSG00000120075.5	HOXB5	130.374	1.06086	0.273018	3.88568	0.000102046	0.00035827
ENSG00000270002.1	AC022028.2	92.2997	1.06005	0.206866	5.12434	2.98576e-07	1.51599e-06
ENSG00000249307.6	LINC01088	36.2791	1.05991	0.324109	3.27022	0.00107462	0.00313026
ENSG00000145908.12	ZNF300	31.111	1.05961	0.36652	2.891	0.00384023	0.00981078
ENSG00000084207.16	GSTP1	39666.6	1.05871	0.0479033	22.101	3.09253e-108	4.3687e-106
ENSG00000272031.3	ANKRD34A	59.4695	1.05857	0.286674	3.69259	0.00022198	0.000737688
ENSG00000127507.18	ADGRE2	22.7084	1.05849	0.416291	2.54266	0.0110012	0.0250002
ENSG00000175189.4	INHBC	22.3376	1.05801	0.445949	2.37249	0.0176686	0.037986
ENSG00000100196.11	KDELR3	3323.83	1.05667	0.0730151	14.472	1.82141e-47	7.69636e-46
ENSG00000160753.16	RUSC1	2934.16	1.05587	0.151402	6.97393	3.08207e-12	2.56024e-11
ENSG00000170468.7	RIOX1	820.442	1.05527	0.131376	8.0324	9.55841e-16	1.03915e-14
ENSG00000158486.13	DNAH3	431.304	1.05509	0.105243	10.0253	1.18049e-23	2.07534e-22
ENSG00000263528.8	IKBKE	1269.09	1.05435	0.11532	9.14278	6.08657e-20	8.72738e-19
ENSG00000091128.13	LAMB4	17.1389	1.05313	0.411704	2.55798	0.0105283	0.0240375
ENSG00000074527.12	NTN4	3950.25	1.05279	0.0658705	15.9828	1.68539e-57	9.86201e-56
ENSG00000182179.13	UBA7	849.024	1.05275	0.110276	9.54646	1.34208e-21	2.11212e-20
ENSG00000100600.15	LGMN	3657.22	1.05231	0.0703585	14.9564	1.41413e-50	6.59393e-49
ENSG00000151929.9	BAG3	4383.15	1.05178	0.0772021	13.6238	2.89191e-42	1.04292e-40
ENSG00000182040.9	USH1G	36.206	1.05062	0.323958	3.24307	0.00118249	0.0034068
ENSG00000257285.5	AL132780.1	26.7593	1.05041	0.386835	2.71539	0.00661974	0.0159364
ENSG00000122367.19	LDB3	19.1644	1.04935	0.424901	2.46965	0.0135247	0.0299664
ENSG00000158457.6	TSPAN33	2469.58	1.04901	0.0768289	13.6538	1.91595e-42	6.95158e-41
ENSG00000268400.5	AC008763.2	302.199	1.04885	0.389091	2.69563	0.0070255	0.0167979
ENSG00000257702.3	LBX2-AS1	579.151	1.04873	0.171844	6.10278	1.04241e-09	6.93798e-09
ENSG00000151014.6	NOCT	1631.68	1.04807	0.114936	9.11877	7.59823e-20	1.07976e-18
ENSG00000105991.8	HOXA1	1977.92	1.04707	0.12576	8.32595	8.36518e-17	9.79452e-16
ENSG00000196656.7	AC004057.1	3575.04	1.04706	0.176714	5.92514	3.12025e-09	1.99072e-08
ENSG00000104154.7	SLC30A4	1276.25	1.04705	0.0976281	10.7249	7.77987e-27	1.58343e-25
ENSG00000143036.17	SLC44A3	3085.46	1.04536	0.0787929	13.2672	3.58705e-40	1.20446e-38
ENSG00000237975.6	FLG-AS1	24.0796	1.04502	0.345578	3.02397	0.00249478	0.00668018
ENSG00000189433.6	GJB4	886.348	1.04499	0.0941526	11.0989	1.27022e-28	2.8105e-27
ENSG00000185885.16	IFITM1	22.7185	1.0421	0.362518	2.87462	0.00404514	0.0102836
ENSG00000167173.19	C15orf39	7859.69	1.0421	0.167966	6.20422	5.49676e-10	3.76124e-09
ENSG00000225969.2	ABHD11-AS1	35.7338	1.04209	0.301334	3.45825	0.000543696	0.00167876
ENSG00000138615.6	CILP	18.9135	1.04187	0.40544	2.56973	0.0101778	0.0233326
ENSG00000103966.11	EHD4	9063.85	1.04179	0.0901483	11.5564	6.85424e-31	1.65458e-29
ENSG00000197728.11	RPS26	12040.1	1.04073	0.10001	10.4063	2.32132e-25	4.43354e-24
ENSG00000258643.5	BCL2L2-PABPN1	61.4966	1.04029	0.434735	2.39292	0.0167149	0.0362051
ENSG00000275880.1	AL139385.1	95.7718	1.04017	0.213567	4.87049	1.11325e-06	5.23828e-06
ENSG00000231948.2	HS1BP3-IT1	30.8703	1.03978	0.41509	2.50494	0.0122471	0.0274615
ENSG00000169548.3	ZNF280A	311.862	1.03954	0.136565	7.61203	2.69826e-14	2.62824e-13
ENSG00000231890.7	DARS-AS1	138.959	1.03925	0.166945	6.2251	4.81251e-10	3.31202e-09
ENSG00000253741.1	LNCOC1	171.918	1.03842	0.160781	6.45858	1.05689e-10	7.75657e-10
ENSG00000237264.4	FTH1P11	53.9529	1.03768	0.29319	3.53927	0.000401242	0.0012735
ENSG00000173762.8	CD7	37.3092	1.03756	0.362713	2.86054	0.00422919	0.0107025
ENSG00000249240.2	AC069368.1	40.4816	1.03736	0.396583	2.61574	0.00890336	0.0207051
ENSG00000168350.8	DEGS2	24.0395	1.03623	0.410577	2.52384	0.0116079	0.026206
ENSG00000100490.9	CDKL1	234.213	1.03614	0.132066	7.8456	4.30889e-15	4.44557e-14
ENSG00000243910.7	TUBA4B	142.372	1.0355	0.193277	5.35761	8.43319e-08	4.57785e-07
ENSG00000226564.1	FTH1P20	106.036	1.03533	0.308993	3.35066	0.000806185	0.00240887
ENSG00000212864.3	RNF208	489.838	1.03443	0.180204	5.74032	9.44988e-09	5.70867e-08
ENSG00000085433.15	WDR47	1569.65	1.03428	0.0888907	11.6355	2.7211e-31	6.62893e-30
ENSG00000249026.2	CTNNA1P1	24.4183	1.03227	0.360725	2.86164	0.00421452	0.0106677
ENSG00000104356.11	POP1	2603.51	1.03095	0.108473	9.50423	2.01525e-21	3.11809e-20
ENSG00000165272.16	AQP3	42.6797	1.02973	0.289065	3.56228	0.000367643	0.00117364
ENSG00000133121.21	STARD13	946.919	1.02936	0.0751415	13.699	1.02909e-42	3.75091e-41
ENSG00000172985.10	SH3RF3	976.871	1.02887	0.132985	7.73673	1.02006e-14	1.02669e-13
ENSG00000072163.19	LIMS2	59.7631	1.02882	0.265474	3.8754	0.000106451	0.000372258
ENSG00000180998.12	GPR137C	754.76	1.02881	0.0984528	10.4498	1.4681e-25	2.82657e-24
ENSG00000198816.7	ZNF358	3372.75	1.0283	0.165374	6.21801	5.03513e-10	3.46024e-09
ENSG00000204388.7	HSPA1B	10854.7	1.0279	0.0615622	16.6969	1.3795e-62	8.90113e-61
ENSG00000168077.14	SCARA3	6614.27	1.0262	0.109483	9.3731	7.04355e-21	1.06026e-19
ENSG00000154328.16	NEIL2	1191.65	1.02584	0.0690394	14.8588	6.10344e-50	2.78611e-48
ENSG00000146232.16	NFKBIE	1010.08	1.02571	0.0894636	11.4651	1.97623e-30	4.69458e-29
ENSG00000018408.14	WWTR1	12618	1.02569	0.0623935	16.4391	1.00378e-60	6.33974e-59
ENSG00000154240.17	CEP112	128.281	1.02566	0.34956	2.93416	0.00334456	0.00868009
ENSG00000163520.14	FBLN2	47.9587	1.02513	0.316073	3.24334	0.00118138	0.00340425
ENSG00000216866.5	RPS2P55	23.981	1.02336	0.38673	2.64619	0.00814052	0.0191645
ENSG00000107282.8	APBA1	36.3272	1.02317	0.34283	2.98448	0.0028406	0.00750514
ENSG00000077238.14	IL4R	1586.93	1.02267	0.104746	9.76336	1.61707e-22	2.66432e-21
ENSG00000168394.11	TAP1	5195.73	1.02243	0.0956992	10.6838	1.2122e-26	2.4484e-25
ENSG00000185000.12	DGAT1	2108.36	1.02173	0.138687	7.3672	1.74253e-13	1.59392e-12
ENSG00000099860.9	GADD45B	2767.47	1.02158	0.0604588	16.8971	4.72876e-64	3.13595e-62
ENSG00000110080.18	ST3GAL4	1329.23	1.0212	0.0943202	10.8269	2.5664e-27	5.36047e-26
ENSG00000174705.13	SH3PXD2B	3716.21	1.02074	0.128681	7.93236	2.15019e-15	2.2714e-14
ENSG00000285872.1	AC007240.1	56.0439	1.02033	0.269125	3.79129	0.000149867	0.000512451
ENSG00000122035.6	RASL11A	46.9563	1.01961	0.262502	3.88422	0.00010266	0.000360163
ENSG00000135636.14	DYSF	165.469	1.01947	0.174232	5.85119	4.88057e-09	3.04544e-08
ENSG00000196420.7	S100A5	48.7312	1.01928	0.256981	3.96636	7.29781e-05	0.000263165
ENSG00000142149.9	HUNK	59.0712	1.01912	0.263759	3.86382	0.000111627	0.000388707
ENSG00000259583.2	AC015712.2	498.885	1.01885	0.0972317	10.4786	1.08348e-25	2.09449e-24
ENSG00000231256.7	CFAP97D1	24.4875	1.01876	0.403195	2.52673	0.0115131	0.0260139
ENSG00000197930.13	ERO1A	10832	1.01832	0.0549925	18.5174	1.4936e-76	1.23813e-74
ENSG00000167553.15	TUBA1C	50282.5	1.01764	0.0996338	10.2137	1.72085e-24	3.13855e-23
ENSG00000173621.9	LRFN4	559.933	1.01717	0.134488	7.56331	3.92947e-14	3.78275e-13
ENSG00000185883.12	ATP6V0C	13285.5	1.0154	0.1438	7.06123	1.65032e-12	1.39914e-11
ENSG00000178977.3	LINC00324	90.4752	1.0141	0.239441	4.2353	2.28249e-05	8.89231e-05
ENSG00000205476.9	CCDC85C	16928.6	1.01363	0.143416	7.06773	1.57485e-12	1.33611e-11
ENSG00000128266.9	GNAZ	425.47	1.01277	0.132567	7.63966	2.17804e-14	2.13459e-13
ENSG00000162745.10	OLFML2B	75.2283	1.01274	0.276226	3.66635	0.000246034	0.000809847
ENSG00000188596.11	CFAP54	24.3423	1.01272	0.364143	2.7811	0.00541751	0.0133393
ENSG00000130829.18	DUSP9	111.43	1.01142	0.277994	3.63827	0.000274472	0.000898006
ENSG00000167994.12	RAB3IL1	1372.49	1.01129	0.0881632	11.4707	1.8517e-30	4.41192e-29
ENSG00000138411.13	HECW2	31.8714	1.01087	0.312554	3.23421	0.00121979	0.00350267
ENSG00000164949.8	GEM	40.0803	1.01081	0.292985	3.45004	0.000560511	0.00172577
ENSG00000151748.14	SAV1	9900.22	1.00983	0.0623894	16.186	6.33603e-59	3.84424e-57
ENSG00000092964.18	DPYSL2	5637.19	1.00944	0.113636	8.88306	6.50447e-19	8.6415e-18
ENSG00000105173.14	CCNE1	1619.95	1.00931	0.0697101	14.4787	1.65115e-47	7.00171e-46
ENSG00000166126.10	AMN	19.4326	1.008	0.444784	2.26626	0.0234353	0.0485588
ENSG00000277669.1	AC009086.2	830.907	1.00764	0.135223	7.45167	9.21634e-14	8.64222e-13
ENSG00000179627.10	AL590327.1	571.381	1.00572	0.157981	6.36607	1.93929e-10	1.3866e-09
ENSG00000163577.8	EIF5A2	310.698	1.0053	0.131839	7.62517	2.43717e-14	2.37878e-13
ENSG00000140478.15	GOLGA6D	15.4583	1.0042	0.430356	2.33343	0.0196258	0.0416079
ENSG00000101222.12	SPEF1	17.0481	1.00304	0.426457	2.35204	0.0186708	0.0398664
ENSG00000274322.1	AL136531.2	61.7344	1.00049	0.346851	2.88448	0.00392058	0.00999251
ENSG00000183780.13	SLC35F3	132.659	1.00034	0.179557	5.57118	2.5302e-08	1.4651e-07
ENSG00000130147.16	SH3BP4	9471	1.00013	0.11223	8.9114	5.03918e-19	6.74736e-18
ENSG00000100504.17	PYGL	3940.32	1.00002	0.144643	6.91366	4.72306e-12	3.85631e-11
ENSG00000279794.1	AC024580.1	25.6407	-1.00028	0.337659	-2.9624	0.00305253	0.00800837
ENSG00000186017.14	ZNF566	1068.6	-1.00071	0.0790956	-12.6519	1.09155e-36	3.29453e-35
ENSG00000269343.7	ZNF587B	1636.99	-1.00082	0.0687775	-14.5515	5.71222e-48	2.47952e-46
ENSG00000243696.5	AC006254.1	200.317	-1.00124	0.153025	-6.54298	6.03053e-11	4.51326e-10
ENSG00000179988.14	PSTK	323.646	-1.00166	0.135475	-7.39372	1.42774e-13	1.31758e-12
ENSG00000231713.2	AF064860.2	45.4298	-1.00167	0.272845	-3.67121	0.000241402	0.000795369
ENSG00000279685.2	MAPT-IT1	22.7982	-1.00172	0.342413	-2.92549	0.00343915	0.00889367
ENSG00000271551.2	AL355297.4	25.5932	-1.00215	0.343167	-2.92029	0.00349702	0.00902181
ENSG00000283393.1	AC068205.3	25.8315	-1.00219	0.347481	-2.88416	0.00392458	0.0100012
ENSG00000203697.11	CAPN8	33.1725	-1.00275	0.31306	-3.20305	0.00135982	0.00386158
ENSG00000106701.12	FSD1L	916.136	-1.00294	0.0799121	-12.5506	3.9457e-36	1.1644e-34
ENSG00000174236.3	REP15	56.0649	-1.00327	0.285812	-3.51025	0.000447684	0.00140632
ENSG00000266783.1	AP005136.2	33.1534	-1.00327	0.335809	-2.98764	0.00281142	0.00743582
ENSG00000167524.14	RSKR	910.132	-1.00345	0.113889	-8.81078	1.24273e-18	1.62391e-17
ENSG00000119771.15	KLHL29	2922.95	-1.00426	0.101594	-9.88504	4.83368e-23	8.20179e-22
ENSG00000171843.16	MLLT3	546.674	-1.00474	0.112697	-8.91539	4.86108e-19	6.51985e-18
ENSG00000246695.7	RASSF8-AS1	28.3152	-1.00514	0.331604	-3.03115	0.00243628	0.00653893
ENSG00000174501.14	ANKRD36C	2843.49	-1.00529	0.198013	-5.07689	3.83666e-07	1.92268e-06
ENSG00000267504.1	AC090236.2	53.3048	-1.00542	0.284025	-3.53988	0.000400312	0.00127109
ENSG00000154359.13	LONRF1	1538.46	-1.00545	0.0673219	-14.935	1.95146e-50	9.04645e-49
ENSG00000139714.12	MORN3	14.5087	-1.00547	0.434362	-2.31483	0.0206225	0.043447
ENSG00000222112.1	RN7SKP16	26.6992	-1.00592	0.343667	-2.92702	0.00342224	0.00885473
ENSG00000154262.13	ABCA6	17.5056	-1.00609	0.442908	-2.27156	0.0231129	0.0479782
ENSG00000232857.2	KATNBL1P2	21.2466	-1.00627	0.390018	-2.58007	0.00987802	0.0227129
ENSG00000080298.15	RFX3	1347.48	-1.00664	0.0609912	-16.5047	3.39345e-61	2.14894e-59
ENSG00000224905.6	AP001347.1	202.16	-1.0067	0.159125	-6.32647	2.50837e-10	1.7686e-09
ENSG00000061455.11	PRDM6	116.9	-1.00698	0.171877	-5.8587	4.66517e-09	2.91714e-08
ENSG00000184545.11	DUSP8	401.525	-1.00763	0.178138	-5.65645	1.54532e-08	9.16823e-08
ENSG00000272980.4	Z94721.2	169.122	-1.00765	0.142107	-7.09074	1.33398e-12	1.13863e-11
ENSG00000269653.1	AC011479.3	192.231	-1.00782	0.163138	-6.17771	6.50379e-10	4.41363e-09
ENSG00000233010.1	RPEP4	14.9516	-1.0081	0.42428	-2.37601	0.0175008	0.0376885
ENSG00000100219.16	XBP1	7907.25	-1.00857	0.0386516	-26.0938	4.29171e-150	9.23066e-148
ENSG00000143951.16	WDPCP	431.21	-1.00922	0.0888877	-11.3538	7.09687e-30	1.65137e-28
ENSG00000215068.7	AC025171.2	195.98	-1.00945	0.133686	-7.5509	4.32262e-14	4.14951e-13
ENSG00000213963.6	AC019080.1	562.559	-1.0099	0.100319	-10.0669	7.73937e-24	1.37273e-22
ENSG00000258727.1	AL135999.1	319.076	-1.01042	0.122774	-8.22985	1.87444e-16	2.14527e-15
ENSG00000279235.1	AC011944.2	42.5241	-1.01065	0.255129	-3.96134	7.45309e-05	0.000268217
ENSG00000128805.14	ARHGAP22	214.341	-1.01119	0.142101	-7.11595	1.11141e-12	9.53081e-12
ENSG00000229927.2	RHEBP1	52.0788	-1.01163	0.262925	-3.84762	0.000119271	0.000413277
ENSG00000228705.1	LINC00659	25.7843	-1.01217	0.411862	-2.45754	0.0139893	0.0308641
ENSG00000107954.10	NEURL1	31.393	-1.01355	0.307155	-3.29981	0.000967506	0.00284566
ENSG00000215246.5	AC116351.1	20.5669	-1.01376	0.367365	-2.75955	0.00578815	0.0141295
ENSG00000147905.17	ZCCHC7	1219.59	-1.01387	0.170005	-5.96378	2.46469e-09	1.58989e-08
ENSG00000275056.1	AC020663.3	83.5695	-1.01416	0.194445	-5.21564	1.83187e-07	9.55516e-07
ENSG00000184305.15	CCSER1	48.8664	-1.01496	0.287997	-3.52419	0.000424783	0.00134091
ENSG00000158079.16	PTPDC1	2236.99	-1.01549	0.0547718	-18.5404	9.7515e-77	8.16868e-75
ENSG00000276851.1	AC002401.4	108.134	-1.01599	0.171876	-5.91117	3.39686e-09	2.15453e-08
ENSG00000214765.8	SEPT7P2	741.354	-1.01625	0.0992193	-10.2425	1.2793e-24	2.34578e-23
ENSG00000162599.16	NFIA	3019.77	-1.01627	0.0988817	-10.2777	8.8854e-25	1.64187e-23
ENSG00000212907.2	MT-ND4L	18558.8	-1.01727	0.0578936	-17.5713	4.08767e-69	2.94831e-67
ENSG00000159588.15	CCDC17	178.543	-1.01747	0.146163	-6.96117	3.37447e-12	2.79633e-11
ENSG00000237886.1	NALT1	56.3994	-1.01779	0.275814	-3.69015	0.000224124	0.000743985
ENSG00000255441.1	AC008750.2	61.7242	-1.01792	0.277224	-3.67184	0.000240808	0.00079374
ENSG00000163521.16	GLB1L	289.638	-1.01814	0.133903	-7.60359	2.88037e-14	2.79878e-13
ENSG00000166682.12	TMPRSS5	56.6671	-1.0183	0.247861	-4.10834	3.98517e-05	0.0001495
ENSG00000232295.7	AL589935.1	253.3	-1.01866	0.124979	-8.15064	3.61993e-16	4.06884e-15
ENSG00000279954.1	BX324167.2	44.9508	-1.0196	0.289632	-3.52035	0.000430974	0.00135847
ENSG00000187742.14	SECISBP2	4432.89	-1.01983	0.118329	-8.61864	6.77561e-18	8.45588e-17
ENSG00000225883.2	BMS1P11	50.2575	-1.01984	0.378125	-2.6971	0.0069947	0.0167377
ENSG00000253816.3	AC138866.1	227.343	-1.01992	0.151102	-6.74985	1.47997e-11	1.16457e-10
ENSG00000279673.1	AC092919.2	146.914	-1.02	0.147799	-6.90127	5.15412e-12	4.19821e-11
ENSG00000278991.1	AC090181.3	76.6506	-1.02014	0.198379	-5.14241	2.71241e-07	1.38567e-06
ENSG00000268201.1	AC020915.2	31.3379	-1.02024	0.315849	-3.23016	0.0012372	0.00354671
ENSG00000232373.2	MTCYBP3	34.4288	-1.02026	0.316262	-3.22599	0.00125536	0.00359228
ENSG00000065413.20	ANKRD44	598.23	-1.02114	0.0835986	-12.2148	2.59078e-34	7.18376e-33
ENSG00000276570.1	AC010327.5	476.246	-1.02166	0.116325	-8.78279	1.59463e-18	2.07467e-17
ENSG00000109339.22	MAPK10	86.9355	-1.02194	0.197807	-5.16636	2.38691e-07	1.23052e-06
ENSG00000116883.8	AL591845.1	269.46	-1.0229	0.177715	-5.75584	8.62103e-09	5.23445e-08
ENSG00000130477.15	UNC13A	159.163	-1.02328	0.181447	-5.63954	1.70507e-08	1.0066e-07
ENSG00000269397.1	AC011503.2	144.006	-1.02378	0.182661	-5.6048	2.08501e-08	1.21795e-07
ENSG00000278932.3	CR381653.1	86.3243	-1.02438	0.207076	-4.94691	7.53998e-07	3.61901e-06
ENSG00000273156.2	AC124016.2	256.548	-1.0245	0.11574	-8.85176	8.61498e-19	1.13758e-17
ENSG00000033030.13	ZCCHC8	3363.04	-1.02487	0.118207	-8.67011	4.31713e-18	5.47065e-17
ENSG00000253910.2	PCDHGB2	260.737	-1.02549	0.187113	-5.48058	4.23945e-08	2.38765e-07
ENSG00000204271.13	SPIN3	1030.09	-1.0255	0.0755502	-13.5737	5.73386e-42	2.03706e-40
ENSG00000155719.17	OTOA	19.9182	-1.02581	0.445554	-2.30231	0.0213175	0.0447179
ENSG00000279330.1	AJ003147.3	24.4555	-1.02591	0.37104	-2.76496	0.00569302	0.0139343
ENSG00000236255.1	AC009404.1	370.161	-1.0262	0.100699	-10.1907	2.18101e-24	3.95364e-23
ENSG00000275484.1	AP003419.3	27.6191	-1.02625	0.330131	-3.10861	0.00187968	0.00516641
ENSG00000285825.1	AP003501.3	19.4699	-1.02636	0.434542	-2.36192	0.0181805	0.0389483
ENSG00000214773.1	AC112512.1	84.9266	-1.02721	0.265811	-3.86443	0.000111347	0.000387801
ENSG00000196935.9	SRGAP1	15587.5	-1.02736	0.0545314	-18.8398	3.56197e-79	3.12641e-77
ENSG00000182010.11	RTKN2	1686.09	-1.02773	0.0659581	-15.5815	9.72254e-55	5.21609e-53
ENSG00000176472.10	ZNF575	118.835	-1.02795	0.214959	-4.78208	1.73495e-06	7.95165e-06
ENSG00000105227.14	PRX	400.222	-1.02828	0.098298	-10.4608	1.30687e-25	2.51818e-24
ENSG00000223837.2	AL645941.1	16.9254	-1.02835	0.441047	-2.33161	0.019721	0.0417837
ENSG00000065060.17	UHRF1BP1	10735	-1.02892	0.0725814	-14.1761	1.28859e-45	5.17909e-44
ENSG00000164294.14	GPX8	6380.08	-1.02997	0.077432	-13.3016	2.26419e-40	7.65657e-39
ENSG00000117569.18	PTBP2	2197.6	-1.03009	0.0654918	-15.7286	9.63476e-56	5.34931e-54
ENSG00000284727.1	AC116562.4	143.279	-1.03018	0.143296	-7.1892	6.51744e-13	5.68704e-12
ENSG00000152582.14	SPEF2	239.18	-1.03026	0.198989	-5.17747	2.24914e-07	1.16225e-06
ENSG00000264853.1	AC011933.2	160.034	-1.03041	0.180078	-5.72202	1.05268e-08	6.33997e-08
ENSG00000278920.1	AC005005.4	21.9443	-1.03054	0.372796	-2.76435	0.0057037	0.0139547
ENSG00000081181.8	ARG2	618.159	-1.03107	0.102575	-10.0519	9.01435e-24	1.59178e-22
ENSG00000269938.1	AC068790.2	37.2495	-1.03132	0.270243	-3.81627	0.000135486	0.000466348
ENSG00000197536.11	C5orf56	598.548	-1.03262	0.103145	-10.0114	1.35826e-23	2.37386e-22
ENSG00000251192.7	ZNF674	1280.91	-1.03263	0.146772	-7.03563	1.98364e-12	1.67163e-11
ENSG00000279456.1	AL353763.1	44.3356	-1.03357	0.256374	-4.03148	5.54277e-05	0.000203882
ENSG00000047648.22	ARHGAP6	513.507	-1.03485	0.113704	-9.10122	8.93256e-20	1.25963e-18
ENSG00000251022.6	THAP9-AS1	2574.98	-1.03494	0.203295	-5.09085	3.56471e-07	1.7962e-06
ENSG00000130517.14	PGPEP1	3412.71	-1.03499	0.114962	-9.00285	2.1993e-19	3.01412e-18
ENSG00000285280.1	AL390957.1	39.3024	-1.0352	0.274048	-3.77742	0.000158463	0.00053937
ENSG00000234741.8	GAS5	7863.02	-1.0355	0.138491	-7.477	7.60372e-14	7.17514e-13
ENSG00000277147.6	LINC00869	747.768	-1.03573	0.0844682	-12.2618	1.45223e-34	4.05031e-33
ENSG00000272129.1	AL359715.3	108.83	-1.03603	0.180068	-5.75352	8.74017e-09	5.30005e-08
ENSG00000228782.7	MRPL45P2	204.141	-1.03619	0.131615	-7.87289	3.46537e-15	3.60018e-14
ENSG00000269404.7	SPIB	22.9867	-1.03637	0.384319	-2.69663	0.00700443	0.0167542
ENSG00000274265.4	AC245297.3	411.585	-1.03644	0.169138	-6.1278	8.91017e-10	5.97029e-09
ENSG00000267216.1	AC020915.1	261.504	-1.03682	0.132409	-7.83048	4.86024e-15	5.00143e-14
ENSG00000245750.8	DRAIC	51.1746	-1.03686	0.276532	-3.74952	0.000177177	0.000599308
ENSG00000140332.15	TLE3	2918.1	-1.03781	0.123976	-8.37104	5.71112e-17	6.76326e-16
ENSG00000135164.18	DMTF1	6531.09	-1.03781	0.11367	-9.13007	6.84568e-20	9.75724e-19
ENSG00000267632.1	AC067852.3	124.216	-1.0381	0.160694	-6.46006	1.04659e-10	7.68806e-10
ENSG00000243279.4	PRAF2	178.125	-1.03858	0.173504	-5.98592	2.15172e-09	1.39479e-08
ENSG00000220785.7	MTMR9LP	375.597	-1.03893	0.109446	-9.49262	2.25306e-21	3.47703e-20
ENSG00000267699.2	AC091551.1	129.932	-1.03907	0.18232	-5.69913	1.20423e-08	7.21448e-08
ENSG00000113211.5	PCDHB6	43.5976	-1.03918	0.324926	-3.19821	0.00138282	0.00391944
ENSG00000151422.13	FER	7848.42	-1.03979	0.0758452	-13.7094	8.91788e-43	3.25543e-41
ENSG00000275180.1	AC048341.2	146.691	-1.04057	0.154798	-6.72213	1.79084e-11	1.39766e-10
ENSG00000231412.2	AC005392.2	15.01	-1.041	0.440726	-2.36202	0.0181757	0.0389416
ENSG00000227540.1	AC016394.1	114.095	-1.04136	0.277088	-3.75824	0.000171115	0.000579872
ENSG00000232104.3	RFX3-AS1	72.1019	-1.04184	0.237777	-4.38158	1.1782e-05	4.77317e-05
ENSG00000184292.6	TACSTD2	27.1637	-1.04199	0.349752	-2.97924	0.00288968	0.00761879
ENSG00000279394.1	AC015871.4	52.4832	-1.04256	0.262346	-3.97401	7.06736e-05	0.000255414
ENSG00000203995.9	ZYG11A	356.594	-1.04351	0.152569	-6.83959	7.94224e-12	6.36285e-11
ENSG00000278709.2	NKILA	160.036	-1.04404	0.146468	-7.12812	1.01753e-12	8.73514e-12
ENSG00000100867.14	DHRS2	16454.4	-1.0443	0.0450355	-23.1884	5.96535e-119	9.43157e-117
ENSG00000267980.1	AC007292.1	17.9947	-1.0443	0.40566	-2.57433	0.0100434	0.0230642
ENSG00000270103.3	AL360012.1	59.792	-1.04452	0.266794	-3.91507	9.03784e-05	0.000320085
ENSG00000272661.1	AC021097.1	50.5127	-1.04524	0.269611	-3.87684	0.000105821	0.00037022
ENSG00000075711.20	DLG1	13034.4	-1.04686	0.140899	-7.42984	1.08725e-13	1.01276e-12
ENSG00000196114.3	AL031577.1	13.5869	-1.04776	0.457283	-2.29128	0.0219474	0.045858
ENSG00000267838.2	AC245884.8	99.9388	-1.04991	0.232806	-4.5098	6.48885e-06	2.73895e-05
ENSG00000167766.18	ZNF83	4356.84	-1.05003	0.120531	-8.71173	2.99281e-18	3.83112e-17
ENSG00000235621.8	LINC00494	225.107	-1.0501	0.13311	-7.88901	3.04597e-15	3.1747e-14
ENSG00000163806.16	SPDYA	93.7897	-1.05012	0.231186	-4.54233	5.56365e-06	2.37317e-05
ENSG00000272084.1	AL137127.1	116.914	-1.0509	0.239957	-4.37956	1.18922e-05	4.81373e-05
ENSG00000174567.8	GOLT1A	142.073	-1.05183	0.148969	-7.06073	1.65625e-12	1.40317e-11
ENSG00000229152.2	ANKRD10-IT1	462.054	-1.0521	0.134235	-7.83776	4.58664e-15	4.72397e-14
ENSG00000133706.18	LARS	19947	-1.05263	0.183641	-5.73198	9.92642e-09	5.98745e-08
ENSG00000214999.3	AC129492.2	37.6714	-1.05272	0.319942	-3.29035	0.00100062	0.00293509
ENSG00000278175.3	GLIDR	330.802	-1.0528	0.101217	-10.4014	2.44251e-25	4.66126e-24
ENSG00000108641.15	B9D1	467.257	-1.05389	0.0956316	-11.0203	3.05035e-28	6.63243e-27
ENSG00000213830.3	CFL1P5	22.9846	-1.05421	0.352576	-2.99002	0.0027896	0.00738676
ENSG00000248124.7	RRN3P1	492.093	-1.05503	0.104112	-10.1336	3.91751e-24	7.02152e-23
ENSG00000198899.2	MT-ATP6	64377.8	-1.05611	0.0824824	-12.8041	1.5554e-37	4.84773e-36
ENSG00000213137.3	ARF1P2	14.1659	-1.05635	0.43658	-2.4196	0.0155376	0.0338979
ENSG00000229808.1	AL391825.1	59.6584	-1.05657	0.211704	-4.9908	6.01293e-07	2.92547e-06
ENSG00000285077.2	AC091057.6	938.754	-1.05711	0.0972315	-10.8721	1.56517e-27	3.30974e-26
ENSG00000044574.8	HSPA5	60017.8	-1.0577	0.213218	-4.96066	7.02555e-07	3.38708e-06
ENSG00000108825.17	PTGES3L-AARSD1	21.476	-1.05794	0.462891	-2.2855	0.0222838	0.0464672
ENSG00000264548.1	AC132872.2	50.0692	-1.05874	0.283502	-3.73451	0.000188078	0.000632866
ENSG00000099338.23	CATSPERG	197.048	-1.05935	0.167196	-6.336	2.35812e-10	1.67006e-09
ENSG00000182459.5	TEX19	167.41	-1.06017	0.169199	-6.2658	3.70907e-10	2.58089e-09
ENSG00000170161.6	AL512625.1	207.416	-1.06083	0.15878	-6.68112	2.37119e-11	1.83381e-10
ENSG00000276282.1	AC022960.2	15.8652	-1.06144	0.423443	-2.50669	0.0121868	0.0273523
ENSG00000185495.10	AC138393.1	401.953	-1.06195	0.124012	-8.56327	1.09711e-17	1.35431e-16
ENSG00000229587.2	AL158825.2	23.6327	-1.06233	0.377257	-2.81594	0.00486354	0.0121076
ENSG00000101751.10	POLI	885.272	-1.06294	0.0832553	-12.7673	2.49723e-37	7.72265e-36
ENSG00000232626.3	AC099336.1	21.2657	-1.06296	0.358926	-2.9615	0.0030614	0.00802898
ENSG00000135299.17	ANKRD6	356.357	-1.06463	0.114335	-9.31148	1.26062e-20	1.88335e-19
ENSG00000227953.6	LINC01341	44.7312	-1.06494	0.274164	-3.88432	0.000102616	0.000360059
ENSG00000229325.1	ACAP2-IT1	27.8875	-1.06497	0.363245	-2.93182	0.00336978	0.00873792
ENSG00000145020.15	AMT	206.224	-1.06505	0.244454	-4.35684	1.31951e-05	5.31143e-05
ENSG00000285696.1	AP002433.2	19.3169	-1.06511	0.432405	-2.46324	0.013769	0.0304455
ENSG00000165275.10	TRMT10B	418.638	-1.06516	0.198679	-5.3612	8.26715e-08	4.4959e-07
ENSG00000236871.7	LINC00106	29.7383	-1.06538	0.305329	-3.48928	0.000484315	0.00151085
ENSG00000236871.7	PAR	29.7383	-1.06538	0.305329	-3.48928	0.000484315	0.00151085
ENSG00000280053.1	AC011199.1	35.0276	-1.0659	0.320238	-3.32847	0.000873238	0.00259042
ENSG00000107077.18	KDM4C	1256.41	-1.06602	0.116203	-9.1738	4.5663e-20	6.58706e-19
ENSG00000214534.5	ZNF705E	69.7362	-1.06607	0.215594	-4.94481	7.622e-07	3.6547e-06
ENSG00000277558.1	AL109923.1	24.228	-1.06682	0.388599	-2.7453	0.00604565	0.0147009
ENSG00000127249.15	ATP13A4	21.4148	-1.0677	0.417232	-2.559	0.0104973	0.0239798
ENSG00000264546.1	AC008026.3	78.7644	-1.06809	0.226149	-4.72294	2.32457e-06	1.04711e-05
ENSG00000224728.1	IMPDH1P8	73.5167	-1.06818	0.208114	-5.13269	2.85633e-07	1.45337e-06
ENSG00000146247.14	PHIP	16070.3	-1.06824	0.130025	-8.21563	2.11048e-16	2.40965e-15
ENSG00000279799.1	AC006077.2	88.0197	-1.06957	0.183148	-5.83992	5.22248e-09	3.24776e-08
ENSG00000273680.1	AC009318.2	43.7663	-1.0699	0.267292	-4.00275	6.26093e-05	0.000228134
ENSG00000249738.10	AC008691.1	227.081	-1.07016	0.153126	-6.98877	2.77315e-12	2.30925e-11
ENSG00000262621.5	AC025283.2	44.0897	-1.07019	0.301312	-3.55177	0.000382656	0.00121791
ENSG00000144130.11	NT5DC4	80.7348	-1.07028	0.276613	-3.86922	0.000109184	0.00038109
ENSG00000255710.2	AP003170.1	43.8689	-1.07035	0.299482	-3.57401	0.000351549	0.00112626
ENSG00000280191.3	LINC01669	13.2865	-1.07115	0.46843	-2.28667	0.0222149	0.0463479
ENSG00000271795.1	AC011337.1	48.5618	-1.07136	0.256966	-4.16925	3.05606e-05	0.000116811
ENSG00000244754.8	N4BP2L2	8375.94	-1.07186	0.101523	-10.5577	4.67761e-26	9.20637e-25
ENSG00000270277.1	AC009948.2	225.791	-1.07222	0.166482	-6.44047	1.19103e-10	8.7036e-10
ENSG00000069493.15	CLEC2D	340.003	-1.07259	0.124599	-8.60833	7.41308e-18	9.22731e-17
ENSG00000270574.1	AC010680.2	179.177	-1.07269	0.170128	-6.30519	2.87835e-10	2.02528e-09
ENSG00000165917.10	RAPSN	28.4396	-1.07363	0.332333	-3.23058	0.00123541	0.00354243
ENSG00000253731.2	PCDHGA6	122.404	-1.07367	0.170382	-6.30153	2.94716e-10	2.07003e-09
ENSG00000186472.20	PCLO	5453.54	-1.07447	0.0848095	-12.6692	8.76448e-37	2.65537e-35
ENSG00000231595.1	AC005224.1	70.246	-1.07479	0.224354	-4.79063	1.66259e-06	7.6391e-06
ENSG00000100197.22	CYP2D6	28.811	-1.07491	0.391006	-2.74909	0.00597605	0.0145539
ENSG00000272800.2	AC021851.1	64.9423	-1.07618	0.267221	-4.0273	5.64199e-05	0.000207194
ENSG00000249884.8	RNF103-CHMP3	40.5955	-1.07661	0.423422	-2.54265	0.0110016	0.0250002
ENSG00000279328.1	AC073439.1	53.0404	-1.07693	0.25224	-4.26948	1.95931e-05	7.71128e-05
ENSG00000279589.1	AC079416.2	29.884	-1.07717	0.358938	-3.001	0.00269097	0.00714777
ENSG00000250303.3	AP002884.1	39.7333	-1.07792	0.272698	-3.9528	7.7243e-05	0.0002771
ENSG00000197415.12	VEPH1	3587.2	-1.07798	0.0979977	-11	3.82021e-28	8.26121e-27
ENSG00000269896.2	AL513477.1	42.6918	-1.07812	0.275265	-3.91667	8.97809e-05	0.000318283
ENSG00000259343.6	TMC3-AS1	65.2964	-1.07874	0.239417	-4.50569	6.61584e-06	2.78811e-05
ENSG00000257475.2	AC068888.2	14.246	-1.0789	0.446243	-2.41775	0.0156167	0.034055
ENSG00000204305.14	AGER	415.254	-1.07918	0.126291	-8.54523	1.28283e-17	1.57949e-16
ENSG00000088280.19	ASAP3	76.6834	-1.07941	0.282885	-3.81571	0.00013579	0.000467327
ENSG00000251127.2	AC091173.1	71.4016	-1.07955	0.214167	-5.04067	4.63906e-07	2.29445e-06
ENSG00000238105.7	GOLGA2P5	2405.15	-1.08027	0.055817	-19.3537	1.89726e-83	1.76935e-81
ENSG00000219529.2	AP000580.1	26.7857	-1.08053	0.339488	-3.18283	0.00145841	0.0041064
ENSG00000112499.13	SLC22A2	29.6669	-1.08152	0.332167	-3.25594	0.00113016	0.00327286
ENSG00000212195.2	RF00012	40.0921	-1.08193	0.30483	-3.54928	0.000386279	0.00122862
ENSG00000177688.6	SUMO4	51.5994	-1.08302	0.23892	-4.53298	5.81567e-06	2.47052e-05
ENSG00000227388.2	AL133410.1	38.7874	-1.08422	0.263354	-4.11695	3.83921e-05	0.000144433
ENSG00000196365.11	LONP1	11525.3	-1.0843	0.0583723	-18.5755	5.06836e-77	4.29086e-75
ENSG00000276136.1	AC016957.2	26.2327	-1.08443	0.316994	-3.42099	0.000623946	0.00190438
ENSG00000277589.1	AC244093.4	35.8124	-1.08497	0.311392	-3.48426	0.000493498	0.00153706
ENSG00000231887.7	PRH1	234.908	-1.0862	0.138431	-7.8465	4.27796e-15	4.41556e-14
ENSG00000284952.1	AC104472.3	61.2686	-1.08628	0.40296	-2.69576	0.00702281	0.0167931
ENSG00000254838.5	GVINP1	157.278	-1.08647	0.158057	-6.87393	6.24565e-12	5.05453e-11
ENSG00000261556.9	SMG1P7	710.251	-1.08721	0.0913751	-11.8983	1.20825e-32	3.15255e-31
ENSG00000198156.10	NPIPB6	159.953	-1.08758	0.15094	-7.20537	5.78874e-13	5.06971e-12
ENSG00000164284.15	GRPEL2	8323.86	-1.0878	0.0403813	-26.9382	7.85172e-160	1.95262e-157
ENSG00000228395.1	AL356481.1	28.2178	-1.08821	0.334426	-3.25397	0.00113806	0.00329374
ENSG00000145244.12	CORIN	256.545	-1.08833	0.113785	-9.56477	1.12451e-21	1.77791e-20
ENSG00000240399.1	AC004801.2	26.0819	-1.0884	0.379549	-2.86762	0.00413578	0.0104928
ENSG00000257354.2	AC048341.1	1537.34	-1.08852	0.0587649	-18.5233	1.33888e-76	1.11375e-74
ENSG00000252699.1	SNORA21B	16.0003	-1.0898	0.434311	-2.50927	0.0120981	0.0271841
ENSG00000116254.18	CHD5	63.0688	-1.08983	0.254264	-4.28621	1.81747e-05	7.19453e-05
ENSG00000229404.5	LINC00858	114.406	-1.09009	0.170594	-6.38996	1.65927e-10	1.19498e-09
ENSG00000272734.1	ADIRF-AS1	850.597	-1.09154	0.110465	-9.88126	5.01964e-23	8.50525e-22
ENSG00000165923.16	AGBL2	18.171	-1.09165	0.41067	-2.65821	0.00785563	0.0185633
ENSG00000135702.14	CHST5	17.3759	-1.09226	0.449024	-2.43251	0.0149945	0.0328421
ENSG00000155304.6	HSPA13	11322.6	-1.09309	0.0621306	-17.5934	2.76852e-69	2.00899e-67
ENSG00000249661.1	TNRC18P1	55.3063	-1.09317	0.22857	-4.78262	1.73026e-06	7.9317e-06
ENSG00000206530.11	CFAP44	920.794	-1.09405	0.155853	-7.01978	2.22221e-12	1.86609e-11
ENSG00000178093.13	TSSK6	54.9768	-1.09408	0.234803	-4.65956	3.16894e-06	1.39895e-05
ENSG00000255152.8	MSH5-SAPCD1	740.722	-1.09669	0.118638	-9.24403	2.37379e-20	3.48965e-19
ENSG00000202538.1	RNU4-2	309.007	-1.09674	0.320199	-3.42518	0.0006144	0.00187789
ENSG00000270571.2	AC007681.1	40.5734	-1.09724	0.259886	-4.222	2.42148e-05	9.40312e-05
ENSG00000187621.14	TCL6	23.6051	-1.09727	0.434127	-2.52754	0.0114866	0.025964
ENSG00000286193.1	AC025449.2	28.8188	-1.09763	0.34014	-3.22699	0.001251	0.0035811
ENSG00000286162.1	AL354744.1	29.5234	-1.09765	0.327161	-3.35509	0.00079338	0.00237388
ENSG00000099139.13	PCSK5	4853.35	-1.09775	0.0513466	-21.3792	2.08685e-101	2.56812e-99
ENSG00000164180.13	TMEM161B	913.48	-1.09824	0.078523	-13.9862	1.89233e-44	7.3221e-43
ENSG00000198727.2	MT-CYB	84221.1	-1.09825	0.100285	-10.9513	6.54929e-28	1.40609e-26
ENSG00000237927.1	AL078604.2	15.196	-1.09841	0.455768	-2.41002	0.0159517	0.034681
ENSG00000170509.12	HSD17B13	61.3787	-1.0986	0.267513	-4.10672	4.01325e-05	0.000150459
ENSG00000169116.11	PARM1	89.7764	-1.09893	0.219305	-5.01096	5.41598e-07	2.65195e-06
ENSG00000236144.7	TMEM147-AS1	1900.34	-1.09905	0.120301	-9.13586	6.48901e-20	9.27101e-19
ENSG00000198590.11	C3orf35	100.312	-1.09981	0.187039	-5.88013	4.09952e-09	2.58033e-08
ENSG00000147166.11	ITGB1BP2	104.385	-1.09992	0.207759	-5.2942	1.1954e-07	6.34787e-07
ENSG00000220804.8	LINC01881	399.363	-1.10057	0.2667	-4.12663	3.68122e-05	0.000138862
[truncated: 2,127 more rows]

## Sheet: Table S5
Supplementary Table S5. DEGs of baseline HEC1A-PrexR1 versus parental HEC1A cells.
Gencode	Gene	baseMean	log2FoldChange	lfcSE	stat	pvalue	padj
ENSG00000266997.2	AC090227.1	9.1714	32.4783	5.89466	5.50978	3.59283e-08	2.68067e-06
ENSG00000215115.6	CXorf49	14.4882	16.3772	2.87933	5.68786	1.2864e-08	1.09037e-06
ENSG00000152661.8	GJA1	1036.82	9.64016	0.906415	10.6355	2.03784e-26	1.26979e-23
ENSG00000106070.19	GRB10	671.333	9.28854	1.01651	9.13764	6.38322e-20	2.19649e-17
ENSG00000134612.12	FOLH1B	9.76454	8.78635	1.5308	5.7397	9.48461e-09	8.3461e-07
ENSG00000160505.15	NLRP4	6.38897	8.38632	1.64949	5.08418	3.69222e-07	2.18267e-05
ENSG00000170370.12	EMX2	10.2011	8.1554	1.31897	6.18315	6.28334e-10	6.76927e-08
ENSG00000286172.1	RNVU1-8	15.0167	7.75936	1.32031	5.87692	4.17972e-09	3.83918e-07
ENSG00000169083.16	AR	17.4133	7.68047	1.25372	6.12616	9.00226e-10	9.56438e-08
ENSG00000181007.8	ZFP82	897.437	7.63348	0.763707	9.9953	1.59797e-23	8.18696e-21
ENSG00000086205.18	FOLH1	137.191	6.99967	0.545558	12.8303	1.1094e-37	1.82695e-34
ENSG00000128422.16	KRT17	1723.8	6.97107	0.700087	9.95743	2.34031e-23	1.148e-20
ENSG00000185038.14	MROH2A	4.5997	6.85923	2.11033	3.25031	0.00115281	0.0200589
ENSG00000232810.4	TNF	571.172	6.70122	0.769242	8.71146	2.99987e-18	9.2216e-16
ENSG00000149972.11	CNTN5	78.9897	6.64782	1.30647	5.0884	3.61094e-07	2.14563e-05
ENSG00000204397.7	CARD16	39.6784	6.54261	1.10105	5.94215	2.81313e-09	2.71887e-07
ENSG00000115919.15	KYNU	61.0294	6.52771	1.09897	5.93985	2.85274e-09	2.73545e-07
ENSG00000159445.13	THEM4	279.502	6.49846	1.22434	5.30773	1.10998e-07	7.46723e-06
ENSG00000134917.10	ADAMTS8	16.5309	6.42201	1.41811	4.52855	5.93885e-06	0.000253087
ENSG00000147255.19	IGSF1	31.9665	6.39935	1.17128	5.46353	4.6675e-08	3.39461e-06
ENSG00000269911.1	FAM226B	10.9924	6.3499	1.29759	4.89362	9.89959e-07	5.27102e-05
ENSG00000185008.17	ROBO2	29.0211	6.34937	1.31511	4.828	1.37912e-06	7.11309e-05
ENSG00000187997.11	C17orf99	3.1529	6.33998	1.73578	3.65252	0.000259676	0.00595048
ENSG00000231672.6	DIRC3	7.01186	6.29527	1.41104	4.46145	8.14056e-06	0.000328688
ENSG00000198682.13	PAPSS2	644.231	6.24526	0.751607	8.30921	9.63419e-17	2.55306e-14
ENSG00000196368.5	NUDT11	23.9427	6.15922	1.34783	4.56972	4.8837e-06	0.000211642
ENSG00000179222.17	MAGED1	1920.36	6.13367	0.513179	11.9523	6.31528e-33	7.27994e-30
ENSG00000178695.5	KCTD12	724.026	6.06761	0.876192	6.92497	4.36054e-12	6.74714e-10
ENSG00000165810.17	BTNL9	18.7465	6.05524	0.880348	6.87824	6.05978e-12	9.19133e-10
ENSG00000159167.12	STC1	248.44	6.01535	1.32844	4.52813	5.95069e-06	0.000253124
ENSG00000151789.12	ZNF385D	11.3252	5.91757	1.19795	4.93974	7.82264e-07	4.26362e-05
ENSG00000162639.16	HENMT1	254.046	5.87635	0.923908	6.36032	2.0134e-10	2.43031e-08
ENSG00000185070.11	FLRT2	615.159	5.84998	1.30778	4.47321	7.70555e-06	0.000317235
ENSG00000099284.14	H2AFY2	1037.72	5.79917	0.479384	12.0971	1.09371e-33	1.40086e-30
ENSG00000162722.9	TRIM58	1003.08	5.78598	0.584864	9.89287	4.47027e-23	2.10331e-20
ENSG00000264717.5	NPY4R2	3.72437	5.66639	1.93382	2.93015	0.00338796	0.0452546
ENSG00000075213.11	SEMA3A	771.302	5.6187	0.479033	11.7293	9.02299e-32	9.04456e-29
ENSG00000188162.10	OTOG	6.22281	5.57749	1.60644	3.47196	0.000516677	0.0104675
ENSG00000198598.6	MMP17	350.435	5.57595	1.27825	4.36219	1.28769e-05	0.000485143
ENSG00000244300.2	GATA2-AS1	63.7601	5.56801	0.646031	8.61879	6.76672e-18	1.95008e-15
[truncated: 1,116 more rows]

## Sheet: Table S6
Supplementary Table S6. DEGs of baseline HEC1A-PrexR2 versus parental HEC1A cells.
[truncated: 1,529 more rows]

[truncated: 10 more sheets: Table S7 , Table S8 , Table S9 , Table S10, Table S11 , Table S12, Table S13, Table S14, Table S15, Table S16]
